# Supplementary material for: Patterns of Oncogene Coexpression at Single-Cell Resolution Influence Survival in Lymphoma
Source: Cancer Discov. 2023 Apr 18;13(5):1144–63. doi: 10.1158/2159-8290.CD-22-0998 (PMC10157367; doi:10.1158/2159-8290.CD-22-0998)
Supplement: Supplementary tables — Supplementary table 1. Per-patient mfIHC MYC, BCL2 and BCL6 single oncogene and subpopulation scores for normal tonsil tissue and reactive lymph node tissue. Supplementary table 2. Per-patient mfIHC MYC, BCL2 and BCL6 single oncogene and subpopulation scores for DLBCL tissue (NUH, CMMC, SGH, MDA, BCA and UP). Supplementary table 6. Inferred percentage extents of MYC, BCL2, BCL6 and sub-population metrics in GEP cohorts. Supplementary table 11. Correlation of M+2+6- metric with gene expression in GEP cohorts. Supplementary table 12. Differential gene expression analysis of primary germinal center (GC) B-cells with M+2+ and M+2+6+ overexpression. Supplementary table 13. Differentially expressed genes between M+2+6- and all other malignant cells in scRNA-seq samples of DLBCL. Dichotomized non-parametric comparison, Wilcoxon rank sum test. Supplementary table 14. Analysis of positive enrichment of Wikipathways terms between M+2+6- and all other malignant cells in scRNA-seq samples of DLBCL by gprofiler2. [file cd-22-0998_supplementary_tables_suppst1.xlsx]

## Sheet: Supp table 1
Supplementary table 1. Per-patient mfIHC MYC, BCL2 and BCL6 single oncogene and subpopulation scores for normal tonsil tissue and reactive lymph node tissue.
sample_id	compartment	total cells analyzed	CD20+%	MYC% (in CD20+ cells)	BCL2% (in CD20+ cells)	BCL6% (in CD20+ cells)	M+2+6+% (in CD20+ cells)	M+2+6-% (in CD20+ cells)	M+2-6+% (in CD20+ cells)	M+2-6-% (in CD20+ cells)	M-2+6+% (in CD20+ cells)	M-2+6-% (in CD20+ cells)	M-2-6+% (in CD20+ cells)	M-2-6-% (in CD20+ cells)	Ki67% (in CD20+ cells)
rLN-01	GC	3523	85.6089	6.1008	21.5849	56.0345	0.232095	0.56366	3.24934	2.0557	6.49867	14.2905	46.0544	27.0557
rLN-01	extra-GC	13254	52.2182	5.60613	60.0925	7.83124	0.202283	2.86086	0.245629	2.29736	4.37798	52.6514	3.00535	34.3592
rLN-02	GC	3890	93.7789	12.7467	40.159	56.2774	2.05592	3.39912	4.16667	3.125	13.1579	21.5461	36.8969	15.6524
rLN-02	extra-GC	9111	91.834	21.5489	72.3198	12.4656	1.80471	14.6169	0.537827	4.58946	7.3264	48.5718	2.7967	19.7562
Tonsil_2001	GC	3819	91.647	0.657143	1.45714	81.8571	0	0	0.542857	0.114286	0.657143	0.8	80.6571	17.2286	84.4
Tonsil_2001	extra-GC	6966	87.0514	0.148417	84.1359	0.461741	0	0.0659631	0	0.0824538	0.197889	83.872	0.263852	15.5178	4.43602
Tonsil_2003	GC	889	92.2385	0.609756	3.41463	80.2439	0	0	0.609756	0	1.70732	1.70732	77.9268	18.0488	73.7805
Tonsil_2003	extra-GC	7531	90.2669	1.69167	78.6702	1.88291	0.0441306	0.426596	0.117682	1.10327	1.17682	77.0227	0.544278	19.5646	4.56016
Tonsil_2004	GC	2795	95.4204	1.83727	6.26172	75.1031	0	0	1.46232	0.374953	2.21222	4.04949	71.4286	20.4724	68.9539
Tonsil_2004	extra-GC	5853	90.4835	0.736405	79.3051	2.70015	0.0188822	0.151057	0.0377644	0.528701	1.60498	77.5302	1.03852	19.0899	6.53323
Tonsil_2008	GC	1860	92.6344	3.13407	4.06268	72.78	0	0	2.55369	0.580383	2.32153	1.74115	67.9048	24.8984	70.2263
Tonsil_2008	extra-GC	9331	90.1833	0.962567	82.5074	2.36482	0.0237671	0.641711	0.0594177	0.237671	1.47356	80.3684	0.808081	16.3874	5.5615
Tonsil_2016	GC	2458	88.69	0.59633	10	85.9633	0	0	0.504587	0.0917431	6.14679	3.85321	79.3119	10.0917	83.3028
Tonsil_2016	extra-GC	9463	86.5265	0.622863	81.3752	2.30826	0.012213	0.451881	0.012213	0.146556	1.68539	79.2257	0.598437	17.8676	6.79043
Tonsil-01	GC	942	99.4692	5.76307	21.0245	65.7417	0.426894	0.853789	3.73533	0.747065	6.72359	13.0203	54.8559	19.6371
Tonsil-01	extra-GC	5298	91.7516	2.94178	79.3047	3.82637	0.185147	2.05719	0.102859	0.596585	2.01605	75.0463	1.52232	18.4736
Tonsil-02	GC	3115	99.679	2.80193	24.7987	57.0048	0.0322061	0.450886	0.901771	1.41707	5.41063	18.905	50.6602	22.2222
Tonsil-02	extra-GC	4544	80.3697	1.2322	78.5049	5.64074	0.109529	0.575027	0.191676	0.355969	3.77875	74.0416	1.56079	19.3866
Tonsil-03	GC	1128	99.1135	6.52952	16.458	71.3775	0.178891	0.447227	3.57782	2.32558	3.66726	12.1646	63.9535	13.6852
Tonsil-03	extra-GC	7951	82.0023	8.92638	84.4479	10.6442	0.720859	6.19632	0.322086	1.68712	8.06748	69.4632	1.53374	12.0092
Tonsil-04	GC	8400	95.1429	6.54404	15.3278	68.0806	0.137638	0.275275	3.85385	2.27728	5.20521	9.70971	58.8839	19.6572
Tonsil-04	extra-GC	10668	84.252	3.59368	74.7664	16.522	0.333778	1.91366	0.322652	1.02359	9.93547	62.5834	5.93013	17.9573
Tonsil-05	GC	5498	96.817	11.873	33.5901	50.3288	0.789029	2.2168	3.71971	5.14747	10.2574	20.3269	35.5627	21.9801
Tonsil-05	extra-GC	17753	90.0805	16.4145	82.6726	7.55378	0.575288	12.4875	0.231366	3.12031	5.2964	64.3134	1.45073	12.525
Tonsil-06	GC	4455	88.2828	6.86499	16.8828	73.7351	0.610221	0.508518	4.14442	1.60183	6.68701	9.07704	62.2934	15.0775
Tonsil-06	extra-GC	19420	76.7199	10.9135	86.1937	7.38976	0.563796	8.84623	0.154373	1.34908	5.55071	71.233	1.12088	11.182
Tonsil-07	GC	1223	90.7604	5.67568	25.2252	56.9369	0.18018	0.27027	2.97297	2.25225	7.47748	17.2973	46.3063	23.2432
Tonsil-07	extra-GC	8365	88.7029	5.12129	80.1348	4.40701	0.0808625	4.29919	0.0808625	0.660377	2.70889	73.0458	1.53639	17.5876
Tonsil-08	GC	6232	96.165	8.97714	27.0983	74.5536	0.901051	0.500584	5.58985	1.98565	14.7005	10.9962	53.3623	11.964
Tonsil-08	extra-GC	10441	71.5066	5.54514	75.5826	9.99196	0.683097	3.96464	0.227699	0.669703	5.87999	65.0549	3.20118	20.3188
Tonsil-09	GC	10326	97.8501	25.4256	28.9984	70.7937	2.66231	2.99881	14.0934	5.67102	11.6093	11.728	42.4287	8.80839
Tonsil-09	extra-GC	13317	76.3761	28.6992	74.8796	14.6987	2.01553	18.0218	1.06184	7.60004	9.04532	45.7969	2.57595	13.8826
Tonsil-10	GC	3435	91.6157	6.57769	22.7836	76.4538	0.730855	0.476644	4.00381	1.36638	11.4077	10.1684	60.3114	11.5348
Tonsil-10	extra-GC	6688	78.4988	7.79048	68.3619	6.99048	0.361905	5.00952	0.342857	2.07619	4.30476	58.6857	1.98095	27.2381

## Sheet: Supp table 2
Supplementary table 2. Per-patient mfIHC MYC, BCL2 and BCL6 single oncogene and subpopulation scores for DLBCL tissue (NUH, CMMC, SGH, MDA, BCA and UP).
sample_id	cohort	total cells analyzed	CD20+%	MYC% (in CD20+ cells)	BCL2% (in CD20+ cells)	BCL6% (in CD20+ cells)	M+2+6+% (in CD20+ cells)	M+2+6-% (in CD20+ cells)	M+2-6+% (in CD20+ cells)	M+2-6-% (in CD20+ cells)	M-2+6+% (in CD20+ cells)	M-2+6-% (in CD20+ cells)	M-2-6+% (in CD20+ cells)	M-2-6-% (in CD20+ cells)	Ki67% (in CD20+ cells)
NUH_001	NUH	15572	77.2862	35.2971	87.6942	60.0415	19.1691	10.4778	2.07727	3.57291	36.0947	21.9526	2.70046	3.95513	67.1624
NUH_002	NUH	16656	76.7951	29.0517	93.6909	72.981	20.2486	6.10586	1.57142	1.12579	48.8156	18.5208	2.3454	1.26652	62.0202
NUH_003	NUH	12507	81.6023	12.5906	56.8195	62.5416	3.27258	3.07662	4.60513	1.63629	28.6302	21.8401	26.0337	10.9053	73.398
NUH_004	NUH	17636	85.4729	61.961	8.20618	57.6489	2.70665	1.76463	36.3208	21.1689	1.85087	1.88404	16.7706	17.5335	78.2407
NUH_005	NUH	16273	70.2268	63.6069	93.2797	52.9664	34.048	26.6363	1.57508	1.34757	15.9783	16.6171	1.36507	2.43262	68.1222
NUH_006	NUH	13520	84.4453	56.2144	1.50653	55.2159	0.446702	0.394149	32.0137	23.3599	0.297802	0.367872	22.4577	20.6622	81.0808
NUH_007	NUH	13240	88.8218	23.1803	94.4728	76.0119	15.5952	5.11054	1.63265	0.841837	56.7942	16.9728	1.9898	1.06293	62.381
NUH_008	NUH	18155	82.2914	45.6024	1.85408	75.5288	0.0937082	0.153949	36.2048	9.14993	0.167336	1.43909	39.0629	13.7282	82.9317
NUH_009	NUH	19274	79.4646	55.4126	72.0358	26.3124	10.3291	27.6182	6.3006	11.1648	6.2549	27.8336	3.42779	7.07104	68.164
NUH_010	NUH	15131	85.9163	48.8692	84.6769	66.9077	32.0692	10.0615	2.95385	3.78462	28.6231	13.9231	3.26154	5.32308	74.0923
NUH_011	NUH	12471	89.2871	64.2568	88.3341	66.3673	47.5079	12.4562	3.15222	1.14055	12.9412	15.4288	2.76605	4.60709	78.0602
NUH_012	NUH	18619	87.6148	5.10023	50.0215	69.9871	1.21376	0.367805	2.23135	1.28732	37.4548	10.9851	29.0872	17.3726	51.8605
NUH_013	NUH	17221	83.0672	60.2656	71.0171	71.3736	33.9811	9.21356	11.9399	5.13107	18.5809	9.24152	6.87172	5.0402	79.3009
NUH_014	NUH	22682	83.6655	29.5674	91.4054	74.8959	23.1069	3.3725	1.76003	1.32792	47.5945	17.3315	2.43453	3.07214	77.5043
NUH_015	NUH	10302	78.4508	37.3794	58.488	71.9748	17.1245	3.52635	11.5937	5.13487	27.4684	10.3687	15.7882	8.9953	78.8666
NUH_016	NUH	7923	88.9688	26.7981	88.0409	53.0997	10.8242	11.0512	1.47539	3.4473	37.9912	28.1742	2.80891	4.22755	66.9457
NUH_017	NUH	11772	87.3938	47.3659	81.0362	55.4724	26.3316	12.6652	4.03383	4.33515	21.9868	20.0525	3.12014	7.47473	73.9697
NUH_018	NUH	16363	86.7384	49.313	80.8709	62.3195	27.422	13.0205	3.98788	4.88269	26.5272	13.9012	4.38244	5.87614	83.6187
NUH_019	NUH	3212	72.5405	41.2446	4.72103	52.9614	0.815451	1.11588	23.691	15.6223	0.600858	2.18884	27.8541	28.1116	67.0386
NUH_020	NUH	6285	93.6038	25.7012	20.5677	69.2164	4.31753	0.611933	16.9981	3.77358	10.8618	4.77647	37.0389	21.6216	62.4511
NUH_021	NUH	16163	88.2324	26.4568	4.00393	76.5374	0.00701213	0.0701213	24.6897	1.68992	0.182315	3.74448	51.6584	17.9581	84.1386
NUH_022	NUH	19716	82.6182	63.7117	80.2382	64.7308	32.525	19.1356	7.25643	4.79465	20.2959	8.28166	4.65345	3.05728	81.9142
NUH_023	NUH	18755	83.3324	27.5322	34.6343	33.7322	3.58948	5.61776	8.08753	10.2374	7.0446	18.3825	15.0106	32.0302	77.6633
NUH_024	NUH	21109	84.3716	54.5705	90.3987	59.7923	35.1432	15.3229	1.85289	2.25154	21.5048	18.4278	1.29141	4.2055	76.5076
NUH_025	NUH	15164	84.661	55.1644	80.1449	60.3209	32.2246	12.8291	4.75152	5.35909	19.2242	15.867	4.12058	5.62393	77.7691
NUH_026	NUH	14019	88.9364	28.8579	48.5082	65.9288	10.3064	3.25634	11.4212	3.87392	21.0619	13.8835	23.1392	13.0574	80.2214
NUH_027	NUH	15843	81.7269	42.5394	93.1572	55.8465	28.5218	11.4844	1.37473	1.15848	24.5598	28.5913	1.39018	2.91937	61.7315
NUH_028	NUH	16743	92.8567	81.6106	78.4975	56.4996	34.9585	30.9513	9.08857	6.61221	8.56114	4.0265	3.89143	1.91034	87.5153
NUH_029	NUH	16751	92.6034	71.4737	85.0761	70.2682	42.8829	17.6895	6.83342	4.06782	17.8314	6.67225	2.72047	1.30222	85.6627
NUH_030	NUH	16560	93.5145	45.4862	92.0509	52.7702	22.1749	20.7607	1.05256	1.49813	27.4571	21.6583	2.08575	3.31267	90.4172
NUH_031	NUH	16059	82.8881	51.7467	65.1717	53.7751	23.3266	10.1645	9.7288	8.52678	14.7998	16.8808	5.91992	10.6528	81.797
NUH_032	NUH	21491	66.4232	64.7636	74.2627	46.1016	27.7408	21.8634	7.39755	7.76182	8.21716	16.4413	2.74606	7.83187	84.7215
NUH_033	NUH	17843	80.009	46.1124	73.3119	44.2141	15.5646	19.0249	4.95237	6.57047	16.6713	22.051	7.02578	8.13953	73.2068
NUH_034	NUH	19275	78.1479	61.9	80.6679	77.2223	46.996	4.71354	8.15243	2.03811	18.1106	10.8478	3.96335	5.17825	73.644
NUH_035	NUH	18063	79.6158	25.5893	78.0544	58.7164	10.8685	6.83541	4.14436	3.74105	35.9363	24.4142	7.76719	6.29303	68.1037
NUH_036	NUH	18627	83.0944	13.9618	61.0479	72.5804	4.21889	3.38545	3.87647	2.48094	37.9183	15.5253	26.5667	6.02791	72.7355
NUH_037	NUH	17370	84.1451	30.7677	85.9948	61.7406	16.3314	11.3985	1.48467	1.55309	38.711	19.5539	5.21346	5.75397	77.3262
NUH_038	NUH	10894	77.8043	13.6739	2.63096	59.0491	0.129778	0.0353941	10.3587	3.15007	1.168	1.29778	47.3926	36.4677	73.4427
NUH_039	NUH	13368	84.216	53.553	76.9053	59.1313	34.9885	9.37111	6.02238	3.17108	14.1588	18.3869	3.96163	9.9396	71.3981
NUH_040	NUH	19636	79.4154	35.7573	83.3269	55.6753	19.2766	9.02911	4.30935	3.14223	27.6004	27.4208	4.48891	4.73259	43.9913
NUH_041	NUH	12705	69.2798	29.3002	75.9714	65.0761	16.0759	4.9875	5.79414	2.44263	35.2534	19.6546	7.95274	7.83913	62.0882
NUH_042	NUH	20000	75.775	11.8839	11.8047	61.5638	0.323326	0.0989772	10.4124	1.04916	3.20686	8.17552	47.6212	29.1125	62.6064
NUH_043	NUH	9029	63.7058	43.1154	85.1704	66.6725	38.1085	1.51252	2.88595	0.608484	22.1662	23.3832	3.51182	7.82337	66.2552
NUH_044	NUH	15936	82.4297	20.8435	3.63886	21.9549	0.0380633	0.350183	3.09836	17.3569	0.235993	3.01462	18.5825	57.3234	68.613
NUH_045	NUH	17309	80.1548	35.4044	24.2035	65.6768	8.42583	1.14603	21.1186	4.71385	9.39167	5.24002	26.7407	23.2233	74.8667
NUH_046	NUH	4802	57.9342	44.1769	67.3616	57.0453	17.5054	9.99281	9.38174	7.29691	21.8188	18.0446	8.33932	7.62042	54.9605
NUH_047	NUH	5220	70.9962	44.5224	64.7598	55.2617	17.809	9.0394	9.49811	8.17593	19.7518	18.1597	8.20291	9.36319	65.3805
NUH_048	NUH	10836	86.0004	23.0068	74.9222	58.2788	8.2305	6.28823	4.41034	4.07769	34.5316	25.8719	11.1063	5.48342	53.9114
NUH_049	NUH	4256	71.5461	3.94089	70.3448	43.2841	0.623974	1.47783	0.262726	1.57635	35.3366	32.9064	7.06076	20.7553	46.2069
NUH_050	NUH	13639	73.4585	50.0549	61.4732	77.0935	25.8309	5.86885	15.8399	2.51522	20.4412	9.33227	14.9815	5.19014	64.5374
NUH_051	NUH	18009	84.219	47.5902	71.8995	84.1102	31.1729	2.8351	11.9272	1.65491	30.4015	7.48995	10.6086	3.9098	84.9805
NUH_052	NUH	7537	89.4255	83.2196	1.26113	58.5757	0.41543	0.311573	53.1899	29.3027	0.222552	0.311573	4.74777	11.4985	90.0593
NUH_053	NUH	16084	80.378	37.3608	88.2735	18.3168	6.55167	26.0365	0.533725	4.23886	10.6049	45.0804	0.626547	6.32735	81.5285
NUH_054	NUH	11745	85.7642	74.516	1.44942	79.0132	0.178696	0.446739	59.446	14.4446	0.15884	0.665144	19.2296	5.43036	69.2147
NUH_055	NUH	16234	77.1344	29.9233	90.7123	63.616	14.0073	11.5477	2.09232	2.27599	43.9786	21.1787	3.53777	1.38157	52.0045
NUH_056	NUH	12029	80.2976	51.3407	55.9271	70.9701	16.7719	9.40056	16.9169	8.25137	22.0002	7.75443	15.2811	3.62356	83.3316
NUH_057	NUH	15681	57.3943	17.5111	11.5556	26.2111	0.333333	0.822222	4.57778	11.7778	1.61111	8.78889	19.6889	52.4	35.5333
NUH_058	NUH	14678	76.5363	68.4262	85.5795	58.9461	46.9735	11.3673	6.22218	3.86327	5.05608	22.1827	0.694321	3.64073	69.0582
NUH_059	NUH	13439	82.7219	52.3163	78.8072	18.5032	5.50508	35.9629	1.54718	9.30107	8.47351	28.8657	2.97742	7.3671	61.0057
NUH_060	NUH	20515	81.0139	61.1131	49.5848	65.7341	15.6859	8.50782	26.0168	10.9025	14.7834	10.6077	9.24789	4.24789	85.3309
NUH_061	NUH	12399	82.8696	42.6764	63.601	73.781	18.1509	6.3747	10.4526	7.6983	31.6204	7.45499	13.5572	4.691	66.18
NUH_062	NUH	13117	78.5469	21.4792	11.783	69.504	0.592061	1.21324	13.9765	5.69737	5.96914	4.00854	48.9663	19.5768	76.8029
NUH_063	NUH	16737	73.944	75.0242	0.808016	67.437	0.0161603	0.0161603	60.2699	14.722	0	0.775695	7.15094	17.0491	82.7812
NUH_064	NUH	14287	77.2101	45.7257	39.951	60.8648	13.9153	4.38763	17.7862	9.63648	15.0666	6.58145	14.0966	18.5296	73.9462
NUH_065	NUH	5616	87.6603	61.6697	0.812513	78.6106	0	0	54.1133	7.55637	0.14219	0.670323	24.3551	13.1627	80.5403
NUH_066	NUH	19826	80.112	16.2564	0.900334	65.0759	0.0125921	0.0440723	7.34118	8.85853	0.23925	0.60442	57.4828	25.4171	82.7363
NUH_067	NUH	17793	58.9951	27.5126	80.0324	48.4519	8.65009	9.11689	4.75374	4.9919	28.5605	33.7049	6.48757	3.7344	53.9202
NUH_068	NUH	14716	24.7758	42.2106	43.0335	23.0664	1.94734	9.02359	8.47504	22.7647	5.15634	26.9062	7.48766	18.2392	45.7488
NUH_069	NUH	16146	43.3172	22.3906	79.5253	11.2096	1.65856	11.3526	1.60137	7.7781	6.16242	60.3517	1.78725	9.30798	49.4853
NUH_070	NUH	6795	68.2855	20.1724	12.6509	13.2328	0.215517	1.16379	4.93534	13.8578	1.27155	10	6.81034	61.7457	46.4224
NUH_071	NUH	16147	71.5984	29.4784	69.8815	37.9984	8.46813	9.77424	4.14324	7.09281	19.1246	32.5145	6.26243	12.62	65.2366
NUH_072	NUH	12557	67.3091	25.7217	79.567	62.9437	9.80833	8.23474	4.09371	3.58495	39.9669	21.557	9.07478	3.6796	62.151
NUH_073	NUH	9167	62.6268	9.85891	1.32381	49.9913	0	0.0174186	4.61592	5.22557	0.174186	1.13221	45.2012	43.6335	74.2205
NUH_074	NUH	15302	70.945	10.7314	81.4665	38.8357	1.08696	4.57811	0.764554	4.30177	31.8626	43.9388	5.12159	8.34562	47.6511
NUH_075	NUH	14950	57.612	25.9027	71.1367	16.0571	1.93893	12.365	1.49774	10.101	10.1591	46.6736	2.4614	14.8032	46.9755
NUH_076	NUH	13955	67.8538	48.3472	0.359066	39.7085	0.0211216	0	25.4304	22.8958	0.095047	0.242898	14.162	37.1528	68.5711
NUH_077	NUH	12341	73.4786	25.6065	2.42611	31.2086	0.0441112	0.143361	13.6414	11.7777	0.286723	1.95192	17.2364	54.9184	57.2342
NUH_078	NUH	11775	89.7834	70.5165	35.5278	17.2626	6.25236	19.2584	7.8793	37.1264	1.65532	8.36171	1.4756	17.9909	81.574
NUH_079	NUH	14698	59.4435	36.4656	8.44684	21.8611	0.183129	1.25901	3.38789	31.6356	2.55236	4.45233	15.7377	40.792	54.9617
NUH_080	NUH	14195	67.7985	34.9231	34.2269	53.1172	3.54323	6.17207	12.9676	12.2402	10.6089	13.9027	25.9975	14.5677	63.4975
NUH_081	NUH	16182	62.1802	32.8662	25.2832	54.4325	1.93798	1.90817	19.7277	9.29239	7.73206	13.705	25.0348	20.6619	56.4699
NUH_082	NUH	16384	67.5354	15.671	80.5423	54.0714	2.8197	4.68143	3.1089	5.061	43.2806	29.7605	4.86218	6.42567	68.432
NUH_083	NUH	8903	84.4434	42.3517	41.0482	31.5376	5.05454	7.24927	9.76323	20.2847	9.03166	19.7127	7.68821	21.2157	63.0487
NUH_084	NUH	16885	68.552	24.8812	9.93521	49.486	0.319654	0.665227	12.7084	11.1879	3.43844	5.51188	33.0194	33.149	73.9957
NUH_085	NUH	16060	67.7584	33.2292	80.3896	8.24297	2.49035	19.6104	0.680022	10.4484	4.4569	53.832	0.615696	7.8662	58.9598
NUH_086	NUH	18169	80.4172	57.5594	70.4469	41.6193	18.5956	22.2298	6.74834	9.98563	12.3742	17.2473	3.90117	8.91794	64.4514
NUH_087	NUH	11915	55.8624	14.9639	81.4002	55.2885	5.51382	3.59075	2.35877	3.5006	42.7284	29.5673	4.6875	8.05288	66.6316
NUH_088	NUH	10407	65.7923	50.2264	71.7687	17.4529	6.23631	28.3336	2.10311	13.5534	7.12721	30.0716	1.98627	10.5886	70.4688
NUH_089	NUH	13667	49.7622	7.77827	90.7661	16.7769	0.705779	4.55815	0.294074	2.22026	14.9684	70.5337	0.808705	5.9109	46.699
NUH_090	NUH	14376	73.094	46.7929	7.61325	43.681	1.40845	1.77008	22.0499	21.5645	1.79863	2.63609	18.4241	30.3483	70.4225
NUH_091	NUH	11364	53.0183	24.4647	82.9212	40.3485	7.03734	11.2365	1.9917	4.19917	28.6307	36.0166	2.6888	8.19917	50.9876
NUH_092	NUH	10769	62.6521	41.3665	0.592856	59.6117	0.0296428	0.0592856	27.4196	13.858	0.10375	0.400178	32.0587	26.0708	56.1286
NUH_093	NUH	11401	70.8534	22.0599	78.3981	56.2639	6.22679	7.97227	3.63951	4.22134	37.5712	26.6279	8.82644	4.91458	63.6667
NUH_094	NUH	13118	49.9543	10.9873	88.3107	54.3263	3.25042	3.58614	2.07539	2.07539	44.6971	36.777	4.30337	3.23516	38.1505
NUH_095	NUH	9150	73.5519	16.7162	55.2155	55.2303	2.46657	5.55721	2.74889	5.94354	27.6969	19.4948	22.318	13.7741	51.6345
NUH_096	NUH	11520	50.5816	56.959	69.7443	58.5722	18.2255	15.0678	10.52	13.1457	26.1713	10.2797	3.6554	2.93461	43.3328
NUH_097	NUH	13379	59.0179	24.2275	80.0152	52.8116	12.3734	4.91388	4.54661	2.39362	29.9645	32.7634	5.92705	7.11753	37.6646
NUH_098	NUH	15400	68.8896	32.84	69.6955	47.0544	12.3386	9.18088	4.87322	6.44736	22.6506	25.5255	7.19201	11.7919	65.0203
NUH_099	NUH	16051	74.7181	17.7937	77.3034	50.788	5.9368	4.67773	2.60152	4.57767	36.5463	30.1426	5.70333	9.81406	75.4023
NUH_100	NUH	15277	35.8382	43.1781	70.5023	45.0594	16.1096	11.0685	7.30594	8.69406	18.5205	24.8037	3.12329	10.3744	63.5434
NUH_101	NUH	14832	44.9299	18.0522	23.3043	11.1495	0.285114	1.17047	2.58103	14.0156	1.2605	20.5882	7.02281	53.0762	41.9118
NUH_102	NUH	15574	58.3216	6.94704	82.1755	8.22416	0.539469	4.22768	0.143125	2.03677	6.94704	70.4613	0.594517	15.0501	44.0163
NUH_103	NUH	4959	84.6945	55.381	93.3333	66	31.7857	19.7381	2	1.85714	30.0238	11.7857	2.19048	0.619048	68
NUH_104	NUH	3864	89.0528	66.5795	77.2159	70.5609	37.5763	15.7512	9.47399	3.77797	16.6812	7.20721	6.82941	2.7027	92.909
NUH_105	NUH	8469	81.2965	50.6463	3.41322	54.902	0.551924	0.232389	32.9412	16.9208	0.740741	1.88816	20.6681	26.0566	71.1256
NUH_106	NUH	6314	73.1707	14.329	57.1429	47.8139	3.41991	2.94372	5.02165	2.94372	21.7965	28.9827	17.5758	17.316	60.0433
NUH_107	NUH	9317	41.8053	53.7099	74.5828	56.0976	23.3633	14.249	9.29397	6.80359	17.5353	19.4352	5.90501	3.41463	53.5302
NUH_108	NUH	5763	86.7604	68.68	93.06	78.26	48.94	14.54	4.44	0.76	23.24	6.34	1.64	0.1	78.86
NUH_109	NUH	14706	70.223	8.75375	84.6035	62.4286	3.62157	2.39179	1.49124	1.24915	50.2179	28.3722	7.0979	5.55825	57.4901
NUH_110	NUH	7010	77.5749	44.5568	93.4167	65.7595	25.3586	16.164	1.82052	1.21368	35.8404	16.0537	2.73998	0.809121	60.8312
NUH_111	NUH	11423	86.3609	47.5824	74.1612	54.5362	18.3477	14.4551	9.38672	5.3928	20.0203	21.3381	6.78155	4.27775	85.332
NUH_112	NUH	17052	74.2904	62.725	84.9069	65.8194	31.6861	20.8952	6.29144	3.85223	23.7764	8.5491	4.06536	0.884117	78.8917
NUH_113	NUH	15339	66.5102	20.9175	83.7483	66.0263	6.64576	9.54715	1.92119	2.80337	48.2748	19.2805	9.18447	2.34268	70.3195
NUH_114	NUH	10155	89.5224	33.5057	1.22099	68.6063	0.0439996	0.164998	22.4068	10.8899	0.153998	0.857991	46.0015	19.4808	88.9011
NUH_115	NUH	9297	82.4244	22.8892	57.3274	64.3612	7.24259	3.95406	6.99465	4.6979	28.8529	17.2778	21.271	9.70899	84.2229
NUH_116	NUH	12949	58.4369	41.3638	88.278	69.6842	23.2325	11.6559	3.79278	2.6827	38.2054	15.1844	4.45355	0.792917	56.0592
NUH_117	NUH	7791	88.6151	48.2329	3.9832	62.0365	0.362109	0.246234	34.2265	13.398	0.695249	2.67961	26.7526	21.6396	84.4003
NUH_118	NUH	16560	83.0012	43.6231	86.5842	68.3958	22.5755	14.4271	3.35395	3.26664	37.9847	11.5969	4.48163	2.31357	84.2343
NUH_119	NUH	9540	71.9182	45.5181	85.1479	63.9557	25.7688	11.0771	3.73123	4.94097	30.8847	17.4173	3.57091	2.60895	60.1807
NUH_120	NUH	13872	70.1629	67.677	74.4889	68.9818	37.1314	11.0963	15.3087	4.14055	13.521	12.7402	3.02065	3.0412	79.4514
NUH_121	NUH	14462	61.3124	41.9759	87.1433	62.6931	19.9053	15.9355	2.75178	3.38333	35.3558	15.9468	4.68028	2.04128	59.806
NUH_122	NUH	13865	80.4183	68.7892	35.2735	65.1928	13.8386	8.46637	30.3318	16.1525	9.00448	3.96413	12.0179	6.22422	81.5516
NUH_123	NUH	12973	73.4988	65.8311	87.3099	70.5611	43.7021	13.2774	5.25433	3.59727	19.5071	10.8233	2.09754	1.74095	77.7661
NUH_124	NUH	18986	80.3223	78.4262	87.5672	51.0689	35.1213	34.1311	3.2	5.97377	11.1279	7.18689	1.61967	1.63934	80.5311
NUH_125	NUH	14720	71.6576	49.27	91.6572	59.945	27.0952	16.6477	2.67349	2.85362	28.8111	19.1031	1.36519	1.45051	78.4224
NUH_126	NUH	20259	81.465	73.2913	85.3793	67.008	39.5116	22.9641	8.3919	2.42365	15.8931	7.01042	3.21134	0.593795	77.2601
NUH_127	NUH	6165	87.6237	52.425	76.7308	73.6579	36.7642	5.0722	7.96001	2.62866	21.6031	13.2914	7.33062	5.34987	47.2973
NUH_128	NUH	14548	66.2565	52.5677	81.1806	56.8731	24.0481	15.5722	6.63969	6.30771	22.575	18.9854	3.61033	2.26165	66.7808
NUH_129	NUH	7063	85.9267	46.6304	95.1392	42.5935	20.926	23.6612	0.741473	1.3017	20.2505	30.3015	0.675564	2.14203	83.0779
NUH_130	NUH	12477	62.1704	53.6934	65.992	46.1261	15.9598	16.2821	10.2488	11.2028	15.2765	18.4736	4.64097	7.91543	68.1965
NUH_131	NUH	15857	69.6601	41.7527	91.1461	59.6958	24.2622	13.8693	1.70197	1.91925	31.3145	21.7002	2.41716	2.8155	79.35
NUH_132	NUH	16920	58.1797	44.7481	73.8623	28.2406	9.4169	22.1455	2.74279	10.4429	13.2162	29.0837	2.86469	10.0874	57.3547
NUH_133	NUH	13178	79.3671	58.0266	86.2415	34.554	17.2483	33.2345	2.49546	5.04828	12.8884	22.8703	1.92179	4.29295	65.7424
NUH_134	NUH	11361	83.6722	35.2514	79.3499	60.1515	17.1997	9.89901	4.11319	4.03955	32.0008	20.2504	6.83779	5.65958	61.2035
NUH_135	NUH	9301	80.1849	42.022	46.6881	62.8587	12.3223	5.30973	12.8855	11.5044	19.9249	9.13113	17.7259	11.196	74.6179
NUH_136	NUH	18195	66.848	34.6872	89.427	58.5382	18.3178	11.1239	1.95675	3.28866	35.5833	24.4019	2.68026	2.64737	66.8092
NUH_137	NUH	13825	70.9367	36.5249	4.47639	57.7751	0.265117	0.234526	18.6397	17.3855	0.50984	3.46691	38.3604	21.138	72.3157
NUH_138	NUH	14188	54.1162	32.0787	67.8692	52.4225	9.16905	9.40349	6.90284	6.60328	25.9443	23.3524	10.4064	8.21829	58.5309
NUH_139	NUH	13008	70.2645	41.9037	85.7221	24.6061	10.0766	26.2144	1.31291	4.29978	11.2691	38.1619	1.94748	6.71772	66.1379
NUH_140	NUH	22066	79.013	74.2701	1.47978	68.1101	0.14339	0.0630915	57.4477	16.616	0.0516203	1.22168	10.4675	13.9891	78.1187
NUH_141	NUH	11501	72.1068	35.536	74.2072	60.0868	17.9911	6.21006	8.38056	2.9543	25.5758	24.4302	8.13939	6.31858	64.1987
NUH_142	NUH	12788	51.2121	16.2468	92.0751	29.8672	4.94732	9.17697	0.213773	1.90869	23.9731	53.9777	0.732936	5.06948	60.3756
NUH_143	NUH	13596	66.7329	21.3931	84.0846	42.6761	6.18318	8.80635	1.69734	4.70627	30.0893	39.0058	4.70627	4.80547	32.2606
NUH_144	NUH	17631	56.0036	46.3237	93.6095	56.7045	25.8558	17.0144	1.50901	1.9445	28.1851	22.5542	1.15455	1.78246	59.3782
NUH_145	NUH	16796	54.8464	53.1264	92.271	61.3873	32.5554	15.6209	2.13851	2.81155	25.6296	18.465	1.06383	1.71515	69.0729
NUH_146	NUH	15135	69.8579	36.4419	80.9231	50.9032	16.5611	10.8673	4.3507	4.66282	23.9005	29.5942	6.09099	3.97238	61.1652
NUH_147	NUH	12555	75.2449	25.172	84.3972	55.9119	14.5655	5.74786	2.58283	2.27585	33.852	30.2318	4.91161	5.83254	68.3497
NUH_148	NUH	12750	80.2039	41.5901	75.973	55.5545	22.1299	8.73264	6.15099	4.57657	22.9806	22.1299	4.29298	9.00645	71.1715
NUH_149	NUH	14913	77.7912	15.2228	91.1732	16.2314	2.84458	9.47332	0.413757	2.49116	12.1972	66.658	0.775795	5.14611	70.5112
NUH_150	NUH	17039	81.5071	22.0334	90.3298	37.4496	7.40927	10.5559	1.31048	2.75778	26.9513	45.4133	1.77851	3.82344	60.2319
NUH_151	NUH	13335	78.1102	19.0476	3.53303	56.6916	0.192012	0.182412	9.29339	9.3798	1.5841	1.5745	45.6221	32.1717	79.4547
NUH_152	NUH	5341	68.9571	27.6948	12.1368	65.7616	1.90062	1.30329	14.1461	10.3448	5.67472	3.25821	44.0402	19.3321	75.5091
CMMC_001	CMMC	6472	67.6916	25.6334	90.9838	83.2002	16.5944	2.80758	5.36407	0.867382	59.1874	12.3944	2.05433	0.730427	80.4839
CMMC_002	CMMC	9933	81.637	65.0265	11.6784	70.5512	3.18165	2.40474	44.4321	15.008	2.44173	3.65027	20.4957	8.38574	76.6679
CMMC_003	CMMC	3823	36.9343	39.5184	22.238	35.0567	0.92068	2.47875	14.4476	21.6714	2.69122	16.1473	16.9972	24.6459	27.9037
CMMC_004	CMMC	2925	54.7692	38.764	81.1486	45.4432	13.2335	11.985	8.48939	5.05618	21.4732	34.4569	2.24719	3.05868	46.6292
CMMC_005	CMMC	10469	65.7942	46.806	83.2027	70.4704	25.5662	9.56736	7.70906	3.96341	33.9866	14.0825	3.20848	1.91638	62.1951
CMMC_006	CMMC	7915	60.3159	26.0578	87.9346	47.2979	6.47256	11.1646	4.50356	3.91705	34.3946	35.9028	1.92711	1.71764	64.0344
CMMC_007	CMMC	3520	74.6307	38.7514	35.6681	56.1096	6.47126	3.57823	18.9951	9.70689	11.6102	14.0084	19.0331	16.5969	62.086
CMMC_008	CMMC	5861	30.302	16.4977	71.6216	34.741	3.94144	0.731982	7.43243	4.39189	17.2297	49.7185	6.13739	10.4167	40.6532
CMMC_009	CMMC	9923	68.2455	35.2481	4.81394	74.7637	0.605434	0.3101	23.5233	10.8092	2.28884	1.60957	48.3461	12.5074	65.7561
CMMC_010	CMMC	6609	43.1987	57.5832	15.9019	47.8809	2.34676	2.55692	28.1961	24.4834	3.15236	7.84588	14.1856	17.2329	45.0438
CMMC_011	CMMC	10545	83.1863	27.5308	84.8153	83.9147	14.4437	5.17556	4.35477	3.55677	58.8919	6.30415	6.22435	1.04879	68.6503
CMMC_012	CMMC	12499	73.5739	44.291	86.6137	80.2958	28.3384	6.5137	8.00348	1.43541	40.7025	11.0592	3.25141	0.695955	49.8369
CMMC_013	CMMC	7712	61.2552	43.3108	8.61558	60.6901	1.01609	2.01101	18.5859	21.6977	2.92125	2.66723	38.1668	12.934	66.7866
CMMC_014	CMMC	6219	62.2287	26.9509	53.6693	68.2171	4.96124	3.82429	11.7829	6.38243	32.3514	12.5323	19.1214	9.04393	65.3488
CMMC_015	CMMC	8249	71.7663	22.3142	75.3547	36.9088	4.88176	4.62838	7.12838	5.67568	20.0169	45.8277	4.88176	6.95946	34.5946
CMMC_016	CMMC	7995	61.6886	11.7397	58.1103	53.0211	2.16951	1.23682	5.92052	2.41281	25.4461	29.2579	19.485	14.0714	53.4874
CMMC_017	CMMC	988	85.4251	44.4313	64.9289	78.1991	23.8152	3.67299	13.6256	3.31754	29.3839	8.05687	11.3744	6.75355	80.9242
CMMC_018	CMMC	6463	58.7653	26.435	71.6166	54.8183	8.32017	1.23749	13.0332	3.84413	28.2517	33.8073	5.21327	6.29279	58.5835
CMMC_019	CMMC	8537	83.6359	36.4706	82.619	85.7143	23.0532	3.7535	7.21289	2.45098	49.1457	6.66667	6.30252	1.41457	71.1485
CMMC_020	CMMC	1648	71.9053	64.6414	19.6624	75.1055	7.25738	3.03797	43.1224	11.2236	5.65401	3.71308	19.0717	6.91983	75.865
CMMC_021	CMMC	5794	45.9959	22.6266	15.0094	71.4447	0.300188	0.0750469	19.2871	2.96435	6.37899	8.25516	45.4784	17.2608	43.8274
CMMC_022	CMMC	3733	75.1942	39.9359	88.1368	67.6879	25.7214	8.72818	2.38689	3.09939	36.409	17.2782	3.17064	3.20627	53.901
CMMC_023	CMMC	1264	78.1646	41.7004	21.6599	38.664	2.42915	2.42915	15.1822	21.6599	6.17409	10.6275	14.8785	26.6194	40.6883
CMMC_024	CMMC	8399	75.8662	51.8362	84.0866	65.7721	26.7577	13.1042	6.41871	5.55556	30.2888	13.936	2.30697	1.63214	50.4865
CMMC_025	CMMC	8998	84.4854	61.9837	82.8203	82.0968	43.5675	7.69534	7.73481	2.98606	26.5588	4.99868	4.23573	2.2231	82.3731
CMMC_026	CMMC	9170	73.7077	29.1463	70.6613	65.8677	9.3357	3.37328	11.8361	4.60127	37.4612	20.4912	7.2348	5.66652	67.9242
CMMC_027	CMMC	8271	58.3122	39.2702	75.0363	67.8416	15.0321	7.71304	10.367	6.15799	36.7821	15.509	5.66038	2.77835	37.7358
CMMC_028	CMMC	601	74.8752	31.5556	70.2222	78.4444	11.5556	2.44444	16.8889	0.666667	40	16.2222	10	2.22222	74.6667
CMMC_029	CMMC	6032	64.0584	54.9172	2.84679	84.0062	0.672878	0.232919	44.4876	9.52381	1.11284	0.828157	37.7329	5.4089	72.5673
CMMC_030	CMMC	8011	77.6807	77.3903	13.9	69.7574	5.36719	2.08902	53.3023	16.6318	2.61932	3.82452	8.46858	7.69725	73.1159
CMMC_031	CMMC	12416	81.9427	30.3814	3.64655	78.1895	0.275211	0.186751	24.1989	5.72046	1.37606	1.80853	52.3393	14.0948	64.5272
CMMC_032	CMMC	13709	70.5522	42.6282	34.8015	65.6844	5.53143	3.15343	24.5347	9.4086	13.1927	12.9239	22.4256	8.82961	52.5848
CMMC_033	CMMC	4692	78.6019	34.2462	83.2158	70.6345	16.5944	6.3449	9.30043	2.00651	40.1573	20.1193	4.58243	0.894794	52.2234
CMMC_034	CMMC	10471	74.5106	22.7121	70.264	62.9454	5.44732	5.29351	6.71623	5.25506	37.4007	22.1225	13.3812	4.38349	76.3009
CMMC_035	CMMC	941	65.8874	41.4516	45.8065	71.7742	10.6452	3.22581	22.5806	5	22.7419	9.19355	15.8065	10.8065	52.4194
CMMC_036	CMMC	996	80.7229	27.3632	89.1791	58.0846	17.2886	5.0995	4.22886	0.746269	33.7065	33.0846	2.8607	2.98507	56.2189
CMMC_037	CMMC	5680	55.8627	37.1257	61.456	52.9467	8.28869	5.42074	11.6294	11.787	25.8431	21.9036	7.18563	7.94201	66.8137
CMMC_038	CMMC	10337	73.8609	47.0465	78.8212	66.1035	24.1912	8.46103	8.38245	6.01179	29.9542	16.2148	3.57564	3.20891	63.6542
CMMC_039	CMMC	5123	40.3084	41.6465	54.3826	39.3705	4.84262	10.1695	9.83051	16.8039	16.9492	22.4213	7.74818	11.2349	55.109
CMMC_040	CMMC	7298	71.1154	35.2987	46.3006	60.7322	5.18304	3.98844	12.4663	13.6609	25.8767	11.2524	17.2062	10.3661	73.1599
CMMC_041	CMMC	1030	85.0485	37.6712	17.0091	57.6484	2.16895	1.0274	24.2009	10.274	6.05023	7.76256	25.2283	23.2877	73.4018
CMMC_042	CMMC	720	97.3611	24.679	6.27675	35.9486	0.142653	0.285307	9.41512	14.8359	1.56919	4.2796	24.8217	44.6505	79.6006
CMMC_043	CMMC	7897	57.984	36.8639	0.0873553	53.7235	0	0	21.271	15.5929	0.0655165	0.0218388	32.387	30.6617	49.9017
CMMC_044	CMMC	9802	63.232	32.5266	9.18038	48.6609	0.209745	0.451759	13.2462	18.6189	2.08132	6.43756	33.1236	25.8309	55.4534
CMMC_045	CMMC	606	82.0132	23.34	0.603622	83.7022	0	0	23.34	0	0.402414	0.201207	59.9598	16.0966	83.9034
CMMC_046	CMMC	7385	71.6317	29.6219	89.7732	42.8166	14.0643	9.96219	2.77883	2.81664	25.1229	40.6238	0.850662	3.78072	55.3875
CMMC_047	CMMC	1405	85.8363	27.2803	41.4594	64.5108	2.81924	1.24378	16.5008	6.71642	22.5539	14.8425	22.6368	12.6866	68.7396
CMMC_048	CMMC	12438	64.4155	29.9176	77.5711	58.6995	11.0085	6.8647	7.03944	5.00499	35.4094	24.2886	5.24214	5.14229	53.1952
CMMC_049	CMMC	11609	80.3084	46.2727	1.66255	63.0591	0.13944	0.160892	29.6578	16.3145	0.525582	0.836641	32.7362	19.6289	60.5599
CMMC_050	CMMC	12727	68.61	40.2428	24.4045	47.7325	1.08795	1.40861	20.4993	17.2469	7.98213	13.9258	18.1631	19.6862	30.2222
CMMC_051	CMMC	4560	73.5088	34.3079	4.53461	54.6838	0.119332	0.268496	19.8986	14.0215	1.81981	2.32697	32.8461	28.6993	69.4511
CMMC_052	CMMC	4406	35.6332	26.879	54.5223	37.1338	7.7707	3.3121	6.49682	9.29936	16.1783	27.2611	6.6879	22.9936	70.2548
CMMC_053	CMMC	7852	69.0779	55.2729	60.7301	47.7323	17.3673	11.615	16.6482	9.64233	10.0295	21.7183	3.68732	9.29204	62.7581
CMMC_054	CMMC	823	90.0365	75.0337	19.1633	47.2335	6.07287	5.66802	37.247	26.0459	0.809717	6.61269	3.10391	14.4399	70.5803
CMMC_055	CMMC	7684	55.544	53.3505	59.3955	19.9157	4.9672	20.15	7.56795	20.6654	5.10778	29.1706	2.27273	10.0984	70.3843
CMMC_056	CMMC	679	84.8306	70.8333	67.1875	67.7083	37.8472	7.8125	14.0625	11.1111	12.1528	9.375	3.64583	3.99306	78.6458
CMMC_057	CMMC	8405	66.865	69.0569	39.9466	51.4947	12.5089	10.9786	25.2491	20.3203	6.58363	9.87544	7.15302	7.33096	55.3381
CMMC_058	CMMC	1265	83.004	37.0476	40.8571	32.381	2.7619	5.14286	12	17.1429	7.33333	25.619	10.2857	19.7143	31.9048
CMMC_059	CMMC	120	96.6667	33.6207	64.6552	78.4483	10.3448	8.62069	10.3448	4.31034	37.931	7.75862	19.8276	0.862069	66.3793
CMMC_060	CMMC	8200	66	55.5063	92.9416	78.0673	39.4863	10.4767	3.69549	1.84775	33.7029	9.27568	1.18256	0.332594	73.6881
CMMC_061	CMMC	8746	75.1315	36.8285	28.2758	51.8034	4.86988	1.85664	18.4903	11.6116	11.3377	10.2115	17.1055	24.5168	66.0173
CMMC_062	CMMC	8048	76.3917	45.5758	18.5101	47.9506	4.11516	2.43982	24.8048	14.216	4.68445	7.27066	14.3461	28.123	68.4776
CMMC_063	CMMC	1662	79.9639	53.1226	55.7562	43.7171	12.4906	14.8232	15.4251	10.3837	7.75019	20.6922	8.05117	10.3837	65.538
CMMC_064	CMMC	4653	46.0563	38.8707	25.3383	18.5254	1.86654	5.83294	9.14606	22.0252	2.19319	15.4456	5.31965	38.1708	42.4638
CMMC_065	CMMC	1456	48.489	23.796	72.6629	39.9433	5.09915	4.67422	7.93201	6.09065	22.5212	40.3683	4.39093	8.92351	42.4929
CMMC_066	CMMC	3581	66.0989	36.9666	74.7782	51.7533	14.3219	10.3929	6.16815	6.08365	26.5315	23.5319	4.73173	8.23828	67.5961
CMMC_067	CMMC	2812	87.4822	53.5772	86.0976	66.6667	28.8618	14.8374	5.60976	4.26829	30.2033	12.1951	1.99187	2.03252	83.3333
CMMC_068	CMMC	5408	73.2618	11.4336	80.742	78.319	4.39172	0.429076	6.15851	0.454316	58.0515	17.8698	9.71731	2.92781	53.8617
CMMC_069	CMMC	2141	73.2835	23.9643	63.4799	56.3416	4.58891	6.9471	4.14277	8.28553	29.318	22.6259	18.2919	5.79987	58.1262
CMMC_070	CMMC	412	84.466	17.8161	75	62.931	8.04598	5.74713	2.01149	2.01149	44.8276	16.3793	8.04598	12.931	70.1149
CMMC_071	CMMC	11350	79.8062	44.3917	66.7035	66.6483	18.6355	7.1539	11.5809	7.02142	26.7388	14.1753	9.69309	5.0011	77.4122
CMMC_072	CMMC	9455	84.1671	33.9658	77.4943	55.5919	8.44433	10.7313	5.12692	9.66323	37.6979	20.6208	4.32269	3.39281	69.0877
CMMC_073	CMMC	3060	83.5948	47.3808	83.4246	54.8475	21.6966	15.0899	4.10477	6.48944	26.1532	20.4848	2.89289	3.08835	69.0774
CMMC_074	CMMC	5644	75.691	37.7575	12.8979	71.5824	0.53839	1.00655	27.4345	8.77809	3.88577	7.46723	39.7238	11.1657
CMMC_075	CMMC	2327	74.0868	18.2135	24.536	36.6009	0.174014	2.72622	3.82831	11.4849	4.75638	16.8794	27.8422	32.3086	42.9814
CMMC_076	CMMC	11052	78.0492	49.2696	89.1723	64.2476	24.4262	17.54	2.57361	4.72989	34.5467	12.6594	2.70114	0.823093	66.6473
CMMC_077	CMMC	6197	58.7058	6.01979	23.8868	37.4107	0.192413	0.274876	2.63881	2.91369	4.37053	19.0489	30.2089	40.3518	38.0704
CMMC_078	CMMC	10275	59.6496	26.6112	77.4678	33.4802	9.13689	6.59161	2.41475	8.46794	19.3343	42.405	2.59422	9.05531
CMMC_079	CMMC	10083	65.2683	25.9535	78.833	50.2659	4.25467	9.2995	4.37623	8.0231	35.876	29.4028	5.759	3.00866
CMMC_080	CMMC	12801	64.6903	58.3021	85.7505	41.1424	28.1125	21.9659	2.17365	6.04999	9.78143	25.8906	1.07475	4.95109
CMMC_081	CMMC	9475	95.8522	89.6939	41.2574	98.1282	31.7441	0.495486	56.7937	0.660647	8.34618	0.671658	1.24422	0.0440432
CMMC_082	CMMC	4274	86.4296	57.3091	3.6275	58.8251	0.406064	0.649702	33.4055	22.8479	0.406064	2.16567	24.6075	15.5116	65.0785
CMMC_083	CMMC	9987	77.681	33.1271	19.6442	55.0657	1.35344	1.54679	20.3532	9.87368	4.15055	12.5935	29.2086	20.9203	54.9368
CMMC_084	CMMC	11305	75.2676	32.4127	75.4613	70.0787	12.4574	7.99154	4.41885	7.54495	44.1885	10.8238	9.01399	3.56094	63.7678
CMMC_085	CMMC	7069	62.4416	25.2832	18.328	72.8591	0.56638	0.543725	15.0657	9.10739	11.9166	5.30131	45.3104	12.1885	46.2619
CMMC_086	CMMC	11836	68.6887	63.3579	6.94957	55.1784	0.221402	0.282903	39.5572	23.2964	0.430504	6.01476	14.9692	15.2276	68.9053
CMMC_087	CMMC	11301	70.4539	33.4966	78.8119	34.9033	5.51369	15.4233	4.37076	8.1889	19.4424	38.4326	5.57649	3.052
CMMC_088	CMMC	11361	76.921	14.6584	83.5794	72.5712	4.58863	4.86326	2.11695	3.0896	57.6496	16.4779	8.21604	2.99805
CMMC_089	CMMC	3804	82.0452	55.2707	71.9641	55.5912	21.0509	14.8029	7.14515	12.2717	22.621	13.4893	4.77411	3.84492	58.4748
CMMC_090	CMMC	662	83.5347	20.6148	81.3743	59.132	4.33996	5.96745	3.4358	6.87161	47.1971	23.8698	4.15913	4.15913	46.1121
CMMC_091	CMMC	2491	85.1465	52.1452	78.265	76.1433	30.8345	8.62801	7.8265	4.8562	31.0702	7.7322	6.41207	2.64026	77.5106
CMMC_092	CMMC	5533	78.9264	55.7591	1.80902	52.1411	0.22899	0.297687	29.036	26.1965	0.480879	0.801466	22.3952	20.5633	65.8118
CMMC_093	CMMC	6422	29.6169	14.6162	70.2944	10.1472	0.368034	5.57308	1.20925	7.46583	6.04627	58.307	2.52366	18.5068	15.7203
CMMC_094	CMMC	11712	83.7346	30.5802	81.6764	70.7862	16.6718	7.06638	3.52809	3.31396	42.0006	15.9376	8.5857	2.89589
CMMC_095	CMMC	11394	69.6595	49.6031	39.6749	60.4007	10.6715	5.51846	21.2171	12.196	10.9487	12.5362	17.5633	9.34862
CMMC_096	CMMC	2422	93.8068	27.7289	9.19894	43.5299	0.0880282	0.264085	13.6444	13.7324	2.46479	6.38204	27.3327	36.0915
CMMC_097	CMMC	538	83.2714	74.1071	3.125	68.9732	0.892857	0.223214	51.1161	21.875	0.446429	1.5625	16.5179	7.36607	66.5179
CMMC_098	CMMC	8624	84.4968	58.4191	77.0001	74.6947	30.7671	11.0882	11.7195	4.84424	27.2403	7.90449	4.96775	1.46837	84.1224
CMMC_099	CMMC	11226	77.0622	47.9598	39.8451	44.9775	4.42723	9.25905	15.8941	18.3794	7.76789	18.3909	16.8882	8.99318	59.5307
CMMC_100	CMMC	1937	74.1353	56.6156	79.8747	72.493	31.1978	11.4903	8.84401	5.08357	27.0891	10.0975	5.36212	0.835655	51.7409
CMMC_101	CMMC	14278	51.7089	41.1215	59.2307	23.3374	1.97752	13.1518	7.39537	18.5968	7.59854	36.5028	6.36598	8.41121	25.5045
CMMC_102	CMMC	8700	78.5632	13.7674	85.4572	33.5918	2.22385	6.34967	1.47769	3.71617	25.7498	51.1339	4.14045	5.20849
CMMC_103	CMMC	7417	58.7434	28.5288	82.442	64.8841	8.74455	9.04292	3.19027	7.55107	49.0934	15.5612	3.85586	2.96075
CMMC_104	CMMC	9375	68.4907	20.3862	74.8637	58.7759	3.03691	5.73119	4.34512	7.27301	42.9217	23.174	8.4722	5.04594
CMMC_105	CMMC	9855	83.1558	59.4631	87.1019	74.5577	41.7816	11.0189	4.23429	2.42831	24.6004	9.70104	3.94143	2.29408	83.4655
CMMC_106	CMMC	8934	62.9281	26.6453	78.3351	34.5073	8.2355	10.7079	3.64639	4.0555	17.4849	41.9068	5.14052	8.82248	63.1092
CMMC_107	CMMC	5691	71.2001	66.4363	79.0474	51.8509	24.5558	26.4561	7.37907	8.04541	15.9921	12.0434	3.92399	1.60415	62.2655
CMMC_108	CMMC	9942	85.4556	26.9656	54.9317	44.3385	3.15443	7.40348	6.82674	9.58098	15.725	28.6488	18.6323	10.0282
CMMC_109	CMMC	9257	66.9763	17.5968	59.7097	70.629	4.27419	2.12903	6.62903	4.56452	40.8065	12.5	18.9194	10.1774
CMMC_110	CMMC	10586	62.7527	45.341	69.8781	28.1048	7.09017	17.4319	5.31386	15.505	13.2169	32.1391	2.48382	6.81921
CMMC_111	CMMC	1246	75.6019	29.8301	23.3546	68.896	3.07856	1.91083	11.9958	12.845	15.7113	2.65393	38.1104	13.6943	73.5669
CMMC_112	CMMC	5835	82.3136	58.2344	82.8232	68.1866	33.9996	13.2417	4.70539	6.28774	25.9005	9.68145	3.5811	2.60254	63.6269
CMMC_113	CMMC	4012	72.1336	22.8749	84.6579	33.7249	2.52246	14.5473	0.691085	5.11403	27.5052	40.0829	3.00622	6.53075	51.6932
CMMC_114	CMMC	9932	77.2553	53.2126	83.266	58.8427	23.1722	18.715	4.63965	6.68578	27.6815	13.6974	3.34941	2.05917	75.2769
CMMC_115	CMMC	8301	73.2683	71.1608	80.5492	60.3256	30.8944	25.2549	8.08944	6.92207	18.1519	6.24794	3.18974	1.24959	71.1937
CMMC_116	CMMC	11004	58.3606	50.872	52.6316	38.5861	5.91716	15.587	11.1803	18.1875	10.4173	20.7101	11.0713	6.92931
CMMC_117	CMMC	3863	15.5579	31.2812	77.371	24.4592	2.49584	13.1448	1.99667	13.6439	18.1364	43.594	1.83028	5.15807
CMMC_118	CMMC	244	83.6066	28.9216	73.0392	29.902	6.86275	8.33333	3.43137	10.2941	14.2157	43.6275	5.39216	7.84314
CMMC_119	CMMC	10286	73.5855	49.3857	3.36901	69.3751	0.435989	0.303871	32.4746	16.1712	1.0041	1.62505	35.4604	12.5248
CMMC_120	CMMC	1455	73.2646	37.9925	88.2739	66.2289	21.576	10.0375	4.3152	2.06379	37.0544	19.606	3.2833	2.06379	60.5066
CMMC_121	CMMC	8377	53.3246	34.1616	72.3528	59.6373	8.75308	8.48444	3.87285	13.0513	41.0566	14.0587	5.95478	4.7683	51.8021
CMMC_122	CMMC	3155	84.4374	42.7177	81.9444	53.9039	13.4384	17.3423	4.16667	7.77027	31.7568	19.4069	4.54204	1.57658	66.7042
CMMC_123	CMMC	8572	71.8619	23.1169	66.8994	48.9448	2.80844	6.41234	4.22078	9.67532	31.2825	26.3961	10.6331	8.57143
CMMC_124	CMMC	195	88.7179	28.3237	36.9942	53.1792	1.7341	0.578035	21.3873	4.62428	9.82659	24.8555	20.2312	16.763
CMMC_125	CMMC	12101	66.2011	37.5109	56.6596	56.8094	6.55349	10.1485	9.92385	10.885	22.7188	17.2388	17.6133	4.91824
CMMC_126	CMMC	1352	59.3935	67.8705	34.2466	66.9988	14.6949	6.97385	34.3711	11.8306	6.60025	5.97758	11.3325	8.21918
CMMC_127	CMMC	4477	90.574	61.2577	66.7324	56.6708	31.5413	10.8015	12.2318	6.68311	8.90259	15.4871	3.99507	10.3576	77.9531
CMMC_128	CMMC	1253	94.9721	14.2017	13.2773	68.4874	0.504202	0.672269	5.96639	7.05882	6.72269	5.37815	55.2941	18.4034	80.1681
CMMC_129	CMMC	7991	75.4974	26.7031	80.5238	55.9257	8.56953	8.3209	3.48086	6.33184	38.0905	25.5428	5.78485	3.87867	49.7928
CMMC_130	CMMC	8929	71.2062	70.6983	15.9641	65.4294	5.09594	5.22177	37.3702	23.0104	3.01982	2.62661	19.9434	3.71186	63.4634
CMMC_131	CMMC	10360	62.9344	36.1196	22.6074	27.9755	1.56442	1.54908	9.20245	23.8037	2.54601	16.9479	14.6626	29.7239	42.1472
CMMC_132	CMMC	6672	73.0066	39.1501	73.1677	65.5923	16.5469	8.84829	8.60193	5.15295	32.2316	15.541	8.21187	4.86553
CMMC_133	CMMC	9736	51.1401	60.4137	32.6772	56.1559	9.761	5.02109	21.8719	23.7598	12.0104	5.88472	12.5126	9.17855
CMMC_134	CMMC	12139	83.0381	45.0397	84.504	76.9742	25.5754	8.55159	6.41865	4.49405	41.8353	8.54167	3.14484	1.43849
CMMC_135	CMMC	9220	80.4555	35.2791	86.1553	76.3548	19.2774	8.96468	3.78808	3.24885	47.7352	10.1779	5.55406	1.25371	75.856
CMMC_136	CMMC	5640	83.156	58.0597	82.6439	58.4435	23.5608	23.1983	5.92751	5.37313	24.2004	11.6844	4.7548	1.30064	51.6631
CMMC_137	CMMC	4427	74.904	53.076	41.5862	55.4584	10.3136	9.46924	18.6671	14.6261	10.6152	11.1882	15.8625	9.25814	69.7527
CMMC_138	CMMC	5977	70.9888	66.2739	61.4895	59.4155	20.8107	16.3092	17.2991	11.8548	13.9053	10.4643	7.40042	1.95616	62.88
CMMC_139	CMMC	9709	76.7123	11.2379	67.2932	51.5172	1.66488	2.12137	2.96724	4.48443	33.0424	30.4646	13.8426	11.4125	31.2299
CMMC_140	CMMC	9539	25.5268	21.848	10.5133	28.1725	0.0821355	0.492813	3.16222	18.1109	0.616016	9.32238	24.3121	43.9014
CMMC_141	CMMC	17019	70.3919	36.0935	80.6427	15.3923	2.92154	22.0952	1.33556	9.74124	9.2404	46.3856	1.89482	6.38564
CMMC_142	CMMC	17912	83.5641	84.5537	73.0492	80.2779	49.058	11.0703	19.6152	4.81026	10.0481	2.8728	1.55665	0.968733
CMMC_143	CMMC	1030	77.4757	46.7419	63.2832	43.609	3.63409	24.4361	5.38847	13.2832	19.0476	16.1654	15.5388	2.50627	61.7794
CMMC_144	CMMC	6517	72.2418	11.215	71.8139	59.5582	0.785896	3.1011	1.31691	6.01105	44.3288	23.5981	13.1266	7.73152	69.0527
CMMC_145	CMMC	11982	84.2931	29.0297	52.0693	23.6931	2.90099	7.90099	2.19802	16.0297	12.7525	28.5149	5.84158	23.8614	65.8911
CMMC_146	CMMC	9250	63.7946	58.6341	63.1249	54.0586	20.3016	14.0146	11.9471	12.3708	15.5228	13.2859	6.28707	6.27012	58.7697
CMMC_147	CMMC	8316	63.3959	70.5994	67.1662	40.1176	12.8983	33.8771	11.5706	12.2534	9.12367	11.2671	6.52504	2.48483	44.063
CMMC_148	CMMC	10339	63.4684	20.8321	30.6919	59.7836	1.38677	0.792441	9.38738	9.26547	16.7784	11.7342	32.231	18.4243
CMMC_149	CMMC	10378	76.1033	26.2218	61.6359	34.3125	1.39276	8.87566	1.59534	14.3581	21.4991	29.8683	9.82527	12.5855
CMMC_150	CMMC	4872	74.1174	56.2725	84.7411	65.1066	26.6408	18.6929	4.20936	6.72944	31.2656	8.14179	2.99086	1.32927
SGH_01	SGH	7429	74.4111	36.4689	0.0542692	28.5456	0.0361795	0.0180897	15.3401	21.0745	0	0	13.1693	50.3618
SGH_02	SGH	5469	45.7305	59.1363	0	21.3115	0	0	16.9532	42.1831	0	0	4.35826	36.5054
SGH_03	SGH	9272	22.088	32.7148	0.195312	6.44531	0.0488281	0	4.58984	28.0762	0	0.146484	1.80664	65.332
SGH_04	SGH	7846	47.9353	57.9633	0	47.4342	0	0	35.6288	22.3345	0	0	11.8054	30.2313
SGH_05	SGH	14373	53.4196	31.3363	15.7333	42.2766	2.13597	5.70461	9.89841	13.5973	1.77129	6.12139	28.471	32.3001
SGH_06	SGH	7959	82.4852	49.0937	75.5369	52.1097	24.5088	15.0952	5.62072	3.869	15.6283	20.3046	6.35187	8.62148
SGH_07	SGH	8453	61.1617	44.4294	7.65957	46.5957	3.34623	1.41199	22.3404	17.3308	1.89555	1.0058	19.0135	33.6557
SGH_08	SGH	5527	77.3476	42.1754	4.35088	65.9415	2.64327	0.654971	27.9766	10.9006	0.654971	0.397661	34.6667	22.1053
SGH_09	SGH	8160	60.9681	49.9899	1.38693	25.5678	0.864322	0.140704	17.8492	31.1357	0.180905	0.201005	6.67337	42.9548
SGH_10	SGH	9988	42.9916	57.3591	5.42618	41.3135	3.07406	0.791803	22.9157	30.5776	1.07126	0.489054	14.2524	26.8281
SGH_11	SGH	7296	74.9315	44.4668	10.4994	20.0658	3.31077	4.90214	9.58478	26.6691	0.530455	1.75599	6.63984	46.6069
SGH_12	SGH	7519	60.1543	30.1791	34.7115	42.914	10.3471	3.6038	8.77736	7.45081	10.6566	10.1039	13.1329	35.9275
SGH_13	SGH	5732	76.3084	27.2977	15.5921	38.706	5.41838	2.40055	10.9053	8.57339	3.45222	4.32099	18.93	45.9991
SGH_14	SGH	6686	48.3249	50.6035	53.0486	44.4444	19.1272	13.4633	9.90405	8.10894	7.27329	13.1848	8.13989	20.7985
SGH_15	SGH	6361	64.1251	37.4111	1.93675	63.2753	1.34837	0.122579	28.9532	6.98701	0.367737	0.0980633	32.606	29.517
SGH_16	SGH	5656	83.7871	41.1901	14.349	50.7069	7.0268	3.69276	17.261	13.2095	1.73032	1.89913	24.6888	30.4917
SGH_17	SGH	6612	31.6546	33.6359	8.6001	26.087	3.53559	2.58003	8.6001	18.9202	0.907788	1.57668	13.0435	50.8361
SGH_18	SGH	6389	71.7483	27.9668	34.5113	70.637	12.0855	2.26876	10.6021	3.01047	15.2269	4.93019	32.7225	19.1536
SGH_19	SGH	10634	82.697	25.8699	85.058	67.5461	17.6825	5.58335	1.33045	1.2736	42.4153	19.3768	6.11781	6.22015
SGH_20	SGH	10013	70.3785	58.3085	94.5367	67.3336	41.1806	15.3115	1.17781	0.63857	22.6479	15.3966	2.32723	1.31971
SGH_21	SGH	12708	63.9833	44.1151	81.6628	73.1275	31.0171	6.24769	5.53437	1.31595	29.6765	14.7214	6.89952	4.58738
SGH_22	SGH	5631	70.0408	0	18.2302	47.7941	0	0	0	0	10.9026	7.32759	36.8915	44.8783
SGH_23	SGH	4527	65.1646	42	57.3898	49.5254	24.4746	4.57627	7.66102	5.28814	10.4746	17.8644	6.91525	22.7458
SGH_24	SGH	6038	79.2978	67.0635	60.2757	51.4411	30.2632	14.5781	9.89975	12.3225	6.91312	8.5213	4.36508	13.137
SGH_25	SGH	8299	61.8388	50.8574	71.4731	72.6228	27.9423	8.26189	7.93063	6.72253	28.41	6.85892	8.33983	5.5339
SGH_26	SGH	4179	0.741804	61.2903	90.3226	58.0645	41.9355	16.129	0	3.22581	16.129	16.129	0	6.45161
SGH_27	SGH	9414	69.2054	24.7429	73.5073	64.6355	16.8841	2.07214	4.6815	1.10514	32.4482	22.1028	10.6216	10.0844
SGH_28	SGH	5279	70.2216	57.6747	64.1489	64.6345	35.5544	8.63232	9.03696	4.45104	10.9523	9.00998	9.09091	13.2722
SGH_29	SGH	8602	72.9482	43.7131	57.7371	61.9761	24.6056	5.14741	9.06773	4.89243	17.004	10.9801	11.2988	17.004
SGH_30	SGH	7311	60.6894	35.2941	56.0965	64.3002	20.8474	3.31305	7.84314	3.29051	21.4334	10.5026	14.1762	18.5936
SGH_31	SGH	10532	16.692	29.7497	0.682594	64.9602	0.568828	0	23.8908	5.2901	0.113766	0	40.3868	29.7497
SGH_32	SGH	7512	71.5389	40.454	77.5772	66.2263	28.5821	5.56383	3.96353	2.34462	27.1492	16.2821	6.53145	9.58318
SGH_33	SGH	5096	86.6954	59.7329	91.6252	75.1019	42.8474	13.943	1.38072	1.56179	28.0444	6.7904	2.82933	2.60299
SGH_34	SGH	6349	77.9808	40.1535	93.5569	68.0267	29.3678	9.39204	0.706928	0.68673	35.9523	18.8447	1.9996	3.04989
SGH_35	SGH	7089	79.5317	40.0319	40.3512	67.8609	20.2199	2.46541	13.1784	4.16814	12.6995	4.9663	21.763	20.5392
SGH_36	SGH	7799	80.5488	23.1137	94.7947	68.0834	17.2397	5.14167	0.52531	0.20694	48.1375	24.2757	2.18083	2.29226
SGH_37	SGH	8180	82.0538	23.4803	93.6681	68.7128	18.2807	4.27592	0.68534	0.238379	46.9756	24.1359	2.77116	2.63707
SGH_38	SGH	6880	72.7035	20.2119	81.0676	65.1339	16.3335	2.27909	1.17953	0.419832	39.6641	22.7909	7.95682	9.37625
SGH_39	SGH	7977	87.5893	52.0681	84.9578	72.9355	45.785	3.89294	1.54573	0.844425	22.0982	13.1816	3.50651	9.14556
SGH_40	SGH	5576	86.4957	33.1122	41.3021	59.2577	21.0243	2.30147	7.19469	2.59175	12.3782	5.59818	18.6606	30.2509
SGH_41	SGH	8299	66.6707	11.8019	77.2818	83.7701	10.4464	0.343394	0.903669	0.10844	58.5577	7.93421	13.8623	7.84385
SGH_42	SGH	5695	86.6198	20.2108	77.7823	70.0791	15.9132	2.51368	1.37847	0.405433	41.719	17.6363	11.0683	9.3655
SGH_43	SGH	5558	68.5678	32.3537	46.1034	75.6494	19.47	1.23327	10.0499	1.60063	19.0764	6.3238	27.0533	15.1929
SGH_44	SGH	10217	11.3536	38.8793	35	60.6034	19.8276	5.17241	8.36207	5.51724	5.51724	4.48276	26.8966	24.2241
SGH_45	SGH	5278	79.1398	48.7192	76.61	72.0134	40.7469	3.39957	3.85444	0.718219	18.8413	13.6222	8.57074	10.2466
SGH_46	SGH	8389	86.6492	22.5203	5.40652	14.3486	1.70587	2.13234	4.99381	13.6883	0.412712	1.15559	7.23621	68.6752
SGH_47	SGH	10839	72.6635	59.2814	89.9187	95.6196	52.2473	1.82834	4.78669	0.418994	34.3829	1.46013	4.20264	0.67293
SGH_48	SGH	7707	77.9162	65.9284	93.1557	79.5504	58.0516	6.52789	1.06578	0.283097	17.219	11.3572	3.21399	2.28143
SGH_49	SGH	5178	12.5724	22.427	38.8633	73.4255	8.60215	0.921659	10.9063	1.99693	26.5745	2.76498	27.3425	20.8909
SGH_50	SGH	8789	77.2784	29.8292	88.4717	66.8728	20.2886	6.83157	1.53121	1.17786	41.225	20.1266	3.82803	4.99117
SGH_51	SGH	8060	64.1687	18.3875	78.6156	68.9482	13.6891	2.03016	1.79814	0.87007	44.6636	18.2328	8.79737	9.91879
SGH_52	SGH	9222	64.5738	50.8144	93.4845	64.1646	32.5609	16.2888	1.39379	0.570949	27.5231	17.1117	2.68682	1.86398
SGH_53	SGH	9281	85.2171	48.4638	0.0758629	65.5203	0.0632191	0	43.7982	4.60235	0.0126438	0	21.6462	29.8774
SGH_54	SGH	6777	68.1275	37.4702	1.03964	48.4081	0.649773	0.194932	22.0056	14.6199	0.0866363	0.108295	25.666	36.6688
SGH_55	SGH	7098	66.568	62.3492	90.0952	74.2857	42.2011	17.5661	2.1164	0.465608	23.3439	6.98413	6.62434	0.698413
SGH_56	SGH	8786	72.6838	50.6733	95.0204	68.7128	32.994	16.0977	1.12747	0.454118	32.399	13.5296	2.1923	1.20576
SGH_57	SGH	8051	75.1335	16.4325	89.7338	71.0035	13.7213	1.95074	0.479418	0.281038	52.4219	21.6399	4.38089	5.12481
SGH_58	SGH	10804	80.0074	27.3369	31.3859	66.0227	10.6895	1.7006	11.187	3.75983	13.1768	5.81907	30.9695	22.6978
SGH_59	SGH	12464	43.2606	35.6825	60.6083	55.0074	16.7841	7.6595	7.97478	3.26409	18.3234	17.8412	11.9251	16.2277
SGH_60	SGH	8378	75.8176	13.8539	34.0523	48.835	5.73048	1.77897	3.8728	2.47166	17.6008	8.94207	21.631	37.9723
SGH_61	SGH	5631	27.7926	33.8658	24.4089	40.1917	12.6518	2.49201	11.3099	7.41214	3.89776	5.36741	12.3323	44.5367
SGH_62	SGH	13624	36.1348	51.9805	1.54377	32.6833	0.7922	0.426569	20.0284	30.7333	0.14219	0.182815	11.7205	35.974
SGH_63	SGH	8480	30.1415	17.6839	23.1612	43.5055	2.23005	1.52582	4.69484	9.23318	10.2113	9.19405	26.3693	36.5415
SGH_64	SGH	12277	82.3002	33.4323	84.8476	68.9727	24.2676	5.71061	2.20705	1.24703	36.3915	18.4778	6.10649	5.59184
SGH_65	SGH	7404	75.2701	58.604	84.2096	61.2776	42.688	11.7531	2.548	1.61493	13.063	16.7055	2.97865	8.64884
SGH_66	SGH	2668	66.6417	12.8234	35.7705	44.7132	7.1991	2.08099	1.9685	1.5748	18.1102	8.3802	17.4353	43.2508
SGH_67	SGH	8339	51.9247	6.74365	69.6074	11.2009	0.531178	3.53349	0.0461894	2.63279	9.90762	55.6351	0.715935	26.9977
MDA_01	MDA	20174	78.5219	57.7931	80.8787	69.1307	36.8095	13.1873	5.66883	2.12739	19.803	11.0788	6.84932	4.47573
MDA_02	MDA	4282	31.2004	53.518	95.8832	60.2545	32.1856	19.985	0.523952	0.823353	26.1976	17.515	1.34731	1.42216
MDA_03	MDA	17271	83.9037	70.5679	79.9462	46.974	28.1968	29.8668	7.03195	5.47236	8.18439	13.6982	3.56083	3.98868
MDA_04	MDA	21834	72.5199	57.9639	64.4941	67.955	33.9333	9.99116	10.149	3.89036	12.0058	8.56385	11.8669	9.5996
MDA_05	MDA	16277	43.3741	50.779	54.1643	74.7025	27.1955	5.33994	12.8045	5.43909	17.2238	4.4051	17.4788	10.1133
MDA_06	MDA	25882	67.2436	40.347	69.7254	59.1071	22.2133	9.91151	4.85521	3.36704	22.5523	15.0483	9.48632	12.5661
MDA_07	MDA	7420	72.7089	74.7915	50.0834	62.5579	27.8406	11.9184	19.4995	15.5329	6.41335	3.91103	8.80445	6.0797
MDA_08	MDA	20365	79.7348	41.9017	90.436	73.3403	32.0606	7.3716	1.63197	0.837542	36.3222	14.6816	3.32553	3.76894
MDA_09	MDA	15650	60.607	38.039	91.7238	71.6816	26.9794	9.50975	0.885609	0.664207	40.7696	14.4649	3.04692	3.67949
MDA_10	MDA	7167	83.9124	27.9182	80.7782	87.2797	22.0153	2.37779	2.67709	0.848021	50.1995	6.18557	12.3878	3.30895
MDA_11	MDA	13944	47.5617	37.0175	81.9059	60.4041	19.6321	11.6707	3.01568	2.69903	31.74	18.8631	6.01628	6.36309
MDA_12	MDA	14564	76.4831	25.1997	78.9209	59.9874	16.4108	5.43137	2.14561	1.21196	34.1952	22.8836	7.23584	10.4857
MDA_13	MDA	13443	64.3011	26.2841	84.336	65.236	15.9186	7.68163	1.58491	1.09903	39.5187	21.217	8.21379	4.76631
MDA_14	MDA	14532	69.4674	24.943	85.5572	68.529	15.156	7.86528	1.05993	0.861813	45.8544	16.6815	6.45864	6.06241
MDA_15	MDA	16374	76.1451	13.2018	86.9265	59.7129	7.58742	4.60379	0.44915	0.561437	47.1928	27.5425	4.48348	7.5794
MDA_16	MDA	10196	58.5916	8.30264	89.1865	62.454	5.28959	2.12588	0.485437	0.401741	52.2765	29.4945	4.40241	5.52394
MDA_17	MDA	13284	73.4342	10.7125	93.9211	50.1281	6.20195	3.97745	0.205023	0.328037	41.7017	42.04	2.01948	3.5264
MDA_18	MDA	27463	82.2452	25.2535	75.3354	36.1181	11.6483	9.93492	2.05428	1.61597	16.6423	37.1098	5.77323	15.2211
MDA_19	MDA	7895	75.1362	22.0499	73.8368	42.0937	6.16993	10.9575	2.0735	2.84895	24.7808	31.9285	9.06945	12.1713
MDA_20	MDA	18491	67.6654	17.7909	75.6474	35.9335	4.96324	9.17519	1.29476	2.35774	23.1218	38.3871	6.55371	14.1464
MDA_21	MDA	14140	55.9406	10.177	77.775	42.1745	4.62705	3.89381	0.493047	1.16308	31.9722	37.2819	5.08217	15.4867
MDA_22	MDA	5525	80.5611	8.78454	70.1865	52.7747	4.17884	2.35902	1.84228	0.404404	29.9259	33.7228	16.8277	10.7392
MDA_23	MDA	10428	76.2179	21.7413	71.1626	32.6246	7.05838	10.8832	1.03171	2.76799	19.1495	34.0715	5.385	19.6527
MDA_24	MDA	4343	43.0808	17.9049	61.5714	30.2512	3.26029	8.49813	1.49653	4.64992	16.9428	32.8701	8.55158	23.7306
MDA_25	MDA	16194	64.388	16.0353	53.8794	37.8153	4.1335	5.43781	2.62779	3.83619	17.3396	26.9684	13.7144	25.9423
MDA_26	MDA	13121	61.2072	28.5768	57.0664	25.8498	6.67414	15.7017	1.88021	4.32076	9.9614	24.7292	7.33408	29.3986
MDA_27	MDA	12811	40.6291	30.2209	62.5168	15.7349	2.72815	19.366	0.999039	7.12776	6.76273	33.6599	5.24496	24.1114
MDA_28	MDA	12229	53.4385	41.469	47.2839	8.18669	3.30528	23.0145	1.45371	13.6955	1.3466	19.6174	2.0811	35.4858
MDA_29	MDA	14944	80.4002	55.4806	74.3737	18.8931	5.56804	37.6779	1.85601	10.3787	8.14815	22.9796	3.32085	10.0707
MDA_30	MDA	14564	52.8289	20.6655	41.2269	60.9566	8.95503	3.66519	4.523	3.52223	19.0538	9.5529	28.4247	22.3031
MDA_31	MDA	10734	49.115	13.3725	30.1404	58.6305	4.49545	1.08118	4.66616	3.12974	17.3558	7.20789	32.1131	29.9507
MDA_32	MDA	12412	52.562	15.0828	26.3335	41.0484	2.43716	3.14224	3.87799	5.62538	8.03188	12.7223	26.7014	37.4617
MDA_33	MDA	6557	35.077	5.21739	24.3913	28.913	0.913043	0.478261	1.65217	2.17391	6.43478	16.5652	19.913	51.8696
MDA_34	MDA	6185	86.0307	32.9825	5.60045	50.2537	2.25522	0.281902	22.1387	8.30671	1.69141	1.37192	24.1684	39.7858
MDA_35	MDA	8522	73.9498	28.6417	1.60267	49.4764	0.920343	0.0476039	17.9626	9.7112	0.523643	0.111076	30.0698	40.6538
MDA_36	MDA	10514	70.7533	19.4247	6.19707	50.2487	0.820003	0.860331	6.84232	10.902	2.75575	1.76099	39.8306	36.228
MDA_37	MDA	15166	73.7901	46.8323	11.2948	75.2748	6.20141	0.491466	31.3556	8.78384	3.31516	1.28675	34.4026	14.1632
MDA_38	MDA	2231	77.6782	69.071	4.03924	54.2989	1.6734	1.26947	36.6417	29.4864	0.692441	0.403924	15.2914	14.5413
MDA_39	MDA	7851	82.1297	19.0757	1.4268	24.116	0.480769	0.201613	10.1272	8.26613	0.263648	0.480769	13.2444	66.9355
MDA_40	MDA	7081	58.3816	1.28205	7.37784	0.459603	0	0.193517	0	1.08853	0.0241896	7.16014	0.435414	91.0982
DLC_0001	BCA	9094	87.1141	37.4605	75.9833	66.4727	20.0708	8.57468	3.57911	5.23587	35.5634	11.7744	7.25939	7.94233
DLC_0002	BCA	6651	78.5743	30.1359	78.7096	71.2809	17.8824	6.54796	3.36971	2.33582	40.6663	13.6129	9.36244	6.22248
DLC_0004	BCA	3618	65.0668	37.7653	90.3421	58.3803	19.489	14.5951	0.866176	2.81507	35.7298	20.5284	2.29537	3.68125
DLC_0005	BCA	6270	79.9766	24.4116	62.864	42.4811	4.04866	8.75548	1.95453	9.65297	25.5086	24.5513	10.9693	14.5592
DLC_0007	BCA	6213	77.8043	31.9876	82.8986	73.3126	23.3126	4.84472	1.92547	1.90476	43.6025	11.1387	4.47205	8.79917
DLC_0008	BCA	7256	84.1515	39.3056	87.7006	43.0888	21.225	15.3456	0.999017	1.736	19.489	31.641	1.3757	8.18867
DLC_0009	BCA	3885	68.3237	47.0522	49.093	68.1028	16.9312	5.40438	16.0998	8.61678	19.1988	7.55858	15.873	10.3175
DLC_0010	BCA	4602	50.9686	36.321	49.4665	39.7781	13.487	7.46906	6.87153	8.49338	9.85915	18.6513	9.56039	25.6082
DLC_0011	BCA	4155	73.6534	20.8265	0.951132	6.29715	0.0327976	0.131191	1.31191	19.3506	0.360774	0.426369	4.59167	73.7947
DLC_0012	BCA	4890	77.9973	66.588	5.19276	69.9187	2.36035	1.46866	47.4167	15.3423	0.655652	0.708104	19.486	12.5623
DLC_0014	BCA	7217	79.9088	45.1881	1.94208	51.5866	0.919022	0.12138	22.9409	21.2069	0.832322	0.0693602	26.8944	27.0158
DLC_0015	BCA	8084	24.422	39.2727	8.51948	1.45455	0.155844	4	0.311688	34.8052	0.207792	4.15584	0.779221	55.5844
DLC_0016	BCA	1273	68.4996	38.7615	38.5321	68.4633	12.156	1.83486	19.7248	5.04587	16.7431	7.79817	19.8394	16.8578
DLC_0017	BCA	8169	89.2474	33.9006	82.8438	69.3659	23.9912	4.61158	2.95086	2.34697	36.8103	17.4307	5.61351	6.24485
DLC_0018	BCA	6477	89.1325	77.9664	82.0717	52.8321	36.5841	29.9151	5.54305	5.92413	7.89884	7.67365	2.80617	3.65495
DLC_0019	BCA	869	80.7825	39.4587	68.3761	44.302	12.6781	12.3932	1.9943	12.3932	26.0684	17.2365	3.56125	13.6752
DLC_0021	BCA	6368	63.1326	44.9066	78.5056	44.9315	21.6936	20	1.34496	1.868	17.1357	19.6762	4.75716	13.5243
DLC_0022	BCA	7645	80.0421	52.9191	80.7522	71.251	32.1014	11.7907	4.5462	4.48078	29.4685	7.39166	5.13491	5.08585
DLC_0023	BCA	7070	89.9993	71.1859	91.0821	66.5775	43.6301	22.7587	2.61088	2.18622	18.2919	6.40138	2.04467	2.07612
DLC_0024	BCA	9950	75.3041	6.63456	71.3617	43.0979	1.33761	3.61156	0.267523	1.41787	31.2868	35.1257	10.206	16.7469
DLC_0025	BCA	7306	71.2675	27.1574	63.5018	39.9577	8.51432	11.724	2.32558	4.5935	19.0083	24.2552	10.1096	19.4695
DLC_0026	BCA	914	91.0284	69.351	67.0673	91.4663	44.5913	0.961538	19.5913	4.20673	20.9135	0.600962	6.37019	2.76442
DLC_0027	BCA	9657	87.0291	7.77566	74.4582	58.9069	1.45273	3.88188	0.559657	1.8814	42.784	26.3396	14.1105	8.99024
DLC_0028	BCA	6746	75.7791	38.3998	85.27	21.8897	7.02269	28.1495	0.352113	2.87559	13.2042	36.8936	1.31064	10.1917
DLC_0029	BCA	5916	84.4022	58.9425	79.2109	73.3427	42.9201	6.5692	5.94833	3.50491	19.6075	10.1142	4.86681	6.46906
DLC_0030	BCA	5337	63.26	21.4455	68.9573	56.5758	7.109	6.22038	1.30332	6.8128	38.8626	16.7654	9.30095	13.6256
DLC_0031	BCA	5124	83.6877	45.9655	37.4534	85.9608	15.2052	1.53918	26.9356	2.28545	16.5345	4.17444	27.2854	6.04011
DLC_0032	BCA	6632	72.0337	31.2046	29.3678	55.3823	4.3144	3.67364	11.0636	12.1529	11.6403	9.73943	28.3639	19.0517
DLC_0033	BCA	5646	67.6921	45.0723	83.4691	61.7608	26.071	11.3798	2.78581	4.83574	30.0657	15.9527	2.83837	6.07096
DLC_0035	BCA	5219	58.9385	16.2874	52.9259	17.1977	0.975293	8.09493	0.812744	6.40442	9.0052	34.8505	6.40442	33.4525
DLC_0037	BCA	6550	91.962	26.5913	92.9865	52.0359	14.6751	10.7695	0.515207	0.631544	35.2667	32.2752	1.57886	4.28785
DLC_0038	BCA	4747	80.1396	47.3019	80.8107	60.0158	27.4546	11.8715	3.50092	4.47486	24.9803	16.5043	4.08002	7.13346
DLC_0039	BCA	5207	67.8474	70.0714	72.3999	54.1757	35.0823	16.4235	11.5182	7.0475	5.371	15.5231	2.20428	6.83018
DLC_0040	BCA	4586	68.7543	24.0406	69.6162	9.86362	0.919759	16.8411	0.507453	5.77228	4.69394	47.1614	3.74247	20.3616
DLC_0041	BCA	4504	59.5334	11.3001	34.4269	30.6602	0.810045	3.6047	1.29607	5.58931	8.58647	21.4257	19.9676	38.7201
DLC_0042	BCA	6578	82.3698	42.2037	85.9815	70.6296	29.7963	8.11111	2.66667	1.62963	33.3889	14.6852	4.77778	4.94444
DLC_0043	BCA	4277	59.8756	53.169	21.1268	62.2848	10.0548	3.16901	28.0516	11.8936	4.18623	3.71674	19.9922	18.9358
DLC_0044	BCA	6034	78.6699	70.0021	84.9694	41.292	32.7	28.6046	3.22989	5.4676	4.77095	18.8938	0.591091	5.74203
DLC_0045	BCA	6434	74.204	13.1796	75.3332	6.62154	0.423101	9.96404	0.105775	2.68669	4.46372	60.4823	1.62894	20.2454
DLC_0046	BCA	4812	69.7922	46.298	60.6759	48.3871	21.2596	12.596	5.8679	6.5745	14.7465	12.0737	6.51306	20.3687
DLC_0047	BCA	5224	53.5089	22.68	74.7044	25.7972	4.15622	14.5468	0.394124	3.58295	18.488	37.5134	2.75887	18.5597
DLC_0048	BCA	3257	79.8895	53.1514	6.45657	72.0984	1.99846	0.845503	36.8947	13.4128	2.11376	1.49885	31.0915	12.1445
DLC_0049	BCA	8215	82.9813	28.1957	33.2942	63.9877	3.76139	3.17367	15.4276	5.83309	13.0914	13.2677	31.7073	13.7379
DLC_0050	BCA	6928	55.3502	33.2269	85.7675	55.2541	17.6909	13.6206	0.798085	1.11732	34.1846	20.2713	2.58047	9.73663
DLC_0052	BCA	6851	84.6741	75.6249	94.9491	19.8586	14.4803	58.4727	0.482675	2.18928	4.48199	17.5142	0.413722	1.96518
DLC_0053	BCA	4776	79.0474	83.2803	14.3084	74.6688	8.05511	2.83519	57.0217	15.3683	2.11977	1.29836	7.47218	5.82936
DLC_0054	BCA	5425	78.6617	83.1339	88.2946	50.1759	42.0127	35.468	1.78278	3.87051	4.62116	6.19282	1.75932	4.29275
DLC_0055	BCA	8158	91.7953	26.5625	83.8675	82.4386	18.7366	3.32532	3.28526	1.21528	51.9765	9.82906	8.44017	3.19177
DLC_0056	BCA	3762	68.6071	53.9713	82.8749	75.7071	40.3332	8.48508	3.37079	1.78225	25.8427	8.21387	6.1604	5.8117
DLC_0057	BCA	6975	83.572	16.767	70.4385	68.5125	5.12468	5.62339	2.16681	3.85211	47.0679	12.6225	14.1531	9.38951
DLC_0059	BCA	6422	74.2211	58.3543	80.3946	4.82788	1.49034	51.1335	0.251889	5.47859	2.68682	25.084	0.398825	13.4761
DLC_0060	BCA	6473	70.6482	40.8809	65.892	74.6348	23.4617	3.82913	9.84949	3.74059	29.4599	9.14121	11.8637	8.65427
DLC_0061	BCA	3844	77.595	7.10932	82.4614	42.5889	1.24078	4.49363	0.100604	1.27431	38.397	38.33	2.85044	13.3132
DLC_0062	BCA	3995	76.8802	85.1803	51.7377	67.4098	37.6721	8.81967	24.4918	14.1967	2.19672	3.04918	3.04918	6.52459
DLC_0064	BCA	3896	46.8745	45.7024	67.0421	52.8156	20.8062	13.1002	6.16479	5.6313	18.4944	14.6414	7.35033	13.8115
DLC_0065	BCA	5778	83.3002	7.20964	72.6782	62.4766	2.36859	2.45169	0.623312	1.76605	44.9616	22.8963	14.5232	10.4093
DLC_0066	BCA	3172	76.6078	55.4733	77.6543	61.1111	34.7325	12.5103	3.6214	4.60905	18.642	11.7695	4.11523	10
DLC_0069	BCA	4845	90.4181	67.6182	93.0578	63.1194	39.0272	24.549	1.66705	2.37497	21.0322	8.44942	1.39301	1.50719
DLC_0070	BCA	11014	81.2544	55.3581	79.8078	45.9716	21.6784	22.8741	3.9781	6.82758	17.0522	18.2032	3.26293	6.12359
DLC_0071	BCA	4729	52.9142	37.1125	68.4501	83.7367	24.3312	3.48195	7.21868	2.08068	35.414	5.22293	16.7728	5.47771
DLC_0072	BCA	7045	83.7036	69.6522	90.1951	23.5284	16.5225	48.0068	0.525869	4.59712	6.03902	19.6268	0.441052	4.24088
DLC_0074	BCA	6951	87.9754	46.9992	83.6468	67.8332	29.5666	11.9542	2.69828	2.78005	30.7114	11.4146	4.85691	6.01799
DLC_0076	BCA	6234	81.8024	46.4165	81.6359	48.3621	23.645	17.0935	2.14413	3.53385	18.7016	22.1958	3.87135	8.81477
DLC_0077	BCA	5110	91.0763	23.9364	85.6897	59.4113	9.60464	11.3666	0.537172	2.42802	43.7043	21.0142	5.56511	5.77997
DLC_0078	BCA	3313	77.5034	31.8643	38.2995	35.7254	9.20437	8.15133	7.68331	6.82527	7.17629	13.7676	11.6615	35.5304
DLC_0080	BCA	5343	67.7798	21.2925	70.4778	35.9845	7.6222	10.2734	0.6628	2.73405	23.8332	28.749	3.86634	22.259
DLC_0082	BCA	4412	86.8577	72.4228	81.6588	68.315	43.2758	16.3527	7.45683	5.33752	14.7043	7.32601	2.87807	2.66876
DLC_0083	BCA	6776	32.366	32.0816	83.3102	3.66249	0.463607	28.0019	0.0463607	3.56977	3.01344	51.8312	0.139082	12.9346
DLC_0085	BCA	7120	71.9172	68.7378	78.2923	71.864	47.5381	7.40524	8.83157	4.96288	12.8175	10.5315	2.67683	5.23642
DLC_0086	BCA	9047	81.7673	16.1575	82.6205	74.0937	6.72098	6.49016	1.04549	1.90088	56.4834	12.926	9.84386	4.58927
DLC_0087	BCA	3271	65.6535	35.6777	71.5883	67.1635	22.0773	3.95901	4.51793	5.12343	33.1626	12.3894	7.40568	11.3647
DLC_0088	BCA	4729	71.053	16.369	73.0357	41.6369	7.55952	5.35714	1.07143	2.38095	28.8393	31.2798	4.16667	19.3452
DLC_0089	BCA	7629	82.0051	35.06	57.554	62.0624	12.7098	8.84093	7.56195	5.94724	22.9416	13.0616	18.8489	10.0879
DLC_0090	BCA	3872	91.6581	34.4322	6.08622	50.5776	1.80332	0.28177	19.8648	12.4824	3.09946	0.901662	25.8101	35.7566
DLC_0091	BCA	6725	87.6808	16.6837	36.1651	70.9485	3.48004	4.07711	3.80416	5.32242	22.3814	6.22654	41.2828	13.4255
DLC_0092	BCA	5047	68.9549	14.0122	44.0383	58.9208	1.6246	4.26458	2.14679	5.97621	24.0209	14.1282	31.1285	16.7102
DLC_0094	BCA	7418	73.1671	49.5929	17.7807	79.0759	5.54819	1.5338	38.0988	4.41204	7.17667	3.52206	28.2522	11.4562
DLC_0096	BCA	5458	39.7703	32.4144	54.5627	61.597	11.5019	6.08365	6.08365	8.74525	26.9487	10.0285	17.0627	13.5456
DLC_0097	BCA	7196	72.5135	64.733	77.7372	71.36	50.4034	7.01114	4.11064	3.20784	11.5828	8.73992	5.26316	9.68114
DLC_0098	BCA	3584	75.8222	20.1776	77.2397	47.5383	11.9855	5.44794	1.12994	1.61421	28.2082	31.5981	6.21469	13.8015
DLC_0099	BCA	8132	81.8119	20.3149	87.1026	12.5643	1.51378	16.9997	0.317893	1.4835	8.97669	59.6125	1.75598	9.33999
DLC_0100	BCA	5254	71.305	46.6452	76.3822	29.8443	8.56146	26.8116	2.20075	9.07139	17.2034	23.8057	1.87869	10.467
DLC_0101	BCA	10119	80.2419	19.2758	71.7083	44.0818	8.33847	6.41705	1.00998	3.51028	29.1662	27.7867	5.56719	18.2042
DLC_0102	BCA	5494	62.5764	20.1085	69.4302	40.6994	10.3708	7.86856	0.904432	0.964727	20.6512	30.5396	8.77299	19.9276
DLC_0105	BCA	7328	77.0381	39.5567	66.5426	70.0355	17.6064	6.73759	9.52128	5.69149	31.5603	10.6383	11.3475	6.89716
DLC_0106	BCA	7217	82.4149	33.6362	65.9431	24.0956	3.68501	18.3073	2.18745	9.4565	10.9877	32.9631	7.2354	15.1775
DLC_0107	BCA	4343	65.1478	48.5674	74.3898	73.7177	31.376	6.8624	7.35762	2.97135	26.3884	9.763	8.59568	6.68553
DLC_0109	BCA	6187	85.1463	62.8512	84.2825	34.4343	19.3622	36.0668	2.69552	4.72665	9.62415	19.2293	2.75247	5.5429
DLC_0111	BCA	3627	71.7554	30.5737	76.2033	62.8802	19.484	7.58568	1.69426	1.80978	33.9623	15.1714	7.7397	12.5529
DLC_0112	BCA	6832	37.4221	27.4927	75.219	14.7685	2.33625	17.9808	2.12766	5.04798	6.71673	48.1852	3.58782	14.0175
DLC_0113	BCA	8974	72.8224	48.1255	80.6733	3.41239	0.749809	41.2242	0.229533	5.92196	1.65264	37.0467	0.780413	12.3948
DLC_0114	BCA	7875	85.7989	57.5004	51.6363	73.2711	20.5834	6.42677	20.1244	10.3658	20.5538	4.07226	12.0095	5.86406
DLC_0115	BCA	5171	76.6109	48.1613	32.3104	29.0134	6.06137	8.72432	10.9308	22.4448	4.59041	12.9343	7.43089	26.8831
DLC_0117	BCA	4369	86.745	68.7434	70.5121	32.2862	16.4995	34.4245	4.67265	13.1468	7.04857	12.5396	4.06547	7.60296
DLC_0118	BCA	5612	89.1404	47.9904	38.6923	12.5775	3.4993	17.3965	2.31954	24.775	3.4993	14.2971	3.25935	30.9538
DLC_0119	BCA	8085	88.8375	23.8997	84.4986	70.4735	15.585	5.51532	1.43454	1.3649	47.0752	16.3231	6.37883	6.32312
DLC_0120	BCA	7896	83.7216	55.5236	88.1961	14.0285	5.62954	45.46	0.348063	4.08596	7.03692	30.0696	1.01392	6.35593
DLC_0121	BCA	9485	81.2784	24.095	76.0477	71.3118	16.1541	3.28273	2.62099	2.03711	43.7395	12.8714	8.7972	10.497
DLC_0122	BCA	5800	31.9374	6.47887	65.2958	14.8169	0.507042	3.71831	0.338028	1.91549	10.7606	50.3099	3.21127	29.2394
DLC_0123	BCA	7796	46.1477	21.7403	53.5446	52.3214	9.48012	4.61496	3.78093	3.86433	24.6594	14.7901	14.4009	24.4092
DLC_0125	BCA	13147	84.7754	63.7184	85.9567	39.639	21.4892	36.3448	1.87726	4.00722	13.4928	14.63	2.77978	5.37906
DLC_0126	BCA	8606	89.3485	57.4997	86.0023	88.5781	48.2373	2.47171	5.48979	1.3009	30.5971	4.69624	4.25394	2.95304
DLC_0127	BCA	7368	88.3312	44.0842	85.7867	6.22311	1.88998	39.0904	0.10756	2.99631	3.6724	41.134	0.553165	10.5562
DLC_0128	BCA	3224	72.9586	39.2641	56.5074	75.7825	16.1999	4.28336	14.9918	3.78913	27.9517	8.07249	16.6392	8.07249
DLC_0130	BCA	2617	82.0405	49.6041	85.9804	17.4197	9.26875	34.4667	0.326036	5.54262	7.49884	34.7462	0.326036	7.82487
DLC_0131	BCA	4242	45.8755	63.4635	91.11	53.1346	33.6588	24.2549	2.36382	3.18602	16.1871	17.0092	0.924974	2.41521
DLC_0133	BCA	867	79.8308	9.53757	54.7688	66.6185	6.35838	1.15607	1.7341	0.289017	37.5723	9.68208	20.9538	22.2543
DLC_0134	BCA	1630	43.2515	23.1206	0	49.6454	0	0	6.52482	16.5957	0	0	43.1206	33.7589
DLC_0135	BCA	6855	73.095	25.3555	59.4432	50.2103	8.45183	5.96836	5.22732	5.70799	22.4114	22.6117	14.1198	15.5017
DLC_0136	BCA	2653	78.4772	64.4573	79.635	66.9068	37.2238	17.0509	6.00384	4.17867	18.6359	6.7243	5.04323	5.13929
DLC_0139	BCA	4048	83.2757	20.8247	8.12815	75.8529	0.652625	0.444972	12.3702	7.35687	3.97508	3.05547	58.8549	13.2898
DLC_0141	BCA	5662	76.5513	33.4181	55.666	35.8927	5.87419	10.4533	11.6096	5.48104	5.9667	33.3719	12.4422	14.8011
DLC_0142	BCA	1864	80.1502	68.8086	86.8139	46.2517	28.6479	33.7349	2.74431	3.68139	12.8514	11.5797	2.00803	4.75234
DLC_0144	BCA	5603	85.1475	46.5238	47.301	62.3819	13.1065	8.31758	14.9758	10.1239	17.2233	8.65364	17.0762	10.523
DLC_0145	BCA	4389	80.9387	46.6573	84.8519	75.0071	31.3399	8.80113	3.04654	3.46968	35.6559	9.05501	4.96474	3.66714
DLC_0146	BCA	5675	88.2109	35.3646	90.1898	73.8062	24.8152	7.17283	1.11888	2.25774	45.6344	12.5674	2.23776	4.1958
DLC_0147	BCA	2519	32.5215	41.2011	63.8268	35.7542	18.0168	15.2235	2.93296	5.02793	10.0559	20.5307	4.7486	23.4637
DLC_0148	BCA	3694	80.7638	38.7508	78.5091	68.6031	26.8972	4.46608	1.44392	5.94359	36.6689	10.4768	3.59302	10.5104
DLC_0149	BCA	3793	55.7839	62.2967	78.8073	1.77427	0.542139	58.7482	0.0985707	2.90784	0.542139	18.9749	0.591424	17.5949
DLC_0150	BCA	3881	77.8665	15.4203	53.7062	35.4732	3.01125	5.3276	2.41562	4.66578	12.1112	33.2561	17.9351	21.2773
DLC_0152	BCA	7653	82.8906	12.421	83.6915	78.4924	6.49494	3.17636	0.695322	2.05436	62.7845	11.2358	8.5177	5.04109
DLC_0154	BCA	6075	84.642	84.928	89.226	37.1062	31.8942	46.5967	2.04201	4.39518	2.74212	7.993	0.427849	3.90898
DLC_0155	BCA	7040	87.8763	58.3414	89.9127	76.2043	49.4827	5.3023	2.66731	0.889104	22.0013	13.1264	2.05302	4.47785
DLC_0156	BCA	5745	60.7278	95.5228	86.424	42.5765	36.9151	47.227	3.63951	7.74119	0.808781	1.47314	1.21317	0.982091
DLC_0157	BCA	7553	86.1873	63.7775	76.5791	59.8279	30.1829	20.0861	7.28446	6.22407	16.9202	9.38989	5.4403	4.47211
DLC_0158	BCA	6316	83.7158	23.189	44.2406	72.177	10.4407	1.70229	9.21127	1.83469	22.9809	9.1167	29.5442	15.1693
DLC_0159	BCA	2868	47.4518	39.3068	74.8525	31.7109	18.4366	15.4867	1.84366	3.53982	9.14454	31.7847	2.28614	17.4779
DLC_0161	BCA	5128	71.5497	16.7724	68.9379	13.4897	1.62759	7.91724	2.97931	4.24828	4.74483	54.6483	4.13793	19.6966
DLC_0162	BCA	5929	44.2612	12.8773	24.8376	70.6152	1.71953	2.25449	5.8846	3.01872	11.6164	9.24723	51.3947	14.8643
DLC_0163	BCA	2754	83.9869	6.78772	82.5335	29.9179	1.55642	4.02075	0.129702	1.08085	24.7298	52.2265	3.50195	12.754
DLC_0164	BCA	3773	74.3143	63.7759	11.6345	72.1627	4.99643	1.21342	48.965	8.601	1.39186	4.03283	16.8094	13.99
DLC_0165	BCA	6144	72.4737	47.7482	83.0653	42.1645	16.0156	25.9191	1.26379	4.54963	21.5993	19.5312	3.28585	7.83548
DLC_0166	BCA	4585	87.3064	33.9745	82.9878	58.4062	20.8843	7.51936	2.64801	2.92281	31.6263	22.9578	3.24756	8.19385
DLC_0167	BCA	6778	61.2299	15.9058	40.3108	34.7013	2.28266	3.83681	5.58524	4.20107	7.94075	26.2506	18.8927	31.0102
DLC_0168	BCA	4472	77.5492	61.2168	29.4118	49.1926	5.36332	6.77624	32.6413	16.436	3.25836	14.0138	7.92964	13.5813
DLC_0169	BCA	8632	84.8257	21.6338	14.1899	48.0569	1.65572	2.51779	11.5764	5.88396	3.43459	6.58183	31.3903	36.9595
DLC_0170	BCA	6098	91.727	33.6434	76.176	40.6546	7.63727	18.8696	1.48453	5.65194	24.289	25.3801	7.24378	9.44375
DLC_0171	BCA	2855	81.7391	60.4094	76.4373	44.1638	33.8415	16.5505	3.26655	6.75087	6.14111	19.9042	0.914634	12.6307
DLC_0172	BCA	6279	75.1494	62.5477	80.1399	59.432	49.1946	6.84612	2.86138	3.64561	6.12548	17.9737	1.25053	12.1026
DLC_0173	BCA	2743	83.8133	33.6668	29.1431	59.2431	7.13354	3.30579	17.0074	6.2201	11.5268	7.17703	23.5755	24.0539
DLC_0174	BCA	6972	86.7905	30.7883	66.7162	44.4885	9.58519	10.4446	5.66848	5.09007	17.5508	29.1357	11.684	10.8412
DLC_0177	BCA	3288	77.2085	9.32735	76.7713	19.0583	1.61435	5.96413	0.403587	1.34529	12.8251	56.3677	4.21525	17.2646
DLC_0178	BCA	6587	70.7281	17.7204	86.4301	59.6559	7.63441	7.87097	0.709677	1.50538	46.6237	24.3011	4.68817	6.66667
DLC_0180	BCA	3227	21.1033	12.7219	70.7101	18.1953	2.81065	7.84024	0.443787	1.62722	12.1302	47.929	2.81065	24.4083
DLC_0181	BCA	11075	78.3785	14.725	75.0986	44.8364	4.8155	7.53075	0.823857	1.55489	29.6821	33.0703	9.51497	13.0077
DLC_0182	BCA	5863	41.1653	13.9709	71.3929	20.1247	4.65696	6.94387	0.24948	2.12058	13.3472	46.4449	1.8711	24.3659
DLC_0183	BCA	4958	48.5371	25.9849	55.5323	53.0595	10.5197	3.89774	4.98743	6.58005	25.1467	15.9681	12.4057	20.4946
DLC_0185	BCA	5431	77.3737	38.2837	70.1311	57.2586	17.8546	12.062	2.78903	5.57807	27.6281	12.5864	8.98689	12.5149
DLC_0186	BCA	5589	83.8632	39.0442	68.1459	70.8769	22.6584	4.50181	8.72626	3.15767	28.4404	12.5453	11.0518	8.91828
DLC_0187	BCA	6053	79.9339	36.1456	9.55335	71.7122	1.11663	1.88172	27.0678	6.0794	1.50951	5.04549	42.0182	15.2812
DLC_0188	BCA	5934	76.1388	17.4579	85.7365	65.9051	13.953	1.95209	0.887311	0.665484	46.6504	23.181	4.41437	8.29636
DLC_0189	BCA	6145	81.1684	13.3547	59.214	65.1895	1.8849	6.31642	1.60417	3.54923	35.4722	15.5404	26.2282	9.40445
DLC_0190	BCA	5679	90.3514	82.479	2.35821	90.8985	1.20834	0.682128	76.3984	4.19022	0.0584681	0.409277	13.2333	3.81992
DLC_0192	BCA	5658	44.5152	23.8681	50.2383	64.3368	12.8674	0.992851	7.30739	2.70056	26.6084	9.76966	17.5536	22.2002
DLC_0193	BCA	6203	88.8393	26.3339	79.0563	40.6171	9.81851	11.8875	1.92377	2.70417	23.9746	33.3757	4.90018	11.4156
DLC_0196	BCA	6525	55.7188	14.684	45.1835	16.2296	0.607232	5.18907	1.46288	7.42479	3.31217	36.0751	10.8474	35.0814
DLC_0197	BCA	2263	33.7163	26.6055	31.7169	12.713	2.22805	8.12582	0.524246	15.7274	4.71822	16.6448	5.24246	46.789
DLC_0198	BCA	2993	85.7138	48.1467	81.0769	27.975	11.588	28.5993	2.18494	5.77448	12.6414	28.2481	1.56067	9.40304
DLC_0201	BCA	5336	81.9697	21.0887	76.2809	64.7072	12.1912	5.3065	1.69259	1.89844	41.1482	17.6349	9.67521	10.4529
DLC_0203	BCA	7122	87.3098	34.2715	61.322	75.6353	22.258	2.58926	6.54551	2.87874	30.0418	6.43294	16.79	12.4638
DLC_0204	BCA	2545	83.7328	73.7682	79.7748	2.29939	0.844674	62.9751	0.0938527	9.85453	0.938527	15.0164	0.422337	9.85453
DLC_0205	BCA	3876	68.8025	14.0023	75.7726	60.0534	7.47806	3.09042	1.1446	2.2892	42.8462	22.3579	8.58451	12.2091
DLC_0207	BCA	3273	84.0819	16.9331	80.4506	64.7166	9.26599	4.9782	0.65407	2.03488	47.8198	18.3866	6.97674	9.88372
DLC_0208	BCA	6346	77.3233	11.5196	86.5605	41.6258	7.23039	3.14542	0.245098	0.898693	31.2704	44.9142	2.8799	9.41585
DLC_0210	BCA	7552	60.1961	29.5425	68.6978	2.37571	0.41795	19.1377	0.197976	9.78883	1.18786	47.9542	0.571931	20.7435
DLC_0211	BCA	1509	85.951	39.8612	74.1712	78.5659	23.9013	6.24518	6.63069	3.08404	36.0833	7.9414	11.9507	4.16345
DLC_0212	BCA	8505	81.3634	25.0759	80.564	28.3153	6.10268	13.4201	0.780911	4.77223	19.3492	41.692	2.08243	11.8004
DLC_0214	BCA	8306	81.4757	15.1323	79.6217	66.4401	4.50717	7.66957	0.812768	2.14275	50.5098	16.9351	10.6103	6.81247
DLC_0216	BCA	5570	80.4451	42.567	14.1741	73.8839	3.28125	4.28571	26.0938	8.90625	3.34821	3.25893	41.1607	9.66518
DLC_0217	BCA	5214	81.6712	42.1387	74.7121	66.322	28.2021	6.55699	4.20682	3.17274	25.9929	13.96	7.92009	9.98825
DLC_0219	BCA	6556	83.7609	41.9778	83.3182	59.0239	23.748	13.0942	2.45857	2.67711	28.3555	18.1206	4.46185	7.08432
DLC_0220	BCA	5167	89.2344	82.5179	88.5845	79.6477	65.3185	9.45858	3.73994	4.00087	9.82822	3.97913	0.761035	2.91368
DLC_0221	BCA	3998	78.4026	37.9706	88.9279	65.8902	28.1429	7.75367	0.797703	1.27632	35.3223	17.709	1.62731	7.37077
DLC_0222	BCA	4890	69.0233	39.6979	55.5589	24.6526	8.79154	18.3988	2.29607	10.2115	9.03323	19.3353	4.53172	27.4018
DLC_0224	BCA	3070	74.7883	63.3711	81.0976	69.6864	45.3397	10.2352	4.74739	3.04878	16.4634	9.05923	3.13589	7.97038
DLC_0225	BCA	5881	84.2389	33.3064	80.0767	75.8781	24.0412	3.27008	3.00767	2.98748	41.8046	10.9608	7.02463	6.90351
DLC_0226	BCA	4451	73.8416	18.4863	78.2652	50	9.84595	5.55928	1.33958	1.74146	32.5184	30.3416	6.29605	12.3577
DLC_0228	BCA	2142	32.5397	13.4864	81.7791	31.9943	5.73888	5.88235	0.71736	1.14778	21.9512	48.2066	3.5868	12.769
DLC_0230	BCA	6759	79.9021	30.2576	73.2073	72.8553	17.9544	4.29868	4.26163	3.74282	40.3558	10.5985	10.2835	8.50472
DLC_0231	BCA	6499	82.5649	66.1696	83.3178	86.9525	56.3653	3.56011	5.18173	1.06244	19.1053	4.28705	6.30009	4.13793
DLC_0233	BCA	4381	85.8702	33.0319	26.3032	61.6223	6.14362	4.04255	12.1011	10.7447	10.133	5.98404	33.2447	17.6064
DLC_0235	BCA	6356	75.5264	29.3578	78.8991	38.1776	9.50792	14.5329	0.792327	4.5246	25.4587	29.3995	2.41868	13.3653
DLC_0236	BCA	7516	82.3156	21.5477	83.7138	72.6728	11.0733	5.55286	1.9265	2.99498	53.1812	13.9064	6.49182	4.87292
DLC_0237	BCA	9659	82.9797	22.053	64.2304	68.3923	12.0797	3.33714	5.22776	1.40845	32.9527	15.8609	18.1322	11.0011
DLC_0238	BCA	5675	75.8063	53.5162	77.0042	37.6699	20.6517	23.8397	3.35209	5.67276	11.1814	21.3315	2.48476	11.4862
DLC_0239	BCA	5546	54.4752	71.7557	57.9821	0.365085	0	42.914	0.0995685	28.7421	0.132758	14.9353	0.132758	13.0435
DLC_0240	BCA	3140	58.3635	65.847	62.4044	42.7869	28.0874	15.7377	12.2404	9.78142	1.31148	17.2678	1.14754	14.4262
DLC_0242	BCA	3919	67.6469	54.3601	9.02227	81.276	2.98226	3.09551	41.1099	7.17252	0.868252	2.07626	36.3156	6.37977
DLC_0244	BCA	9658	77.4001	7.57393	65.8103	42.2454	1.4452	3.72006	0.602168	1.8065	26.5623	34.0827	13.6358	18.1453
DLC_0245	BCA	2871	42.7434	13.0653	43.8191	26.2312	2.41206	4.0201	1.30653	5.32663	10.7538	26.6332	11.7588	37.7889
DLC_0246	BCA	3463	71.1811	15.4158	24.6653	60.284	3.00203	1.29817	7.78905	3.32657	11.5619	8.80325	37.931	26.288
DLC_0247	BCA	5297	61.8425	55.0662	49.0299	38.8666	17.1851	15.5528	7.29905	15.0293	7.48383	8.80813	6.89868	21.7431
DLC_0248	BCA	3162	50.6009	50.5	76.875	19.375	11.625	32.9375	1.125	4.8125	4.9375	27.375	1.6875	15.5
DLC_0250	BCA	3134	64.9649	35.0688	58.055	38.9489	10.1179	11.1002	4.3222	9.52849	16.0118	20.8251	8.49705	19.5972
DLC_0251	BCA	4328	86.8812	40.6117	85.7447	26.7553	11.7021	25.5585	0.452128	2.89894	13.6968	34.7872	0.904255	10
DLC_0252	BCA	4105	84.0195	86.6338	86.3729	43.6648	34.1838	43.027	3.85619	5.56683	4.2621	4.89997	1.36271	2.8414
DLC_0254	BCA	13758	80.8766	7.29756	68.5719	32.8121	0.467332	4.83509	0.143794	1.85135	24.3282	38.9413	7.87274	21.5602
DLC_0255	BCA	1477	61.3406	25.9382	25.8278	40.5077	2.31788	4.52539	10.8168	8.27815	3.97351	15.011	23.3996	31.6777
DLC_0256	BCA	8006	52.327	23.12	54.5145	30.348	1.80092	11.8034	2.99343	6.52227	9.39401	31.5162	16.1596	19.8102
DLC_0258	BCA	5589	76.9946	51.1974	33.9688	56.0102	7.50988	8.32365	22.1576	13.2062	10.2069	7.92839	16.1358	14.5315
DLC_0259	BCA	2742	78.1341	60.6259	68.9397	15.8337	8.96777	39.561	1.44792	10.6492	2.42877	17.9823	2.98926	15.9738
DLC_0260	BCA	1165	72.5322	50.5325	46.6272	59.2899	17.0414	4.26036	14.5562	14.6746	18.9349	6.39053	8.7574	15.3846
DLC_0261	BCA	2258	70.0177	43.3903	5.37634	53.8899	1.13852	1.32827	15.117	25.8065	2.21379	0.695762	35.4206	18.2796
DLC_0262	BCA	4045	78.9077	83.2288	84.7649	55.2665	46.8339	25.7994	4.20063	6.39498	3.47962	8.65204	0.752351	3.88715
DLC_0264	BCA	4843	55.4809	45.5949	67.0181	33.7726	15.3991	19.0889	2.67319	8.43373	11.2199	21.3102	4.48042	17.3946
DLC_0266	BCA	5376	79.7818	39.1882	72.8715	71.4019	24.4693	4.24539	5.08514	5.38838	34.4997	9.6571	7.3478	9.30721
DLC_0267	BCA	3888	79.3467	90.5997	85.4133	70.4376	61.3938	17.6013	7.74716	3.85737	0.777958	5.64019	0.518639	2.46353
DLC_0268	BCA	4341	66.8214	17.2247	78.5295	37.0038	1.96755	10.8388	0.310666	4.1077	30.9285	34.7946	3.79703	13.2551
DLC_0269	BCA	6144	87.2159	79.6939	27.7156	80.6831	18.7757	3.3408	48.1896	9.38783	3.41545	2.18365	10.3024	4.40463
DLC_0270	BCA	4486	66.2509	38.5935	40.6124	47.9139	9.69044	7.63795	10.0942	11.1709	11.7093	11.5747	16.4199	21.7026
DLC_0272	BCA	6376	90.4865	59.31	87.0319	82.871	46.914	4.59431	5.13176	2.6699	28.1207	7.40291	2.70458	2.46186
DLC_0273	BCA	6622	70.5775	45.587	85.09	63.2177	31.3625	10.4327	2.57069	1.22108	25.3856	17.9092	3.89889	7.21937
DLC_0274	BCA	2990	84.7157	63.4031	88.788	15.1994	9.39597	51.0857	0.276352	2.64508	4.89538	23.411	0.631662	7.6589
DLC_0276	BCA	3249	86.5805	63.4198	76.3242	67.6857	35.0515	14.0064	7.03875	7.32314	20.6541	6.61216	4.94134	4.37256
DLC_0277	BCA	10923	86.4568	22.8496	84.3008	64.036	9.70339	10.5932	0.667373	1.88559	46.7267	17.2775	6.93856	6.20763
DLC_0279	BCA	7530	28.8652	20.195	60.9099	28.8765	7.28877	11.2813	0.464253	1.16063	16.7131	25.6267	4.4104	33.0548
DLC_0281	BCA	7811	86.2292	58.6058	0.0148633	10.0624	0	0	4.38466	54.2212	0	0.0148633	5.67776	35.7015
DLC_0282	BCA	3667	91.2735	58.6495	86.3161	91.0965	47.9235	2.928	5.13893	2.6591	33.6122	1.85241	4.42187	1.464
DLC_0283	BCA	6550	54.8556	19.4992	49.0433	11.058	1.09736	7.90658	1.71638	8.77884	3.29207	36.7473	4.95217	35.5093
DLC_0285	BCA	2452	78.1403	17.7453	56.8372	8.61169	2.29645	12.3173	0.104384	3.02714	5.06263	37.1608	1.14823	38.8831
DLC_0286	BCA	3372	77.8692	28.5442	58.5747	68.6357	11.0137	7.85061	6.6311	3.04878	26.6006	13.1098	24.3902	7.35518
DLC_0287	BCA	4527	90.0673	36.7117	95.6074	36.6626	10.6258	25.3252	0.0736196	0.687117	25.5215	34.135	0.441718	3.19018
DLC_0291	BCA	7742	84.255	85.5697	83.2081	71.4614	54.9609	19.0768	7.54486	3.98712	6.4714	2.69897	2.48428	2.77565
DLC_0292	BCA	6155	82.7642	37.1883	85.6862	31.0033	16.3361	17.5731	0.392696	2.88631	13.8622	37.9148	0.412331	10.6224
DLC_0293	BCA	2359	83.9763	44.6239	89.0459	49.5709	23.2711	17.8193	0.656234	2.87733	24.8359	23.1196	0.807673	6.61282
DLC_0294	BCA	3981	84.5014	77.2295	80.7372	79.1023	56.2426	7.75862	8.05589	5.17241	12.8121	3.9239	1.99168	4.04281
DLC_0297	BCA	6543	62.1894	27.9921	53.4038	5.52961	1.81863	13.5414	0.909314	11.7228	1.49914	36.5446	1.30253	32.6616
DLC_0298	BCA	5717	70.604	33.2222	54.8486	74.2432	17.2909	2.33453	11.1083	2.48846	26.783	8.44023	19.0611	12.4936
DLC_0299	BCA	5460	72.4865	70.4412	5.96787	38.2045	2.47386	1.55573	24.356	42.0556	1.17317	0.765111	10.2015	17.419
DLC_0300	BCA	2721	39.6472	35.4839	41.4611	28.5579	4.64896	11.7647	6.35674	12.7135	5.59772	19.4497	11.9545	27.5142
DLC_0301	BCA	5719	73.9859	44.7267	40.0288	72.0278	13.1831	3.11601	20.9492	7.47843	17.9291	5.80058	19.9664	11.5772
DLC_0303	BCA	5790	78.1659	67.662	84.1849	76.0009	53.4837	6.03849	4.8883	3.25149	15.5939	9.06879	2.03495	5.64035
DLC_0304	BCA	4535	89.2613	76.0128	81.8182	87.9694	59.9308	4.42194	10.0296	1.63043	14.0069	3.4585	4.00198	2.51976
DLC_0305	BCA	4895	74.5042	59.9664	4.28331	70.9406	1.20381	0.951848	42.1613	15.6495	0.951848	1.17581	26.6237	11.2822
DLC_0306	BCA	7321	72.0389	46.4428	79.833	17.6817	9.39101	29.3682	0.664011	7.01954	6.58319	34.4906	1.04345	11.44
DLC_0308	BCA	4799	74.3491	24.1977	47.7016	45.5623	7.28534	5.37728	7.57444	3.96068	13.3276	21.7115	17.375	23.3883
DLC_0309	BCA	4221	64.5969	58.6549	48.0706	66.0051	23.5575	8.96729	17.1628	8.96729	11.8339	3.71187	13.4509	12.3484
DLC_0310	BCA	3859	70.9128	38.4378	64.2857	24.4604	7.81089	18.8078	4.16238	7.65673	7.81089	29.8561	4.67626	19.2189
DLC_0311	BCA	3852	82.1911	35.9128	83.2596	39.4188	14.1503	16.9931	1.76879	3.00063	21.036	31.0802	2.46368	9.50726
DLC_0312	BCA	5533	74.9232	66.9645	21.1785	42.9606	8.98334	7.05144	27.0708	23.859	0.96595	4.17773	5.94059	21.9512
DLC_0313	BCA	3033	50.0165	75.2802	63.085	84.0475	51.0877	1.18655	20.1714	2.83454	7.18523	3.62558	5.60316	8.30587
DLC_0314	BCA	3367	71.5771	49.834	34.6058	31.4938	6.59751	16.0166	5.56017	21.6598	4.23237	7.75934	15.1037	23.0705
DLC_0315	BCA	6105	83.5473	14.817	81.7395	66.3322	8.97285	3.4632	0.826446	1.55451	50.1377	19.1657	6.39512	9.48445
DLC_0317	BCA	6113	68.8304	37.8005	63.0088	22.0662	7.87908	18.448	1.97572	9.49774	8.59319	28.0886	3.61819	21.8995
DLC_0318	BCA	7034	59.8115	54.0107	77.5401	3.50024	0.631988	49.1736	0.097229	4.10792	1.23967	26.4949	1.53136	16.7234
DLC_0319	BCA	6657	85.3562	73.7944	94.4914	1.81274	0.756776	70.6793	0.140795	2.21753	0.774375	22.2809	0.140795	3.0095
DLC_0320	BCA	5035	81.5963	40.767	89.4724	78.4807	31.3141	5.59355	1.73425	2.12506	42.4279	10.1368	3.0044	3.6639
DLC_0323	BCA	3821	42.2664	48.6687	0.309598	30.031	0.0619195	0.185759	18.8854	29.5356	0.0619195	0	11.0217	40.2477
DLC_0325	BCA	5526	85.1172	15.4582	28.8539	75.3349	3.9124	1.29704	7.22943	3.01935	19.3919	4.2526	44.8012	16.0961
DLC_0326	BCA	9835	77.9373	49.9674	79.1433	71.3857	34.7395	4.94972	8.65874	1.61943	22.6068	16.8473	5.3807	5.19786
DLC_0329	BCA	5104	71.6305	37.3359	67.6422	69.256	19.0372	7.19365	6.34573	4.7593	30.6619	10.7495	13.2112	8.04158
DLC_0330	BCA	7696	61.2553	37.2286	59.6637	42.997	20.9025	8.15241	5.44913	2.72456	9.32312	21.2857	7.32226	24.8404
DLC_0332	BCA	11664	92.6659	49.5744	83.6603	14.6651	5.44967	37.0651	0.943745	6.11584	7.04108	34.1044	1.23057	8.04959
DLC_0333	BCA	6753	89.2448	66.5284	88.9645	18.0883	5.34351	54.6133	0.381679	6.18984	11.6495	17.3581	0.713575	3.75041
DLC_0336	BCA	2199	81.3097	36.9128	20.3579	82.7181	6.15213	1.23043	25.5034	4.02685	8.55705	4.41834	42.5056	7.60626
DLC_0337	BCA	4849	71.6434	38.7106	75.4264	61.5496	21.9138	8.26829	1.85025	6.67823	34.1717	11.0726	3.61376	12.4313
DLC_0339	BCA	4560	57.6822	29.0298	60.0076	47.7846	14.9351	6.41711	3.62872	4.04889	20.7792	17.8762	8.44156	23.8732
DLC_0340	BCA	6047	66.5838	28.5465	81.2842	21.2792	3.13589	19.2882	0.771528	5.35092	15.107	43.7531	2.26481	10.3285
DLC_0341	BCA	5520	80.7708	83.4006	84.2755	74.3831	58.4343	12.4271	7.3127	5.22656	7.69403	5.72005	0.942127	2.24316
DLC_0343	BCA	2734	82.6262	34.7942	77.4679	45.5511	9.82736	15.3165	1.50509	8.1452	30.3674	21.9566	3.85126	9.03054
DLC_0344	BCA	8327	79.6634	95.9559	83.7785	82.2846	70.4391	10.7741	10.8646	3.87807	0.860118	1.70515	0.120718	1.35808
DLC_0345	BCA	5151	74.7397	58.0915	72	36.0523	15.1373	37.3595	2.01307	3.5817	8.67974	10.8235	10.2222	12.183
DLC_0348	BCA	6342	67.977	31.756	58.3391	51.7745	10.6704	10.3224	4.36094	6.40223	21.8047	15.5416	14.9385	15.9592
DLC_0349	BCA	6177	78.2581	6.01986	6.39222	47.6417	0.103434	0.206868	1.717	3.99255	4.34423	1.73769	41.477	46.4212
DLC_0351	BCA	7203	84.7038	6.86885	48	44.8033	0.52459	1.77049	0.606557	3.96721	23	22.7049	20.6721	26.7541
DLC_0352	BCA	2013	51.4655	31.9498	66.2162	21.8147	2.79923	18.7259	1.06178	9.36293	12.6448	32.0463	5.30888	18.0502
DLC_0353	BCA	3832	80.4541	88.615	31.8521	80.5384	28.6409	1.16769	45.1833	13.6231	1.78398	0.259488	4.93026	4.41129
DLC_0354	BCA	5080	70.4637	10.5324	9.69784	79.741	1.09353	0.201439	6.44604	2.79137	7.97122	0.431655	64.2302	16.8345
DLC_0355	BCA	5604	80.5063	39.6758	8.0595	48.2238	1.68739	1.84281	14.3428	21.8028	1.66519	2.86412	30.5284	25.2664
DLC_0358	BCA	3969	53.229	63.1034	3.20197	41.1823	1.52709	0.788177	28.3744	32.4138	0.344828	0.541872	10.936	25.0739
DLC_0359	BCA	5806	81.1443	57.8221	84.7591	52.9187	29.8875	22.076	2.22883	3.6298	17.958	14.8376	2.84441	6.53789
DLC_0361	BCA	6580	83.6145	27.1749	60.9703	30.3666	8.82728	11.7089	2.20682	4.43188	10.3958	30.0383	8.93671	23.4543
DLC_0362	BCA	6113	78.562	76.0375	21.1053	65.3597	6.15224	3.98332	53.1595	12.7424	1.20959	9.76017	4.83837	8.15433
DLC_0363	BCA	5521	72.0423	43.8659	48.2601	51.5367	11.6586	12.192	8.76302	11.2522	15.6464	8.76302	15.4686	16.256
DLC_0364	BCA	6984	75.5757	60.4629	76.8165	73.8	46.2151	4.51527	5.61563	4.11687	17.8524	8.23373	4.11687	9.33409
DLC_0365	BCA	4991	59.2701	49.222	45.1245	9.69917	2.80083	26.2448	2.59336	17.583	1.40041	14.6784	2.90456	31.7946
DLC_0367	BCA	2971	77.1794	19.4941	81.0728	68.6873	9.24553	5.40776	1.78805	3.05277	52.2024	14.2172	5.45137	8.63498
DLC_0369	BCA	9918	82.574	22.835	59.1974	5.32039	1.17799	13.6311	0.504854	7.52104	2.45955	41.9288	1.17799	31.5987
DLC_0370	BCA	3846	58.7817	58.2803	64.6952	51.4559	26.7971	17.6069	7.55232	6.32393	9.50864	10.7825	7.59782	13.8308
DLC_0371	BCA	3343	41.1591	26.1097	93.2985	24.7171	5.65709	18.2768	0	2.17581	18.886	50.4787	0.174064	4.35161
DLC_0374	BCA	2887	79.1479	24.4201	86.3895	82.2319	18.4245	3.8512	1.40044	0.743982	55.6236	8.49015	6.78337	4.68271
DLC_0375	BCA	4889	69.22	25.2669	91.7853	49.6738	12.9597	9.72716	0.355872	2.2242	35.5575	33.5409	0.800712	4.83393
DLC_0376	BCA	5978	77.119	59.8391	84.6271	18.678	10.1326	45.0533	0.56534	4.08785	6.84932	22.5919	1.13068	9.58904
DLC_0380	BCA	6944	81.9269	57.8836	85.762	74.0552	46.4405	6.62682	2.6894	2.12691	22.4468	10.2478	2.47847	6.94322
DLC_0382	BCA	8362	61.4042	18.0417	76.9261	33.2358	7.95787	6.43651	1.75541	1.89194	19.5631	42.9686	3.95943	15.4671
DLC_0384	BCA	6352	87.0912	81.833	89.0636	27.3861	20.5893	54.1215	1.04845	6.07375	5.29646	9.0564	0.451916	3.36226
DLC_0385	BCA	3435	74.0311	65	88.8583	45.6299	28.5039	33.9764	0.551181	1.9685	13.8189	12.5591	2.75591	5.86614
DLC_0386	BCA	6747	80.287	49.1597	61.8837	69.3629	30.12	3.73038	11.6343	3.67498	18.1163	9.9169	9.49215	13.3149
DLC_0387	BCA	6633	82.3685	30.4332	49.5228	22.7056	4.46035	13.5279	2.58811	9.85683	8.2232	23.3113	7.43392	30.5984
DLC_0388	BCA	4214	71.6357	43.4479	89.0507	19.2196	10.9493	29.5282	0.640652	2.32964	6.46476	42.1083	1.16482	6.81421
DLC_0389	BCA	8422	83.6737	31.5595	73.3646	71.8178	19.0719	3.80304	4.42742	4.25713	39.3217	11.1679	8.99674	8.95416
DLC_0390	BCA	3882	75.8042	37.8654	63.2903	29.4358	8.08973	15.2277	2.17539	12.3725	14.9558	25.017	4.21482	17.947
DLC_0391	BCA	4303	73.4255	40.3498	66.3593	28.903	7.09062	22.1304	0.794913	10.3339	17.1383	20	3.87917	18.6328
DLC_0392	BCA	2456	75.5729	46.875	53.6099	68.2112	24.2996	3.3944	12.1228	7.05819	19.2888	6.62716	12.5	14.7091
DLC_0393	BCA	5122	70.7381	8.37029	81.0144	50.6098	2.30044	4.76718	0.0554324	1.24723	44.2905	29.6563	3.96341	13.7195
DLC_0396	BCA	4413	69.2448	3.3619	80.9492	72.0501	2.17535	0.395517	0.593276	0.197759	61.1734	17.205	8.10811	10.1516
DLC_0397	BCA	3083	81.1872	60.847	80.1838	48.342	29.0052	22.1734	2.79664	6.87175	14.1031	14.9021	2.43708	7.71075
DLC_0399	BCA	4524	54.2617	12.9349	6.46746	24.4372	0.1228	0.613999	2.49693	9.70119	3.07	2.66066	18.7474	62.587
DLC_0401	BCA	5941	63.1818	39.7257	42.1194	3.33513	0.34965	24.5831	0.753093	14.0398	0.672405	16.5143	1.55998	41.5277
DLC_0403	BCA	5974	69.9619	43.0017	70.754	57.1669	29.9687	7.56444	2.62587	2.84269	18.4052	14.8157	6.16719	17.6102
DLC_0405	BCA	4869	86.6233	52.4508	1.9678	68.2648	0.822898	0.143113	36.4222	15.0626	0.751342	0.250447	30.2683	16.2791
DLC_0407	BCA	2307	71.3006	75.7055	89.2025	47.4233	37.3006	33.6196	1.65644	3.12883	7.48466	10.7975	0.981595	5.03067
DLC_0410	BCA	5520	85.5565	2.11864	31.3983	76.6737	0.699153	0.211864	0.529661	0.677966	25.1483	5.33898	50.2966	17.0975
UP_1	UP	32362	93.2266	85.1011	90.5966	3.58303	1.68711	78.6477	0.125953	4.64037	1.0474	9.21445	0.722572	3.91448
UP_2	UP	16056	62.1139	36.4384	62.7093	33.4002	17.2265	16.9959	0.601624	1.61436	7.71082	20.7761	7.86123	27.2135
UP_3	UP	14597	55.162	28.3905	81.3338	38.4501	6.8927	13.4501	1.01838	7.02931	28.4277	32.5633	2.11128	8.5072
UP_4	UP	43477	80.7254	35.4446	73.4792	8.49645	3.65273	24.8739	0.86902	6.04895	2.70393	42.2486	1.27076	18.3321
UP_5	UP	41361	66.1396	15.9965	64.176	13.6277	3.30092	8.44056	1.23556	3.01945	6.6055	45.8291	2.48574	29.0832
UP_6	UP	24642	75.9679	22.5481	50.6731	45.0588	2.12607	7.51068	5.37927	7.53205	14.0759	26.9605	23.4776	12.938
UP_7	UP	30212	77.9558	44.8752	77.7599	37.1561	17.8668	20.7413	1.82575	4.44124	14.2238	24.9278	3.23964	12.7335
UP_8	UP	44018	84.7176	58.915	82.3469	72.2829	39.5994	8.28082	7.62114	3.41369	22.7964	11.6704	2.26596	4.35226

## Sheet: Supp table 6
Supplementary table 6. Inferred percentage extents of MYC, BCL2, BCL6 and sub-population metrics in GEP cohorts.
Cohort	Sample ID	Survival analysis?	MYC inferred percentage extent	BCL2 inferred percentage extent	BCL6 inferred percentage extent	M+2+6+ metric	M+2+6- metric	M+2-6+ metic	M+2-6- metric	M-2+6+ metric	M-2+6- metric	M-2-6+ metric	M-2-6- metric
Barrans	GSM814872	FALSE	12.8181	4.78183	42.4543	0.26022	0.352721	5.18163	7.02357	1.76987	2.39902	35.2426	47.7704
Barrans	GSM814876	FALSE	84.2655	40.9964	71.9776	24.8653	9.68056	35.787	13.9326	4.64298	1.80761	6.68235	2.60158
Barrans	GSM814877	TRUE	13.1739	34.1456	58.2564	2.62055	1.87775	5.05408	3.6215	17.2714	12.3759	33.3103	23.8685
Barrans	GSM814880	TRUE	16.7416	10.0937	78.2975	1.32311	0.36674	11.7852	3.26661	6.58001	1.82385	58.6092	16.2453
Barrans	GSM814884	TRUE	20.5329	7.05639	64.7227	0.937756	0.511126	12.3517	6.73232	3.62933	1.97818	47.8039	26.0557
Barrans	GSM814887	FALSE	11.719	43.4238	36.2836	1.84641	3.24241	2.40566	4.22448	13.9093	24.4257	18.1222	31.8238
Barrans	GSM814888	TRUE	35.6717	59.5803	33.7092	7.16432	14.089	4.86032	9.55808	12.9197	25.4073	8.76481	17.2365
Barrans	GSM814891	FALSE	16.7477	78.1555	55.3862	7.24964	5.83961	2.02628	1.63217	36.0377	29.0285	10.0726	8.11348
Barrans	GSM814899	TRUE	26.4714	13.6526	77.9081	2.81563	0.798411	17.8077	5.04963	7.82086	2.21772	49.4639	14.0262
Barrans	GSM814900	TRUE	56.76	5.77841	56.8201	1.8636	1.41623	30.3875	23.0927	1.4197	1.07889	23.1493	17.5921
Barrans	GSM814902	FALSE	37.4888	61.6367	40.193	9.28735	13.8195	5.78054	8.60141	15.4863	23.0435	9.63884	14.3425
Barrans	GSM814903	TRUE	22.7896	90.018	78.7488	16.1551	4.35964	1.79142	0.483434	54.733	14.7703	6.06926	1.63786
Barrans	GSM814904	TRUE	47.7793	70.3681	52.6924	17.7159	15.9055	7.46016	6.69778	19.3627	17.384	8.15362	7.32038
Barrans	GSM814905	TRUE	66.3373	52.6946	74.1388	25.9161	9.04008	23.2656	8.11555	13.151	4.58737	11.8061	4.11821
Barrans	GSM814907	TRUE	49.8059	69.7053	49.5272	17.1945	17.5229	7.47292	7.61561	17.3285	17.6594	7.53116	7.67496
Barrans	GSM814908	TRUE	39.1424	26.6466	72.9736	7.61123	2.81889	20.9524	7.75989	11.8338	4.38274	32.5762	12.0649
Barrans	GSM814909	TRUE	39.9116	83.5561	72.1872	24.0734	9.27517	4.73765	1.82535	36.2434	13.9641	7.13271	2.74814
Barrans	GSM814910	TRUE	28.0886	40.2236	35.6124	4.02357	7.27467	5.97944	10.8109	10.301	18.6244	15.3084	27.6777
Barrans	GSM814912	TRUE	61.2001	57.2012	66.5797	23.3077	11.6995	17.4391	8.75373	14.7767	7.41731	11.0562	5.54974
Barrans	GSM814913	TRUE	29.3503	92.4499	51.5183	13.9792	13.1552	1.14163	1.07434	33.6495	31.6661	2.74804	2.58606
Barrans	GSM814915	FALSE	67.5462	72.7616	58.4237	28.7139	20.4338	10.7491	7.64941	13.7961	9.81779	5.1646	3.6753
Barrans	GSM814916	TRUE	35.7887	83.9807	45.484	13.6705	16.3851	2.60764	3.12546	24.5273	29.3978	4.67859	5.60764
Barrans	GSM814919	TRUE	66.2704	55.2454	44.9012	16.439	20.1724	13.3173	16.3418	8.36693	10.2671	6.77809	8.31746
Barrans	GSM814920	TRUE	40.8624	78.3929	62.4405	20.0017	12.0315	5.51299	3.31619	28.9472	17.4124	7.97861	4.79932
Barrans	GSM814921	TRUE	24.5166	21.7018	62.5602	3.32854	1.992	12.0091	7.18695	10.2482	6.13312	36.9744	22.1277
Barrans	GSM814927	FALSE	48.9603	64.2545	43.0322	13.5376	17.9216	7.5311	9.97	14.1125	18.6828	7.85096	10.3934
Barrans	GSM814928	FALSE	32.7964	37.3936	51.113	6.26838	5.99538	10.4949	10.0378	12.8446	12.2852	21.5052	20.5686
Barrans	GSM814929	FALSE	54.1748	86.4312	51.7415	24.2274	22.5965	3.80344	3.5474	20.4934	19.1139	3.21725	3.00067
Barrans	GSM814930	FALSE	49.1568	5.37961	70.8941	1.87475	0.76969	32.9745	13.5378	1.93907	0.796096	34.1058	14.0023
Barrans	GSM814931	TRUE	35.1191	85.385	80.471	24.1303	5.85605	4.13031	1.00236	44.5798	10.8188	7.63056	1.85182
Barrans	GSM814932	FALSE	24.7241	33.9697	61.1283	5.13398	3.26472	9.97944	6.34597	15.6311	9.93988	30.3838	19.3212
Barrans	GSM814934	TRUE	33.2568	6.32081	61.2305	1.28712	0.814973	19.0762	12.0785	2.58314	1.63557	38.2841	24.2405
Barrans	GSM814935	TRUE	24.6698	36.6832	49.7536	4.50253	4.54712	7.77157	7.84854	13.7487	13.8848	23.7308	23.9659
Barrans	GSM814937	TRUE	39.4346	92.6985	61.5036	22.4828	14.0724	1.77089	1.10844	34.5301	21.6131	2.71981	1.70239
Barrans	GSM814938	TRUE	54.8903	90.3541	79.2184	39.2889	10.3068	4.19433	1.10031	32.2882	8.47027	3.44696	0.904253
Barrans	GSM814939	TRUE	48.8255	86.7975	39.3082	16.6585	25.7208	2.53387	3.91229	17.46	26.9582	2.65578	4.10052
Barrans	GSM814940	FALSE	46.2422	85.4257	68.5922	27.0958	12.407	4.62275	2.11672	31.4996	14.4234	5.37407	2.46074
Barrans	GSM814941	TRUE	37.9458	56.5612	71.6601	15.3801	6.08249	11.8119	4.67133	25.1517	9.94692	19.3164	7.63919
Barrans	GSM814942	TRUE	39.4761	82.3731	29.5152	9.59767	22.92	2.0538	4.90463	14.7149	35.1405	3.14883	7.51967
Barrans	GSM814944	TRUE	43.3387	64.8149	78.7896	22.132	5.958	12.0144	3.23433	28.9354	7.78953	15.7077	4.22858
Barrans	GSM814946	FALSE	56.9099	25.3574	65.7248	9.48466	4.9462	27.9193	14.5598	7.18143	3.74508	21.1394	11.0241
Barrans	GSM814947	TRUE	28.2878	64.3009	60.0144	10.9162	7.2731	6.06055	4.03794	27.6736	18.438	15.3641	10.2365
Barrans	GSM814949	FALSE	39.272	0	83.2656	0	0	32.7	6.57191	0	0	50.5656	10.1625
Barrans	GSM814950	TRUE	15.4317	59.7101	75.9017	6.9938	2.22049	4.71913	1.4983	38.3271	12.1686	25.8616	8.2109
Barrans	GSM814951	FALSE	47.8475	79.5397	51.5477	19.6179	18.4398	5.04639	4.74335	21.383	20.099	5.50044	5.17014
Barrans	GSM814952	TRUE	69.9311	78.6579	45.545	25.0526	29.9537	6.79748	8.12728	10.7721	12.8795	2.92278	3.49456
Barrans	GSM814953	TRUE	83.7516	35.6967	71.5913	21.4033	8.49324	38.5555	15.2995	4.15241	1.64775	7.48006	2.96823
Barrans	GSM814954	TRUE	8.535	49.2473	42.4139	1.78276	2.42049	1.83726	2.49448	19.1049	25.9391	19.6889	26.732
Barrans	GSM814955	TRUE	40.2999	26.4213	41.1334	4.37978	6.26797	12.1969	17.4552	6.4882	9.28535	18.0685	25.8581
Barrans	GSM814956	TRUE	62.6389	89.3362	66.849	37.4081	18.5511	4.4653	2.21438	22.3122	11.0648	2.66334	1.32077
Barrans	GSM814957	TRUE	66.2863	79.8086	68.3951	36.1825	16.7197	9.15409	4.23005	18.4027	8.50376	4.65584	2.15143
Barrans	GSM814958	TRUE	20.827	56.4094	60.8316	7.14674	4.60165	5.52267	3.55595	27.168	17.493	20.9942	13.5178
Barrans	GSM814959	TRUE	27.14	72.6652	73.2569	14.4473	5.27411	5.43469	1.98399	38.785	14.1588	14.5899	5.3262
Barrans	GSM814960	FALSE	37.9887	95.6586	67.1547	24.4037	11.9358	1.10754	0.541694	39.8356	19.4835	1.8079	0.884241
Barrans	GSM814961	TRUE	37.0334	88.9097	30.2153	9.94878	22.9775	1.24098	2.86614	16.9156	39.0678	2.10999	4.8732
Barrans	GSM814962	TRUE	25.4379	88.2653	21.9985	4.93931	17.5136	0.656672	2.3284	14.4778	51.3346	1.92479	6.82485
Barrans	GSM814963	TRUE	15.0459	84.9493	8.71052	1.11332	11.668	0.19725	2.06725	6.28621	65.8818	1.11374	11.6724
Barrans	GSM814964	TRUE	26.8408	76.9677	66.1827	13.6725	6.98623	4.09147	2.09061	37.2668	19.0421	11.152	5.6983
Barrans	GSM814965	TRUE	8.81172	0.642825	68.1998	0.0386311	0.0180129	5.97095	2.78413	0.399775	0.186407	61.7905	28.8116
Barrans	GSM814966	TRUE	63.784	77.6213	51.3505	25.4236	24.0863	7.32979	6.94425	14.4353	13.676	4.16179	3.94289
Barrans	GSM814967	TRUE	51.5006	76.8625	79.2019	31.3518	8.23286	9.43766	2.4783	29.5248	7.75309	8.88769	2.33388
Barrans	GSM814968	TRUE	100	83.9169	12.0702	10.1289	73.788	1.94126	14.1419	0	0	0	0
Barrans	GSM814969	TRUE	34.5214	78.5927	44.4609	12.0628	15.0685	3.28571	4.10439	22.8802	28.5812	6.23218	7.78502
Barrans	GSM814970	TRUE	2.48106	78.0042	57.1515	1.10607	0.829262	0.311892	0.233837	43.4745	32.5944	12.259	9.19102
Barrans	GSM814971	TRUE	69.6489	76.6848	54.522	29.1203	24.2899	8.85371	7.38508	12.6898	10.5848	3.8582	3.21821
Barrans	GSM814972	FALSE	60.0165	92.7706	29.3177	16.3234	39.3543	1.27205	3.0668	10.8748	26.2181	0.847449	2.04312
Barrans	GSM814973	TRUE	40.9438	72.4673	65.5035	19.4354	10.2354	7.38417	3.88877	28.0331	14.7633	10.6507	5.60906
Barrans	GSM814974	TRUE	63.9093	70.9636	36.015	16.3337	29.0187	6.68328	11.8736	9.22391	16.3874	3.77417	6.70526
Barrans	GSM814975	TRUE	53.4975	9.09263	70.7139	3.43975	1.42457	34.3904	14.2428	2.99	1.23831	29.8937	12.3805
Barrans	GSM814976	FALSE	30.9039	11.9412	67.6155	2.49521	1.19508	18.4006	8.81297	5.5789	2.67201	41.1408	19.7044
Barrans	GSM814977	FALSE	64.0959	87.2907	18.3937	10.2912	45.6586	1.49837	6.64777	5.76475	25.5762	0.839332	3.72382
Barrans	GSM814979	TRUE	26.3064	86.1893	28.5143	6.46514	16.2082	1.03595	2.59715	18.1111	45.4049	2.90207	7.27553
Barrans	GSM814980	TRUE	38.4483	68.2596	56.2731	14.7687	11.476	6.86736	5.33627	23.6431	18.3718	10.9939	8.54281
Barrans	GSM814981	TRUE	13.1255	18.9644	67.615	1.68305	0.806114	7.19173	3.44456	11.1397	5.33549	47.6005	22.7988
Barrans	GSM814982	TRUE	53.0795	46.7117	100	24.7943	0	28.2852	0	21.9173	0	25.0031	0
Barrans	GSM814983	TRUE	38.6571	72.0128	16.0133	4.45779	23.3803	1.73249	9.08655	7.07384	37.1009	2.74919	14.419
Barrans	GSM814984	TRUE	33.3964	42.767	41.8843	5.98219	8.30046	8.00569	11.1081	11.9305	16.5539	15.966	22.1532
Barrans	GSM814985	TRUE	23.8549	7.77301	69.8095	1.29444	0.559805	15.3585	6.64211	4.13186	1.78691	49.0246	21.2017
Barrans	GSM814986	TRUE	42.1622	83.0518	45.0824	15.7863	19.2302	3.22147	3.92426	21.6555	26.3799	4.41919	5.38327
Barrans	GSM814987	TRUE	50.2924	83.324	11.1324	4.66512	37.2405	0.933651	7.4531	4.61088	36.8075	0.922796	7.36645
Barrans	GSM814989	TRUE	15.2323	80.8747	60.1241	7.40671	4.91233	1.75155	1.16167	41.2185	27.3372	9.74738	6.46472
Barrans	GSM814990	FALSE	58.6559	87.3379	67.1565	34.4035	16.8254	4.98774	2.4393	24.2496	11.8595	3.51565	1.71936
Barrans	GSM814991	TRUE	15.2692	4.6555	69.8513	0.496544	0.214314	10.1692	4.38915	2.75538	1.18926	56.4302	24.3559
Barrans	GSM814992	TRUE	39.4494	90.479	67.6641	24.1517	11.5418	2.54145	1.21453	37.0702	17.7154	3.90085	1.86417
Barrans	GSM814994	TRUE	22.4397	74.9364	62.3346	10.4819	6.33364	3.50583	2.11838	36.2294	21.8915	12.1175	7.32193
Barrans	GSM814995	TRUE	68.0838	84.6992	6.76213	3.89948	53.767	0.704437	9.71294	1.82799	25.2048	0.330224	4.55321
Barrans	GSM814996	TRUE	47.9973	86.9916	38.5233	16.0849	25.6687	2.40528	3.83841	17.4272	27.8108	2.606	4.15873
Barrans	GSM814997	TRUE	69.181	79.7031	50.8775	28.0536	27.0858	7.14401	6.89757	12.4974	12.0663	3.18254	3.07276
Barrans	GSM814998	TRUE	39.2914	0.792366	71.26	0.221855	0.0894765	27.7772	11.2028	0.342785	0.138249	42.9182	17.3094
Barrans	GSM814999	TRUE	66.8392	77.3244	67.3269	34.7966	16.8865	10.2042	4.952	17.2635	8.37784	5.06258	2.45682
Barrans	GSM815000	FALSE	65.4392	19.5002	65.6895	8.38248	4.37829	34.6042	18.0743	4.42709	2.31233	18.2757	9.54566
Barrans	GSM815001	FALSE	57.5913	62.3401	70.9349	25.4673	10.4351	15.3849	6.30389	18.7535	7.68413	11.3291	4.64202
Barrans	GSM815002	TRUE	18.1483	81.8991	43.1634	6.41549	8.44778	1.41792	1.86708	28.9349	38.1009	6.39504	8.42086
Barrans	GSM815003	TRUE	46.5677	76.942	42.0478	15.0658	20.7643	4.51493	6.22267	17.2866	23.8252	5.18047	7.13995
Barrans	GSM815004	TRUE	47.987	91.9046	90.7501	40.0229	4.07941	3.52542	0.359335	43.3807	4.42165	3.82119	0.389481
Barrans	GSM815005	TRUE	34.2389	92.5118	36.3955	11.5283	20.1467	0.933139	1.63075	22.1419	38.6949	1.79224	3.1321
Barrans	GSM815006	TRUE	61.7805	54.064	40.1247	13.4021	19.999	11.3872	16.9923	8.29095	12.372	7.04447	10.512
Barrans	GSM815007	TRUE	22.0486	54.0822	64.6439	7.70838	4.216	6.5447	3.57954	27.2524	14.9054	23.1383	12.6552
Barrans	GSM815008	TRUE	42.9074	73.6382	57.4533	18.1531	13.4431	6.49863	4.81252	24.1545	17.8875	8.6471	6.40355
Barrans	GSM815009	FALSE	69.1074	85.6688	29.076	17.214	41.9894	2.87967	7.02426	7.69506	18.7702	1.28728	3.14001
Barrans	GSM815010	FALSE	60.7305	43.5185	64.7674	17.1174	9.31161	22.2162	12.0853	11.0684	6.02107	14.3654	7.8146
Barrans	GSM815011	TRUE	40.2006	77.136	58.1269	18.0247	12.9845	5.34271	3.84875	26.8121	19.3147	7.9474	5.7251
Barrans	GSM815012	TRUE	20.4952	11.6422	47.1543	1.12515	1.26095	8.53921	9.56988	4.36467	4.89148	33.1252	37.1234
Barrans	GSM815013	TRUE	30.0942	72.8913	44.9297	9.8558	12.0802	3.66543	4.49271	22.8941	28.0612	8.51443	10.4361
Barrans	GSM815014	TRUE	36.8505	85.9463	58.5535	18.5449	13.1268	3.03241	2.14646	31.7797	22.495	5.19652	3.67831
Barrans	GSM815015	TRUE	20.4032	93.2782	60.5629	11.5262	7.50558	0.83059	0.540862	44.9658	29.2807	3.24029	2.11001
Barrans	GSM815016	TRUE	26.1318	5.17265	24.9651	0.337454	1.01425	6.18636	18.5937	0.953901	2.86704	17.4874	52.5599
Barrans	GSM815017	TRUE	67.1885	76.4199	55.4478	28.4699	22.8755	8.78465	7.05845	13.9033	11.1713	4.28998	3.44699
Barrans	GSM815019	FALSE	41.0201	72.3324	65.1599	19.3335	10.3373	7.39519	3.95411	27.7982	14.8633	10.633	5.68533
Barrans	GSM815020	TRUE	45.0522	13.6089	17.6838	1.08421	5.04692	6.88271	32.0384	1.32236	6.15546	8.39447	39.0755
Barrans	GSM815021	TRUE	68.9949	12.6708	63.6402	5.56354	3.17864	38.345	21.9078	2.50015	1.42842	17.2315	9.84497
Barrans	GSM815022	TRUE	29.1392	62.6785	44.4329	8.11523	10.1488	4.83216	6.04302	19.7347	24.6798	11.7509	14.6954
Barrans	GSM815023	TRUE	35.6456	70.5029	57.7016	14.5011	10.6301	6.067	4.44743	26.1802	19.1915	10.9533	8.02938
Barrans	GSM815024	TRUE	20.9032	78.0087	61.9323	10.0989	6.20744	2.84696	1.74993	38.2137	23.4887	10.7728	6.62164
Barrans	GSM815025	FALSE	11.7959	2.16813	37.9963	0.0971757	0.158575	4.38483	7.15531	0.726635	1.18575	32.7877	53.5041
Barrans	GSM815026	TRUE	33.2838	83.0003	71.3306	19.7055	7.92009	4.03599	1.62215	39.4991	15.8756	8.09	3.25155
Barrans	GSM815028	TRUE	60.4559	56.5985	28.092	9.61227	24.6049	7.37099	18.8678	6.28736	16.094	4.82135	12.3414
Barrans	GSM815029	TRUE	54.1856	17.2251	74.0224	6.90889	2.42462	33.2006	11.6515	5.84152	2.05003	28.0714	9.85142
Barrans	GSM815030	TRUE	52.7033	60.5604	77.2295	24.6496	7.26775	16.0529	4.73308	22.1209	6.52217	14.4061	4.24753
Barrans	GSM815031	TRUE	21.9176	55.6772	74.7904	9.12677	3.07636	7.26552	2.44898	32.5145	10.9596	25.8837	8.7246
Barrans	GSM815032	FALSE	6.99243	66.1366	70.3504	3.25339	1.37116	1.66581	0.702066	43.2739	18.2381	22.1572	9.33832
Barrans	GSM815034	FALSE	32.8328	67.4426	41.7604	9.24712	12.8962	4.46398	6.22553	18.9172	26.3822	9.13211	12.7358
Barrans	GSM815035	FALSE	82.9347	74.0815	24.2792	14.917	46.5223	5.21892	16.2765	3.06943	9.57278	1.07388	3.34918
Barrans	GSM815036	FALSE	38.0168	31.26	69.6313	8.27502	3.60902	18.1966	7.93616	13.4917	5.88422	29.668	12.9393
Barrans	GSM815037	FALSE	18.6096	63.2075	74.9972	8.82165	2.94099	5.135	1.71193	38.5822	12.8627	22.4583	7.48724
Barrans	GSM815041	TRUE	41.9082	0	58.7734	0	0	24.6309	17.2773	0	0	34.1426	23.9493
Barrans	GSM815042	FALSE	8.80048	2.74709	65.7563	0.158971	0.0827865	5.6279	2.93082	1.64741	0.857918	58.322	30.3722
Barrans	GSM815046	FALSE	40.4282	87.3736	39.9562	14.1139	21.2096	2.03961	3.065	20.7972	31.2528	3.00541	4.51635
Barrans	GSM815047	FALSE	47.9153	52.3339	80.4716	20.179	4.89693	18.3792	4.46016	21.9349	5.32304	19.9785	4.84827
Barrans	GSM815048	FALSE	88.5642	92.8369	49.067	40.3431	41.8772	3.11276	3.23113	5.20929	5.40739	0.401935	0.41722
Barrans	GSM815049	FALSE	35.4682	81.9607	63.3238	18.4082	10.6618	4.0516	2.34663	33.4924	19.3983	7.37159	4.26952
Barrans	GSM815050	FALSE	25.866	84.0752	22.5673	4.90767	16.8392	0.929571	3.18954	14.0658	48.2625	2.66423	9.1415
Barrans	GSM815051	FALSE	67.0659	69.0061	19.6236	9.08173	37.1978	4.07904	16.7073	4.45977	18.2668	2.00309	8.20447
Barrans	GSM815053	TRUE	37.8885	73.5118	73.1176	20.3651	7.48743	7.33807	2.69791	33.385	12.2743	12.0295	4.42276
Barrans	GSM815057	FALSE	53.847	82.9063	64.9416	28.9916	15.651	5.9775	3.22692	24.8491	13.4147	5.12339	2.76584
Barrans	GSM815058	FALSE	18.1955	80.8186	32.2003	4.73517	9.97021	1.12384	2.36632	21.2886	44.8246	5.05262	10.6386
Barrans	GSM815059	TRUE	41.9671	61.241	58.9224	15.1437	10.5574	9.58434	6.6817	20.941	14.5989	13.2534	9.23957
Barrans	GSM815060	TRUE	57.8423	0	19.6933	0	0	11.3911	46.4512	0	0	8.30225	33.8554
Barrans	GSM815061	TRUE	32.469	0	81.4369	0	0	26.4418	6.02725	0	0	54.9952	12.5358
Barrans	GSM815062	FALSE	40.0481	70.4609	30.0868	8.48996	19.7283	3.55923	8.27063	12.7095	29.5332	5.32816	12.3811
Barrans	GSM815063	TRUE	39.7461	83.7268	73.5932	24.4904	8.78769	4.75996	1.70798	37.1268	13.3219	7.21597	2.58924
Barrans	GSM815064	TRUE	15.8258	100	84.3645	13.3514	2.47445	0	0	71.0131	13.161	0	0
Barrans	GSM815065	TRUE	24.8767	79.2084	52.9161	10.4268	9.27764	2.73696	2.43531	31.4871	28.0168	8.26513	7.35419
Barrans	GSM815066	TRUE	9.16705	86.4549	19.8975	1.57695	6.34841	0.247065	0.99462	15.6255	62.9041	2.44807	9.85532
Barrans	GSM815067	TRUE	27.354	78.7777	71.0834	15.3176	6.23119	4.12649	1.67865	40.6802	16.5486	10.959	4.45812
Barrans	GSM815068	TRUE	21.166	63.5904	73.1199	9.8416	3.61793	5.63495	2.0715	36.6557	13.4752	20.9877	7.71543
Barrans	GSM815069	TRUE	29.033	66.4313	37.3145	7.19684	12.0901	3.63666	6.10932	17.5917	29.5527	8.88931	14.9334
Barrans	GSM815070	TRUE	52.5906	81.3889	63.2204	27.0602	15.7428	6.18781	3.59987	24.3942	14.1918	5.57819	3.24521
Barrans	GSM815071	TRUE	36.4712	82.6879	59.0431	17.8058	12.3515	3.72795	2.58599	31.0157	21.5149	6.49368	4.50452
Barrans	GSM815072	FALSE	5.96194	13.3598	0	0	0.796505	0	5.16544	0	12.5633	0	81.4747
Barrans	GSM815073	TRUE	49.0191	77.9048	14.4443	5.51603	32.6722	1.56444	9.26641	5.73679	33.9798	1.62705	9.63726
Barrans	GSM815074	FALSE	55.4701	30.6602	15.9383	2.71066	14.2966	6.13031	32.3326	2.17604	11.4769	4.92124	25.9557
Barrans	GSM815075	FALSE	22.4701	39.29	58.5286	5.1672	3.6613	7.98424	5.65736	17.8287	12.6328	27.5485	19.5199
Barrans	GSM815076	TRUE	9.83071	81.4612	51.4465	4.11995	3.88827	0.937609	0.884885	37.789	35.664	8.59994	8.11634
Barrans	GSM815077	TRUE	6.77229	92.9753	6.75865	0.425562	5.87099	0.0321532	0.443581	5.85831	80.8204	0.442623	6.10636
Barrans	GSM815078	TRUE	53.2483	85.0012	4.65977	2.10909	43.1526	0.372158	7.61446	1.85177	37.8877	0.326752	6.68544
Barrans	GSM815079	TRUE	74.3795	89.6119	52.0329	34.6814	31.9714	4.0204	3.70625	11.9462	11.0128	1.38485	1.27664
Barrans	GSM815080	TRUE	67.5729	94.0879	4.11586	2.61678	60.9612	0.164427	3.83053	1.25575	29.2542	0.0789056	1.8382
Barrans	GSM815081	TRUE	44.2673	46.7273	42.3797	8.76622	11.9187	9.99415	13.5882	11.0367	15.0057	12.5827	17.1076
Barrans	GSM815082	TRUE	17.1931	21.8846	59.4488	2.23685	1.5258	7.98424	5.4462	10.7733	7.34868	38.4544	26.2305
Barrans	GSM815083	TRUE	49.3853	66.5303	56.0819	18.4264	14.4298	9.26983	7.25927	18.8851	14.789	9.5006	7.43998
Barrans	GSM815084	TRUE	38.8208	76.0643	57.7398	17.0499	12.4789	5.3652	3.92683	26.8695	19.666	8.45521	6.18843
Barrans	GSM815085	TRUE	34.4359	77.5815	21.1907	5.66129	21.0546	1.63592	6.08409	10.7788	40.0868	3.11471	11.5838
Barrans	GSM815088	FALSE	39.9594	63.0242	50.5309	12.7258	12.4584	7.4661	7.30921	19.121	18.7192	11.2181	10.9824
Barrans	GSM815092	FALSE	54.8292	4.7995	51.4261	1.35329	1.27823	26.8432	25.3544	1.1149	1.05307	22.1147	20.8882
Barrans	GSM815096	FALSE	35.0561	74.1381	46.6051	12.1126	13.8773	4.2253	4.84088	22.4395	25.7087	7.82766	8.96807
Barrans	GSM815101	FALSE	23.6188	43.2408	44.6252	4.55756	5.65541	5.98238	7.42345	14.7388	18.2891	19.3465	24.0068
Barrans	GSM815103	FALSE	22.0037	74.3857	72.8132	11.9178	4.44981	4.10382	1.53227	42.2449	15.7732	14.5468	5.43144
Barrans	GSM815104	FALSE	34.6391	57.969	67.9269	13.6397	6.44025	9.88958	4.66957	25.7369	12.1522	18.6608	8.81108
Barrans	GSM815109	FALSE	37.2999	88.4235	25.4928	8.40802	24.5739	1.10079	3.21725	14.1336	41.308	1.8504	5.4081
Barrans	GSM815110	TRUE	18.3844	41.6703	42.9095	3.28723	4.37361	4.60144	6.12214	14.5933	19.4162	20.4276	27.1785
Barrans	GSM815111	FALSE	68.6584	64.9927	50.7233	22.6343	21.9887	12.1916	11.8439	10.3322	10.0375	5.56528	5.40656
Chapuy	GSM2601334	TRUE	25.9295	88.3002	46.4602	10.6374	12.2584	1.40947	1.62425	30.387	35.0174	4.0263	4.63983
Chapuy	GSM2601335	TRUE	55.1899	50.0224	67.7563	18.7057	8.90163	18.689	8.89366	15.1876	7.22745	15.174	7.22098
Chapuy	GSM2601336	TRUE	19.1823	67.8235	70.5959	9.1846	3.82549	4.35732	1.81488	38.696	16.1174	18.358	7.64633
Chapuy	GSM2601337	TRUE	39.2199	93.855	69.7035	25.6578	11.1521	1.6799	0.730166	39.7624	17.2827	2.60338	1.13155
Chapuy	GSM2601338	TRUE	63.633	35.3506	66.5518	14.9706	7.52407	27.3783	13.76	8.55587	4.30009	15.647	7.86402
Chapuy	GSM2601339	TRUE	18.8737	83.1976	32.7281	5.13913	10.5633	1.03789	2.13336	22.0899	45.4052	4.46123	9.16996
Chapuy	GSM2601340	TRUE	66.457	10.6052	80.6911	5.68701	1.36086	47.9379	11.4712	2.87042	0.686873	24.1958	5.7899
Chapuy	GSM2601341	TRUE	27.0055	87.7404	67.6972	16.0407	7.65405	2.24129	1.06947	43.3572	20.6885	6.0581	2.89072
Chapuy	GSM2601342	TRUE	49.573	48.4312	41.2962	9.91472	14.0941	10.557	15.0071	10.0855	14.3369	10.7389	15.2657
Chapuy	GSM2601343	TRUE	27.8458	75.5326	56.4605	11.8752	9.15752	3.84673	2.9664	30.771	23.729	9.96767	7.68656
Chapuy	GSM2601344	TRUE	25.4398	14.5497	67.0135	2.48046	1.22097	14.5677	7.17072	7.26984	3.57847	42.6956	21.0163
Chapuy	GSM2601345	TRUE	58.9508	91.2014	54.4853	29.2935	24.4705	2.82607	2.36078	20.3979	17.0395	1.96788	1.64388
Chapuy	GSM2601346	TRUE	38.4422	61.175	48.5196	11.4104	12.1066	7.24165	7.68354	18.2715	19.3865	11.5961	12.3037
Chapuy	GSM2601347	TRUE	89.3625	80.6821	22.2072	16.0113	56.0882	3.83362	13.4293	1.90595	6.67663	0.456346	1.5986
Chapuy	GSM2601348	TRUE	36.6055	30.0546	64.4558	7.09121	3.91045	16.5032	9.10069	12.2807	6.77221	28.5807	15.7608
Chapuy	GSM2601349	TRUE	62.6299	84.2948	50.9848	26.9168	25.8769	5.01495	4.82122	16.0607	15.4403	2.99233	2.87674
Chapuy	GSM2601350	TRUE	14.3068	76.5437	57.3092	6.2759	4.67505	1.9232	1.43264	37.5907	28.0021	11.5194	8.58103
Chapuy	GSM2601351	TRUE	23.8051	41.5658	34.3078	3.39469	6.50011	4.77233	9.138	10.8656	20.8054	15.2752	29.2487
Chapuy	GSM2601352	FALSE	35.162	53.0812	59.0503	11.0214	7.64302	9.74187	6.75572	20.3232	14.0936	17.9638	12.4574
Chapuy	GSM2601353	TRUE	51.6314	85.2935	26.8804	11.8376	32.2006	2.04107	5.55208	11.0896	30.1657	1.91208	5.20123
Chapuy	GSM2601354	TRUE	46.3482	95.8711	46.5157	20.669	23.7655	0.890151	1.02351	23.9261	27.5105	1.03042	1.1848
Chapuy	GSM2601355	TRUE	22.0912	0	70.1714	0	0	15.5017	6.58948	0	0	54.6697	23.2391
Chapuy	GSM2601356	TRUE	27.7454	76.3043	33.6237	7.11845	14.0525	2.21057	4.36388	18.5379	36.5955	5.75679	11.3644
Chapuy	GSM2601357	TRUE	62.6386	72.9382	60.6443	27.7069	17.9806	10.2799	6.67124	16.526	10.7247	6.13153	3.97912
Chapuy	GSM2601358	TRUE	23.2262	60.112	56.9985	7.95796	6.00374	5.28061	3.98386	26.305	19.8453	17.455	13.1686
Chapuy	GSM2601359	TRUE	49.2647	95.7205	46.2244	21.7978	25.3587	0.974542	1.13374	22.4484	26.1156	1.00363	1.16759
Chapuy	GSM2601360	TRUE	27.1062	30.8284	65.4898	5.4726	2.88381	12.2792	6.47058	14.7169	7.75514	33.0211	17.4006
Chapuy	GSM2601361	FALSE	13.0766	69.0248	48.5196	4.37942	4.64665	1.96528	2.08521	29.1112	30.8876	13.0638	13.8609
Chapuy	GSM2601362	TRUE	40.7344	100	73.9219	30.1117	10.6228	0	0	43.8102	15.4553	0	0
Chapuy	GSM2601363	TRUE	43.0599	47.1497	46.2262	9.38514	10.9175	10.5198	12.2374	12.4104	14.4367	13.9109	16.1821
Chapuy	GSM2601364	TRUE	55.6173	9.35779	72.037	3.7492	1.45535	36.3158	14.0969	2.99187	1.16137	28.9801	11.2494
Chapuy	GSM2601365	TRUE	23.374	88.234	75.6035	15.5923	5.0315	2.07923	0.670948	51.1157	16.4945	6.81626	2.19954
Chapuy	GSM2601366	FALSE	35.8184	57.4806	66.5216	13.6959	6.89273	10.1311	5.09868	24.5411	12.3508	18.1535	9.13613
Chapuy	GSM2601367	TRUE	12.7349	80.401	37.4256	3.83201	6.40701	0.934112	1.56181	26.2585	43.9035	6.40092	10.7021
Chapuy	GSM2601368	TRUE	24.988	33.5719	83.3872	6.99532	1.39364	13.8415	2.75757	20.9994	4.18359	41.551	8.27799
Chapuy	GSM2601369	TRUE	80.8001	83.2131	62.158	41.7927	25.4436	8.43098	5.13282	9.93088	6.04597	2.00339	1.21967
Chapuy	GSM2601370	FALSE	45.6673	68.2865	70.7237	22.0549	9.12969	10.2427	4.24	26.2398	10.862	12.1863	5.04453
Chapuy	GSM2601371	FALSE	71.2434	67.8463	66.1926	31.9948	16.3412	15.163	7.74439	12.9144	6.59594	6.12037	3.12594
Chapuy	GSM2601372	TRUE	31.008	38.3644	76.7916	9.13516	2.76087	14.6764	4.43558	20.3255	6.14287	32.6546	9.86904
Chapuy	GSM2601373	TRUE	67.1106	81.7708	31.5655	17.3221	37.5547	3.86163	8.37208	8.4892	18.4048	1.8925	4.10298
Chapuy	GSM2601374	TRUE	42.1127	76.2866	73.0288	23.4615	8.66486	7.2929	2.69343	32.2497	11.9106	10.0247	3.70235
Chapuy	GSM2601375	TRUE	51.1083	78.276	36.3222	14.5309	25.4746	4.03278	7.07001	13.9007	24.3698	3.85787	6.76338
Chapuy	GSM2601376	TRUE	29.778	25.7191	73.8186	5.6535	2.00514	16.3282	5.79116	13.332	4.72849	38.5049	13.6566
Chapuy	GSM2601377	FALSE	18.3877	37.8321	73.1928	5.09163	1.86483	8.36687	3.0644	22.5987	8.27689	37.1356	13.6011
Chapuy	GSM2601378	TRUE	60.3201	91.4352	67.146	37.0336	18.1203	3.46895	1.69733	24.3615	11.9199	2.28195	1.11654
Chapuy	GSM2601379	TRUE	42.0113	80.2934	56.5226	19.0664	14.6659	4.67949	3.59949	26.3175	20.2436	6.45916	4.96842
Chapuy	GSM2601380	FALSE	58.4013	64.5298	77.0062	29.0207	8.6655	15.9519	4.76319	20.6712	6.17236	11.3624	3.39277
Chapuy	GSM2601381	TRUE	11.6203	72.2378	62.3817	5.23646	3.15776	2.01246	1.21358	39.8267	24.0169	15.3061	9.23009
Chapuy	GSM2601382	FALSE	69.9787	0	70.6177	0	0	49.4173	20.5614	0	0	21.2004	8.82096
Chapuy	GSM2601383	FALSE	37.7094	8.926	83.4984	2.81051	0.555435	28.6762	5.66723	4.64256	0.917501	47.3691	9.36146
Chapuy	GSM2601384	FALSE	49.376	30.882	59.9137	9.13582	6.11249	20.4472	13.6805	9.36674	6.26698	20.964	14.0263
Chapuy	GSM2601385	FALSE	40.6797	84.8039	43.6152	15.0463	19.4516	2.69617	3.48555	21.941	28.3649	3.93164	5.08274
Chapuy	GSM2601386	FALSE	60.1268	21.6835	74.2324	9.67812	3.35948	34.9554	12.1338	6.41807	2.22785	23.1808	8.04654
Chapuy	GSM2601387	TRUE	58.6083	86.0617	22.7328	11.4663	38.9731	1.85704	6.31194	8.09796	27.5244	1.31152	4.45776
Chapuy	GSM2601388	FALSE	46.3584	0	100	0	0	46.3584	0	0	0	53.6416	0
Chapuy	GSM2601389	TRUE	5.0461	85.4089	83.3075	3.5904	0.719416	0.613379	0.122904	67.5616	13.5374	11.5421	2.31272
Chapuy	GSM2601390	TRUE	17.9237	61.4573	49.3694	5.43824	5.57716	3.41057	3.4977	24.9029	25.539	15.6178	16.0167
Chapuy	GSM2601391	FALSE	40.8363	88.2312	17.574	6.33196	29.6984	0.844596	3.96135	9.17376	43.0271	1.22365	5.73922
Chapuy	GSM2601392	TRUE	37.3271	80.3177	66.3187	19.8825	10.0978	4.87233	2.47452	33.3831	16.9543	8.18073	4.15476
Chapuy	GSM2601393	TRUE	34.0526	38.4067	55.0089	7.19435	5.88416	11.5376	9.43648	13.9328	11.3954	22.3441	18.275
Chapuy	GSM2601394	TRUE	11.5689	50.8952	71.9408	4.2359	1.65214	4.08689	1.59401	32.3785	12.6287	31.2395	12.1844
Chapuy	GSM2601395	TRUE	19.0289	31.8099	52.566	3.18185	2.87121	6.82086	6.15495	13.5393	12.2175	29.0239	26.1904
Chapuy	GSM2601396	TRUE	26.8422	9.3017	8.46795	0.211426	2.28536	2.06156	22.2839	0.576237	6.22868	5.61873	60.7341
Chapuy	GSM2601397	FALSE	50.0793	64.447	40.1379	12.9543	19.3203	7.14643	10.6583	12.9133	19.2591	7.12379	10.6245
Chapuy	GSM2601398	FALSE	66.0845	15.2126	78.4696	7.88869	2.16449	43.9676	12.0638	4.04858	1.11084	22.5648	6.19129
Chapuy	GSM2601399	FALSE	8.11226	71.5446	60.5751	3.51571	2.28818	1.3983	0.910075	39.8225	25.9183	15.8386	10.3084
Chapuy	GSM2601400	FALSE	38.7508	67.8973	52.3591	13.776	12.5347	6.5135	5.92656	21.7743	19.8122	10.2952	9.36749
Chapuy	GSM2601401	TRUE	69.4585	88.3477	24.283	14.9012	46.4637	1.96535	6.12817	6.55221	20.4305	0.864181	2.69461
Chapuy	GSM2601402	TRUE	22.7556	4.22238	73.0561	0.701943	0.258884	15.9224	5.87235	2.38277	0.87879	54.049	19.9339
Chapuy	GSM2601403	TRUE	34.462	43.8492	9.01852	1.36282	13.7485	1.74515	17.6056	2.59173	26.1461	3.31882	33.4813
Chapuy	GSM2601404	TRUE	56.9798	80.9317	37.347	17.2225	28.8923	4.05778	6.8073	13.0031	21.8139	3.06365	5.13956
Chapuy	GSM2601405	FALSE	48.594	81.7454	33.0917	13.1452	26.5783	2.93544	5.93519	13.9058	28.1162	3.1053	6.27863
Chapuy	GSM2601406	TRUE	37.3271	0	68.9473	0	0	25.736	11.5911	0	0	43.2112	19.4616
Chapuy	GSM2601407	TRUE	36.447	78.3552	39.2341	11.2045	17.3536	3.09513	4.79375	19.5374	30.2597	5.39702	8.35892
Chapuy	GSM2601408	FALSE	33.6966	14.2503	48.5375	2.33071	2.47116	14.0248	14.8699	4.58605	4.86241	27.596	29.259
Chapuy	GSM2601409	TRUE	33.8449	70.416	49.8178	11.8727	11.9595	4.9881	5.02458	23.207	23.3767	9.75002	9.82132
Chapuy	GSM2601410	TRUE	56.8484	79.8805	21.1292	9.59493	35.8159	2.41667	9.02092	7.28317	27.1866	1.83441	6.84747
Chapuy	GSM2601411	TRUE	35.6432	79.7561	52.449	14.91	13.5176	3.78449	3.43107	26.9213	24.4072	6.83321	6.19508
Chapuy	GSM2601412	TRUE	48.3224	19.3041	52.3264	4.88111	4.44708	20.4043	18.5899	5.22002	4.75586	21.821	19.8807
Chapuy	GSM2601413	FALSE	67.7336	80.335	24.4814	13.3212	41.0925	3.26087	10.0589	6.34588	19.5754	1.55339	4.7918
Chapuy	GSM2601414	TRUE	60.1723	0	52.7974	0	0	31.7694	28.4029	0	0	21.028	18.7997
Chapuy	GSM2601415	FALSE	32.302	56.9768	78.637	14.4728	3.93177	10.9285	2.96888	30.332	8.24016	22.9037	6.22215
Chapuy	GSM2601416	FALSE	26.5316	88.4046	62.3202	14.6173	8.83783	1.91724	1.15919	40.4767	24.4728	5.30902	3.20992
Chapuy	GSM2601417	TRUE	28.4295	61.3668	31.6344	5.51901	11.9272	3.47447	7.50875	13.894	30.0265	8.74691	18.9031
Chapuy	GSM2601418	FALSE	52.1463	23.2521	67.0397	8.12864	3.99647	26.8301	13.1911	7.45951	3.66749	24.6215	12.1052
Chapuy	GSM2601419	TRUE	44.9747	91.4031	65.8111	27.0538	14.0545	2.54453	1.32188	33.0996	17.1952	3.11316	1.61729
Chapuy	GSM2601420	TRUE	47.6691	82.8263	44.3771	17.5212	21.9613	3.63296	4.55361	19.2347	24.109	3.98825	4.99893
Chapuy	GSM2601421	TRUE	46.7216	5.9724	83.3326	2.32531	0.465088	36.609	7.3222	2.65164	0.530357	41.7466	8.34978
Chapuy	GSM2601422	TRUE	2.63357	76.5419	46.5556	0.93846	1.07732	0.287614	0.330171	34.6961	39.83	10.6335	12.2069
Chapuy	GSM2601423	TRUE	23.6723	60.883	53.0349	7.64361	6.7688	4.91097	4.34891	24.6456	21.825	15.8347	14.0224
Chapuy	GSM2601424	FALSE	37.5955	74.8875	43.7443	12.3159	15.8384	4.12997	5.31121	20.4431	26.2901	6.85531	8.81603
Chapuy	GSM2601425	TRUE	42.3087	74.9503	68.0236	21.5706	10.1399	7.20929	3.38893	29.4132	13.8265	9.83043	4.62107
Chapuy	GSM2601426	TRUE	23.5918	72.3167	39.6028	6.75655	10.3042	2.58645	3.94453	21.8829	33.373	8.3769	12.7754
Chapuy	GSM2601427	FALSE	28.5391	50.8519	52.1605	7.56988	6.94279	7.31626	6.71018	18.9547	17.3845	18.3196	16.802
Chapuy	GSM2601428	TRUE	36.6609	78.0786	66.1027	18.9214	9.70289	5.31238	2.72418	32.6906	16.7637	9.17821	4.70657
Chapuy	GSM2601429	FALSE	47.6529	72.1188	38.5648	13.2535	21.1132	5.12381	8.16241	14.559	23.193	5.62854	8.96646
Chapuy	GSM2601430	TRUE	39.8458	57.3206	56.2446	12.8462	9.99367	9.56494	7.44101	19.3936	15.0872	14.4399	11.2335
Chapuy	GSM2601431	TRUE	6.03092	67.5506	1.20519	0.0490984	4.02482	0.0235854	1.93341	0.765013	62.7117	0.36749	30.1249
Chapuy	GSM2601432	FALSE	70.2517	88.0904	55.8113	34.5388	27.3462	4.66958	3.69715	14.6255	11.5798	1.97735	1.56557
Chapuy	GSM2601433	TRUE	17.3841	77.9843	61.6891	8.36309	5.19374	2.36098	1.46624	39.7447	24.6827	11.2203	6.96816
Chapuy	GSM2601434	TRUE	100	59.2871	66.7797	39.5918	19.6954	27.1879	13.5249	0	0	0	0
Chapuy	GSM2601435	TRUE	12.4799	3.80152	66.1978	0.314061	0.160367	7.94739	4.05812	2.20246	1.12463	55.7339	28.459
Chapuy	GSM2601436	FALSE	42.5197	56.0596	65.6264	15.643	8.19343	12.2612	6.42213	21.147	11.0763	16.5753	8.68176
Chapuy	GSM2601437	TRUE	49.7181	84.3752	65.1194	27.3174	14.6323	5.05872	2.70965	27.6272	14.7982	5.11609	2.74038
Chapuy	GSM2601438	TRUE	81.2045	88.1595	52.1915	37.3636	34.2259	5.01821	4.59679	8.64812	7.92187	1.16151	1.06397
Chapuy	GSM2601439	TRUE	44.7097	61.3086	11.2022	3.07062	24.3403	1.93785	15.361	3.79729	30.1004	2.39644	18.9962
Chapuy	GSM2601440	TRUE	71.6369	88.0685	6.05868	3.82239	59.2672	0.517858	8.02952	1.51339	23.4655	0.205034	3.17911
Chapuy	GSM2601441	TRUE	30.7848	8.12804	46.8628	1.1726	1.3296	13.254	15.0286	2.63642	2.98941	29.7997	33.7896
Chapuy	GSM2601442	FALSE	15.2215	94.4825	78.1395	11.2377	3.1439	0.656254	0.183596	62.5904	17.5105	3.65512	1.02257
Chapuy	GSM2601443	TRUE	38.3342	85.9097	46.1724	15.2059	17.7269	2.49396	2.90745	24.4607	28.5162	4.01187	4.67702
Chapuy	GSM2601444	FALSE	43.794	66.3656	52.1527	15.1578	13.9064	7.68203	7.04784	19.4537	17.8477	9.85924	9.04531
Chapuy	GSM2601445	FALSE	32.4757	65.1308	32.5823	6.89171	14.26	3.68963	7.6344	14.3294	29.6497	7.67157	15.8736
Chapuy	GSM2601446	TRUE	39.3091	23.0458	64.1529	5.81166	3.24742	19.4063	10.8438	8.97285	5.01382	29.9621	16.7421
Chapuy	GSM2601447	TRUE	38.1214	50.2748	54.4272	10.4312	8.73424	10.3172	8.63876	16.9319	14.1774	16.7468	14.0224
Chapuy	GSM2601448	TRUE	34.4694	78.2587	77.1825	20.8202	6.15509	5.78414	1.70997	39.5818	11.7016	10.9964	3.25086
Chapuy	GSM2601449	TRUE	65.1437	73.4664	50.1395	23.9961	23.8626	8.6666	8.61837	12.8396	12.7681	4.63722	4.61141
Chapuy	GSM2601450	TRUE	37.7584	85.272	70.7521	22.7803	9.41703	3.93456	1.62649	37.5515	15.5232	6.48581	2.68114
Chapuy	GSM2601451	FALSE	22.8573	52.8456	38.841	4.69163	7.38744	4.18636	6.59186	15.8341	24.9324	14.1289	22.2473
Chapuy	GSM2601452	TRUE	47.2499	77.8518	24.11	8.86884	27.916	2.52311	7.94189	9.90123	31.1657	2.81682	8.86639
Chapuy	GSM2601453	TRUE	21.1887	91.5308	74.2569	14.4015	4.99267	1.33255	0.461964	53.5664	18.5702	4.95642	1.71827
Chapuy	GSM2601454	TRUE	54.5983	7.38227	54.86	2.21119	1.81941	27.7415	22.8263	1.83873	1.51295	23.0686	18.9814
Chapuy	GSM2601455	TRUE	68.8293	3.87875	65.3471	1.74458	0.925134	43.2334	22.9262	0.790069	0.418966	19.5791	10.3826
Chapuy	GSM2601456	FALSE	24.0183	3.08974	74.9355	0.556099	0.186005	17.4421	5.83407	1.75921	0.588424	55.178	18.456
Chapuy	GSM2601457	TRUE	26.8865	79.7156	66.3312	14.2166	7.21613	3.61755	1.83622	38.6597	19.6231	9.83735	4.99329
Chapuy	GSM2601458	TRUE	22.8573	83.0349	19.0021	3.60651	15.373	0.736856	3.1409	12.1719	51.8835	2.48687	10.6005
Chapuy	GSM2601459	FALSE	50.0855	82.771	66.5636	27.5948	13.8615	5.74393	2.88531	27.5005	13.8142	5.72432	2.87546
Chapuy	GSM2601460	TRUE	58.4457	85.062	37.7231	18.7541	30.961	3.29347	5.43717	13.3339	22.0129	2.34162	3.86577
Chapuy	GSM2601461	TRUE	18.5269	81.2938	60.1704	9.0624	5.99881	2.08531	1.38036	39.8525	26.3802	9.17029	6.07023
Chapuy	GSM2601462	TRUE	20.9607	37.4125	12.598	0.987923	6.85399	1.6527	11.466	3.7253	25.8453	6.23206	43.2367
Chapuy	GSM2601463	FALSE	72.199	92.3842	14.8093	9.87789	56.8226	0.814295	4.68424	3.80358	21.8801	0.313553	1.80371
Chapuy	GSM2601464	TRUE	45.2801	61.6735	55.8465	15.5956	12.3302	9.69177	7.66252	18.8469	14.9008	11.7123	9.25998
Chapuy	GSM2601465	TRUE	20.1012	89.5804	61.0452	10.9923	7.0145	1.27857	0.815898	43.6922	27.8814	5.08211	3.24305
Chapuy	GSM2601466	TRUE	15.6877	81.2292	27.8784	3.55254	9.19046	0.820933	2.12377	19.0928	49.3934	4.41204	11.414
Chapuy	GSM2601467	TRUE	18.7574	76.4192	17.3135	2.48176	11.8525	0.7658	3.65734	10.7491	51.3359	3.31686	15.8408
Chapuy	GSM2601468	TRUE	16.9286	73.0972	23.2626	2.8786	9.49576	1.05945	3.49484	14.1257	46.5971	5.19886	17.1497
Chapuy	GSM2601469	TRUE	38.7839	4.55426	61.7925	1.09145	0.674867	22.8741	14.1435	1.72274	1.0652	36.1042	22.3239
Chapuy	GSM2601470	TRUE	78.1819	72.6029	6.93586	3.93696	52.8254	1.48563	19.9339	1.09868	14.7419	0.414592	5.56292
Dubois	GSM2328918	FALSE	88.1513	18.4072	75.4705	12.246	3.98021	54.2822	17.6429	1.64602	0.534994	7.29626	2.37144
Dubois	GSM2328919	FALSE	41.6016	53.0524	53.7651	11.8663	10.2044	10.5008	9.03011	16.6574	14.3244	14.7406	12.676
Dubois	GSM2328920	TRUE	23.7285	83.1586	43.869	8.65636	11.0759	1.75309	2.24311	27.8245	35.6019	5.63504	7.21011
Dubois	GSM2328921	FALSE	37.6001	72.5305	75.3334	20.5446	6.72697	7.78085	2.5477	34.0951	11.1638	12.9128	4.22808
Dubois	GSM2328922	FALSE	28.7701	16.1082	72.1636	3.34431	1.29003	17.4172	6.71853	8.27993	3.19391	43.1221	16.634
Dubois	GSM2328923	FALSE	64.3992	60.6392	56.9915	22.2558	16.7953	14.4463	10.9018	12.3033	9.28467	7.98608	6.02668
Dubois	GSM2328924	FALSE	23.9198	43.5648	8.41287	0.876671	9.54393	1.13567	12.3635	2.78838	30.3558	3.61215	39.3239
Dubois	GSM2328925	FALSE	10.8735	25.925	53.9462	1.52072	1.29823	4.34512	3.70942	12.4648	10.6412	35.6156	30.4049
Dubois	GSM2328926	FALSE	22.5802	74.4771	6.83699	1.14978	15.6673	0.394024	5.36909	3.94221	53.7178	1.35097	18.4088
Dubois	GSM2328927	FALSE	56.7818	6.47104	43.9479	1.61481	2.05956	23.3396	29.7678	1.22908	1.56759	17.7644	22.6571
Dubois	GSM2328928	FALSE	49.754	79.669	82.9403	32.8763	6.7622	8.38981	1.72566	33.2014	6.82907	8.47277	1.74273
Dubois	GSM2328929	TRUE	24.3869	22.0003	50.0005	2.68263	2.68258	9.51095	9.51077	8.31765	8.31749	29.4892	29.4887
Dubois	GSM2328930	TRUE	71.135	78.8601	65.2648	36.6117	19.4855	9.81442	5.22343	14.8562	7.90676	3.98247	2.11955
Dubois	GSM2328931	TRUE	34.3239	85.581	56.974	16.736	12.6388	2.81975	2.12944	32.0229	24.1833	5.39536	4.0745
Dubois	GSM2328932	TRUE	32.0154	30.6715	64.7908	6.36219	3.4574	14.3808	7.81496	13.5101	7.34179	30.5377	16.5951
Dubois	GSM2328933	TRUE	21.9768	57.5081	45.1238	5.70294	6.93549	4.21382	5.12453	20.2469	24.6228	14.9601	18.1934
Dubois	GSM2328934	FALSE	46.1815	86.0302	63.2655	25.1354	14.5946	4.08156	2.36992	29.292	17.0081	4.75653	2.76183
Dubois	GSM2328935	FALSE	36.6738	61.2661	58.8032	13.2122	9.25634	8.3531	5.85208	22.8142	15.9833	14.4237	10.105
Dubois	GSM2328936	TRUE	27.0775	79.3878	73.2527	15.7466	5.74968	4.08843	1.49284	42.4071	15.4845	11.0106	4.02037
Dubois	GSM2328937	TRUE	30.3944	59.8697	37.4959	6.82315	11.3739	4.57351	7.62384	15.6256	26.0471	10.4737	17.4592
Dubois	GSM2328938	TRUE	59.2428	76.735	13.6726	6.21553	39.2444	1.88447	11.8984	4.2761	26.9989	1.29646	8.18573
Dubois	GSM2328939	FALSE	33.9585	72.4294	74.725	18.3793	6.21661	6.99618	2.36639	35.7436	12.0899	13.606	4.60209
Dubois	GSM2328940	FALSE	41.9375	84.9957	61.0535	21.7625	13.8825	3.84176	2.45068	30.1303	19.2203	5.31892	3.39298
Dubois	GSM2328941	TRUE	21.3402	81.3958	63.5404	11.0369	6.33303	2.52266	1.44751	40.6822	23.3436	9.29854	5.33553
Dubois	GSM2328942	TRUE	21.0998	51.8286	64.344	7.03649	3.89925	6.53998	3.62411	26.3121	14.5808	24.4554	13.5519
Dubois	GSM2328943	FALSE	18.4727	74.3792	69.537	9.55427	4.18556	3.29108	1.44176	42.1668	18.4725	14.5249	6.36308
Dubois	GSM2328944	TRUE	35.7542	86.8183	74.6691	23.1782	7.86302	3.51916	1.19385	41.6483	14.1288	6.32347	2.14519
Dubois	GSM2328945	FALSE	40.675	72.0809	62.2574	18.2532	11.0657	7.07001	4.28608	26.6225	16.1395	10.3117	6.2513
Dubois	GSM2328946	FALSE	100	94.0702	67.2613	63.2729	30.7973	3.98845	1.94133	0	0	0	0
Dubois	GSM2328947	FALSE	23.7454	43.6786	62.724	6.50551	3.86614	8.38853	4.98519	20.8915	12.4155	26.9385	16.0092
Dubois	GSM2328948	FALSE	26.5575	42.7289	23.5842	2.67627	8.67145	3.5871	11.6226	7.40101	23.9802	9.91983	32.1415
Dubois	GSM2328949	FALSE	11.2657	68.8709	44.7802	3.47439	4.28437	1.5704	1.9365	27.3662	33.746	12.3693	15.2529
Dubois	GSM2328950	TRUE	28.1568	72.5071	37.2449	7.60379	12.8119	2.88318	4.85796	19.4014	32.69	7.35654	12.3953
Dubois	GSM2328951	TRUE	79.8501	52.1512	55.9651	23.3054	18.3374	21.3828	16.8246	5.88103	4.62736	5.39585	4.24561
Dubois	GSM2328952	TRUE	39.72	82.0379	25.0265	8.155	24.4304	1.78552	5.34901	12.3762	37.0763	2.70976	8.11779
Dubois	GSM2328953	TRUE	64.1592	55.3917	68.5564	24.3642	11.1747	19.621	8.99927	13.6104	6.24246	10.9608	5.0272
Dubois	GSM2328954	TRUE	38.5424	48.7084	31.6354	5.93904	12.8344	6.254	13.515	9.47006	20.465	9.97228	21.5503
Dubois	GSM2328955	TRUE	65.8813	81.5424	59.0904	31.7441	21.9772	7.18544	4.97464	16.4397	11.3815	3.7212	2.57627
Dubois	GSM2328956	FALSE	11.9522	65.2161	49.8885	3.8887	3.90608	2.0741	2.08337	28.6466	28.7747	15.2791	15.3474
Dubois	GSM2328957	FALSE	34.6602	9.08173	5.14458	0.161938	2.9858	1.62118	29.8912	0.305278	5.62871	3.05618	56.3497
Dubois	GSM2328958	FALSE	36.7436	62.5898	53.2028	12.2355	10.7623	7.31319	6.43268	21.0641	18.528	12.5901	11.0742
Dubois	GSM2328959	TRUE	43.9219	93.5536	39.5532	16.2526	24.8379	1.11991	1.71149	20.7508	31.7123	1.42986	2.18518
Dubois	GSM2328960	FALSE	37.7574	73.1677	57.5857	15.9087	11.7175	5.83412	4.29707	26.2254	19.3161	9.61747	7.08367
Dubois	GSM2328961	FALSE	16.1843	69.6633	68.603	7.73466	3.53985	3.36826	1.54152	40.0565	18.3323	17.4437	7.98329
Dubois	GSM2328962	FALSE	32.702	87.1606	76.2055	21.7211	6.78221	3.19967	0.999069	44.7001	13.9572	6.58465	2.056
Dubois	GSM2328963	FALSE	7.56459	19.8706	73.567	1.10581	0.397322	4.45923	1.60222	13.5124	4.85507	54.4896	19.5784
Dubois	GSM2328964	FALSE	13.8143	49.1911	43.5522	2.95955	3.83586	3.05689	3.96202	18.4642	23.9314	19.0715	24.7185
Dubois	GSM2328965	FALSE	35.6766	75.3646	25.6231	6.88942	19.9981	2.25204	6.53704	12.4213	36.0557	4.06033	11.786
Dubois	GSM2328966	FALSE	49.3107	88.9371	70.4567	30.8992	12.9564	3.84355	1.61164	31.763	13.3186	3.95101	1.6567
Dubois	GSM2328967	FALSE	50.1497	61.1185	44.2441	13.5612	17.0896	8.62715	10.8718	13.4802	16.9876	8.57565	10.8069
Dubois	GSM2328968	TRUE	61.0504	100	48.8489	29.8224	31.228	0	0	19.0264	19.9231	0	0
Dubois	GSM2328969	TRUE	51.5354	83.9132	67.2999	29.1039	14.1411	5.57942	2.71096	27.3697	13.2985	5.24697	2.54943
Dubois	GSM2328970	TRUE	29.3735	69.5752	31.6087	6.45976	13.9769	2.82481	6.112	15.5321	33.6065	6.79207	14.6959
Dubois	GSM2328971	TRUE	59.7321	80.8585	62.6964	30.2814	18.0171	7.16845	4.26514	20.414	12.1461	4.83255	2.87531
Dubois	GSM2328972	TRUE	32.1407	73.2168	65.7289	15.4676	8.06481	5.65813	2.95016	32.657	17.0274	11.9461	6.22874
Dubois	GSM2328973	TRUE	2.00494	81.2851	55.1323	0.898502	0.731216	0.206869	0.168353	43.9159	35.7395	10.1111	8.22857
Dubois	GSM2328974	TRUE	16.3253	92.5278	86.8596	13.1205	1.98492	1.05957	0.160296	67.2487	10.1736	5.43079	0.821588
Dubois	GSM2328975	TRUE	29.5882	59.8591	71.2452	12.6184	5.09284	8.46178	3.4152	30.0283	12.1195	20.1367	8.12723
Dubois	GSM2328976	TRUE	49.0704	48.9363	40.1598	9.64367	14.3696	10.0629	14.9943	10.0091	14.914	10.4442	15.5624
Dubois	GSM2328977	TRUE	77.3773	86.0322	46.747	31.1192	35.4502	5.05237	5.75553	9.09829	10.3645	1.47716	1.68274
Dubois	GSM2328978	TRUE	20.1647	84.0516	75.0715	12.7237	4.22508	2.41427	0.801693	50.375	16.7277	9.55846	3.17402
Dubois	GSM2328979	TRUE	58.9114	93.6505	41.6892	23.0003	32.1706	1.55941	2.18115	16.0419	22.4378	1.08763	1.52127
Dubois	GSM2328980	TRUE	39.9668	88.024	61.6398	21.6851	13.4952	2.95035	1.83609	32.5727	20.2709	4.43166	2.75794
Dubois	GSM2328981	TRUE	52.1237	82.4902	40.8516	17.5649	25.432	3.72842	5.39833	16.1336	23.3597	3.4246	4.95844
Dubois	GSM2328982	TRUE	26.2792	74.649	56.0417	10.9938	8.62337	3.73352	2.92852	30.8408	24.1911	10.4736	8.21535
Dubois	GSM2328983	TRUE	41.5711	54.0729	75.2023	16.9045	5.5742	14.3579	4.73448	23.7596	7.83463	20.1803	6.65439
Dubois	GSM2328984	TRUE	10.4415	88.0264	63.9519	5.87799	3.31328	0.799545	0.450684	50.4165	28.4186	6.85783	3.86559
Dubois	GSM2328985	TRUE	19.6754	75.7517	21.6735	3.23031	11.6741	1.03403	3.73692	13.1877	47.6595	4.22142	15.2559
Dubois	GSM2328986	TRUE	49.5473	62.5097	12.8935	3.99335	26.9785	2.39502	16.1804	4.06631	27.4715	2.43878	16.4761
Dubois	GSM2328987	TRUE	29.3329	40.5114	44.7519	5.31794	6.56523	7.80908	9.64064	12.8117	15.8166	18.8132	23.2257
Dubois	GSM2328988	FALSE	32.3218	80.1038	92.6458	23.9869	1.90408	5.95787	0.472934	50.2259	3.98692	12.4751	0.990271
Dubois	GSM2328989	FALSE	56.1422	10.3094	56.5393	3.27245	2.51547	28.4699	21.8843	2.55641	1.96507	22.2405	17.0959
Dubois	GSM2328990	TRUE	41.9767	63.7894	46.199	12.3706	14.4061	7.02227	8.17777	17.0995	19.9132	9.70669	11.3039
Dubois	GSM2328991	FALSE	47.4341	84.2986	67.8927	27.1478	12.8385	5.05651	2.39129	30.0848	14.2275	5.60356	2.65
Dubois	GSM2328992	FALSE	77.3791	93.3036	69.9075	50.4715	21.726	3.62234	1.55928	14.7547	6.35135	1.05895	0.455837
Dubois	GSM2328993	TRUE	47.3824	92.2799	56.1086	24.5332	19.1913	2.05243	1.60552	27.2438	21.3117	2.27919	1.78292
Dubois	GSM2328994	TRUE	35.934	56.87	52.9284	10.8163	9.61938	8.20302	7.29531	19.2841	17.1502	14.625	13.0067
Dubois	GSM2328995	FALSE	64.165	82.0793	64.6465	34.0468	18.6194	7.43357	4.06524	19.0145	10.3986	4.15151	2.27036
Dubois	GSM2328996	FALSE	18.5392	52.4404	24.2198	2.35466	7.36739	2.1355	6.68168	10.3463	32.3721	9.38333	29.3591
Dubois	GSM2328997	TRUE	26.0779	21.0679	48.6171	2.67105	2.82301	10.0073	10.5766	7.57153	8.00228	28.3672	29.9811
Dubois	GSM2328998	FALSE	21.8541	72.1392	54.338	8.56657	7.19877	3.30848	2.78023	30.6324	25.7414	11.8305	9.94157
Dubois	GSM2328999	TRUE	48.2746	5.09395	10.2436	0.251897	2.20719	4.69313	41.1224	0.269904	2.36496	5.02862	44.0619
Dubois	GSM2329000	TRUE	57.7919	88.7467	79.0785	40.5581	10.7303	5.14287	1.36063	29.6215	7.83684	3.75608	0.993731
Dubois	GSM2329001	FALSE	36.9217	87.4696	65.5265	21.162	11.1333	3.03154	1.5949	36.1538	19.0205	5.17918	2.72477
Dubois	GSM2329002	FALSE	40.9149	56.1732	65.2324	14.9925	7.99072	11.6973	6.23443	21.6506	11.5394	16.892	9.00311
Dubois	GSM2329003	FALSE	62.0785	68.9208	45.8865	19.6326	23.1525	8.85311	10.4404	11.9928	14.143	5.40804	6.37764
Dubois	GSM2329004	TRUE	24.7555	62.0579	54.086	8.30911	7.05366	5.08018	4.31259	25.2555	21.4396	15.4412	13.1081
Dubois	GSM2329005	TRUE	38.266	68.0284	53.0117	13.7999	12.2319	6.48559	5.74869	22.2631	19.7335	10.4631	9.27426
Dubois	GSM2329006	FALSE	16.8553	28.6216	40.8489	1.97066	2.85361	4.91456	7.11651	9.72095	14.0764	24.2427	35.1046
Dubois	GSM2329008	FALSE	48.0866	81.2312	33.3445	13.0248	26.0365	3.00943	6.01583	14.0614	28.1085	3.24893	6.49459
Dubois	GSM2329009	FALSE	49.0596	6.74106	71.0857	2.3509	0.956234	32.5234	13.229	2.44103	0.992895	33.7703	13.7362
Dubois	GSM2329010	FALSE	45.4597	83.8503	55.196	21.0397	17.0784	4.05229	3.28934	25.2423	20.4898	4.86172	3.94638
Dubois	GSM2329011	FALSE	46.5303	79.4407	71.7284	26.5137	10.4503	6.86176	2.70455	30.4678	12.0089	7.88508	3.1079
Dubois	GSM2329012	FALSE	20.1958	4.12212	61.5623	0.512502	0.319991	11.9205	7.44279	2.02517	1.26446	47.1042	29.4104
Dubois	GSM2329013	TRUE	30.0237	58.6347	56.6981	9.98129	7.62299	7.04156	5.37784	23.2634	17.7669	16.4118	12.5342
Dubois	GSM2329014	FALSE	58.9048	67.5883	41.785	16.6358	23.177	7.97763	11.1144	11.606	16.1695	5.56563	7.75404
Dubois	GSM2329015	TRUE	65.6943	76.4016	67.6908	33.975	16.2165	10.494	5.00883	17.7418	8.46828	5.47997	2.61562
Dubois	GSM2329016	TRUE	29.5177	92.945	66.4871	18.2409	9.19437	1.38457	0.697897	43.5555	21.9542	3.30608	1.66643
Dubois	GSM2329017	TRUE	21.5808	83.7262	29.2393	5.28317	12.7856	1.02689	2.48512	19.1978	46.4597	3.73145	9.03033
Dubois	GSM2329018	FALSE	50.6625	48.5097	39.2785	9.65318	14.9231	10.2463	15.84	9.40071	14.5328	9.97831	15.4257
Dubois	GSM2329019	TRUE	59.2866	88.328	18.3083	9.58745	42.7792	1.26692	5.65301	6.58392	29.3774	0.870024	3.88205
Dubois	GSM2329020	TRUE	23.8046	10.184	32.1282	0.778873	1.64539	6.86913	14.5112	2.49307	5.26667	21.9872	46.4485
Dubois	GSM2329021	TRUE	33.7685	67.6928	64.4143	14.7244	8.13448	7.02739	3.88228	28.8795	15.9545	13.7831	7.61447
Dubois	GSM2329022	FALSE	71.296	88.4132	0	0	63.035	0	8.26094	0	25.3781	0	3.32588
Dubois	GSM2329023	FALSE	66.3851	66.5081	24.7607	10.9322	33.2193	5.5052	16.7285	5.53564	16.821	2.78762	8.47065
Dubois	GSM2329024	FALSE	24.6962	23.9062	44.6234	2.63453	3.2694	8.38575	10.4065	8.03322	9.96906	25.5699	31.7317
Dubois	GSM2329025	TRUE	71.2753	80.0484	43.6311	24.8936	32.1611	6.20458	8.01598	10.0324	12.9613	2.50052	3.23053
Dubois	GSM2329026	TRUE	15.1171	74.5094	66.3761	7.47636	3.78728	2.55776	1.29568	41.98	21.2657	14.3619	7.27527
Dubois	GSM2329027	TRUE	70.7344	75.1191	65.1916	34.6395	18.4955	11.4733	6.12607	14.3318	7.65231	4.74696	2.5346
Dubois	GSM2329028	FALSE	18.2308	86.8513	57.6435	9.1271	6.70661	1.38178	1.01533	40.937	30.0806	6.19757	4.55399
Dubois	GSM2329029	FALSE	24.5333	75.9391	40.409	7.52833	11.102	2.38531	3.51761	23.1579	34.1509	7.33744	10.8205
Dubois	GSM2329030	FALSE	53.9674	93.261	71.9141	36.1947	14.1358	2.61543	1.02145	30.8731	12.0574	2.23088	0.871267
Dubois	GSM2329031	TRUE	34.052	7.06903	67.2328	1.6184	0.788755	21.2758	10.3691	3.13432	1.52757	41.2044	20.0817
Dubois	GSM2329032	TRUE	43.8026	55.1019	8.67516	2.09384	22.0422	1.7061	17.9605	2.68633	28.2795	2.18888	23.0427
Dubois	GSM2329033	TRUE	58.649	30.4137	46.7444	8.33795	9.49936	19.0772	21.7345	5.87875	6.69762	13.4505	15.3241
Dubois	GSM2329034	TRUE	40.419	79.375	36.1594	11.6009	20.4817	3.01439	5.322	17.1007	30.1918	4.44347	7.84509
Dubois	GSM2329035	TRUE	35.7532	78.8482	34.1813	9.63597	18.5548	2.58495	4.97751	17.3154	33.3421	4.64502	8.94435
Dubois	GSM2329036	TRUE	71.8003	11.075	8.58429	0.68261	7.26925	5.48093	58.3675	0.268097	2.85501	2.15265	22.9239
Dubois	GSM2329037	FALSE	20.5579	0	76.7403	0	0	15.7762	4.78171	0	0	60.9641	18.478
Dubois	GSM2329038	TRUE	52.9973	89.166	63.6406	30.0738	17.1818	3.65407	2.08766	26.672	15.2384	3.24075	1.85152
Dubois	GSM2329039	FALSE	55.7299	82.628	38.4142	17.6891	28.3593	3.71903	5.96237	14.0517	22.5278	2.95429	4.73633
Dubois	GSM2329040	TRUE	71.0734	85.5581	65.2638	39.6863	21.1228	6.6989	3.56544	16.1522	8.59687	2.72642	1.45112
Dubois	GSM2329041	TRUE	67.9291	70.8381	53.5297	25.7583	22.3613	10.6039	9.20549	12.1611	10.5573	5.00637	4.34613
Dubois	GSM2329042	TRUE	19.8102	44.6272	45.953	4.06259	4.77816	5.0408	5.92866	16.445	19.3415	20.4047	23.9986
Dubois	GSM2329043	TRUE	11.1465	89.24	64.8234	6.44807	3.49907	0.777467	0.421895	51.4003	27.8926	6.19752	3.36311
Dubois	GSM2329044	TRUE	2.76515	86.8587	32.1208	0.771469	1.6303	0.116719	0.246656	27.1283	57.3287	4.10436	8.67353
Dubois	GSM2329045	TRUE	18.9635	42.1102	75.8751	6.05905	1.92651	8.32952	2.64842	25.8921	8.23253	35.5945	11.3175
Dubois	GSM2329046	TRUE	7.75727	82.9573	77.0545	4.95862	1.4766	1.0187	0.303352	58.9636	17.5584	12.1135	3.6072
Dubois	GSM2329047	TRUE	31.5782	75.8232	56.0307	13.4157	10.5278	4.27772	3.35688	29.0685	22.8111	9.26873	7.27351
Dubois	GSM2329048	FALSE	42.2296	87.8549	76.4657	28.3694	8.73143	3.92181	1.20704	38.8094	11.9446	5.36505	1.65124
Dubois	GSM2329049	FALSE	29.4816	79.2088	30.068	7.02147	16.3305	1.84304	4.28654	16.795	39.0618	4.40846	10.2532
Dubois	GSM2329050	FALSE	71.4902	2.12201	77.6584	1.1781	0.338929	54.3401	15.6331	0.469818	0.135162	21.6704	6.23437
Dubois	GSM2329051	TRUE	7.75529	0	55.8135	0	0	4.3285	3.42679	0	0	51.485	40.7597
Dubois	GSM2329052	FALSE	26.1896	11.5124	72.7666	2.19395	0.821102	16.8633	6.31123	6.18323	2.31412	47.5261	17.787
Dubois	GSM2329053	FALSE	43.655	46.8886	45.1149	9.23467	11.2345	10.4602	12.7255	11.9191	14.5003	13.5009	16.4247
Dubois	GSM2329054	TRUE	42.771	78.5038	75.9998	25.5184	8.05852	6.98752	2.20661	34.1444	10.7826	9.34953	2.95251
Dubois	GSM2329055	TRUE	58.1329	64.6606	65.2514	24.5274	13.0617	13.4051	7.13869	17.6646	9.40699	9.65431	5.14126
Dubois	GSM2329056	TRUE	31.9458	81.9431	24.9394	6.52849	19.6489	1.43861	4.32981	13.9077	41.8581	3.06468	9.22382
Dubois	GSM2329057	FALSE	27.7545	75.4727	63.3026	13.2601	7.68702	4.30929	2.49815	34.5161	20.0095	11.2172	6.50273
Dubois	GSM2329058	FALSE	38.1873	79.9204	51.9051	15.8412	14.6783	3.98002	3.68785	25.6416	23.7593	6.44233	5.96941
Dubois	GSM2329059	FALSE	23.1409	42.2866	51.9383	5.08242	4.70307	6.93656	6.41881	16.8806	15.6206	23.0388	21.3192
Dubois	GSM2329060	TRUE	18.2196	26.5261	20.6328	0.997172	3.83577	2.76204	10.6246	4.47591	17.2173	12.3977	47.6896
Dubois	GSM2329061	TRUE	19.5532	22.611	47.6111	2.10496	2.3162	7.20452	7.92749	8.66037	9.52944	29.6412	32.6158
Dubois	GSM2329062	TRUE	58.7976	75.2953	51.8648	22.9615	21.3104	7.53375	6.99201	16.0903	14.9332	5.27927	4.89964
Dubois	GSM2329063	TRUE	42.382	53.809	55.5244	12.6625	10.1428	10.8698	8.70684	17.2146	13.7891	14.7775	11.8369
Dubois	GSM2329064	TRUE	16.6798	88.7552	65.0165	9.62517	5.17902	1.21946	0.656154	48.0804	25.8706	6.09152	3.27767
Dubois	GSM2329065	TRUE	42.4946	1.97935	9.94476	0.083647	0.75747	4.14233	37.5111	0.113195	1.02504	5.60558	50.7616
Dubois	GSM2329066	FALSE	5.82637	6.13161	39.2086	0.140073	0.217178	2.14437	3.32475	2.26405	3.51031	34.6601	53.7391
Dubois	GSM2329067	FALSE	60.5669	12.4843	40.983	3.09886	4.46247	21.7233	31.2823	2.01756	2.90536	14.1433	20.3668
Dubois	GSM2329068	FALSE	39.8975	1.48813	72.5707	0.430872	0.162856	28.523	10.7808	0.649075	0.245329	42.9677	16.2404
Dubois	GSM2329069	FALSE	10.3291	41.0994	59.3538	2.51969	1.72551	3.61103	2.47288	21.8744	14.9798	31.3487	21.468
Dubois	GSM2329070	TRUE	78.4388	82.7986	68.7367	44.6419	20.3044	9.27432	4.21822	12.2711	5.58124	2.54932	1.1595
Dubois	GSM2329071	TRUE	80.8474	83.4146	55.9509	37.7325	29.7061	7.50237	5.90647	8.93877	7.03732	1.7773	1.39923
Dubois	GSM2329072	TRUE	71.0451	54.1464	31.4043	12.0807	26.3876	10.2305	22.3462	4.92359	10.7545	4.16951	9.10736
Dubois	GSM2329073	TRUE	38.6961	82.2429	35.2235	11.2098	20.615	2.42032	4.451	17.759	32.6591	3.83436	7.05144
Dubois	GSM2329074	FALSE	11.7514	9.92555	61.5997	0.718493	0.447897	6.52033	4.06467	5.39562	3.36354	48.9653	30.5242
Dubois	GSM2329075	FALSE	12.1332	82.4418	71.3528	7.13728	2.86552	1.52008	0.61029	51.6873	20.7517	11.0082	4.41964
Dubois	GSM2329076	TRUE	11.961	94.0201	86.912	9.7739	1.47184	0.621647	0.093613	71.9409	10.8335	4.57564	0.689039
Dubois	GSM2329077	TRUE	12.0898	0	52.2619	0	0	6.31833	5.77142	0	0	45.9435	41.9667
Dubois	GSM2329078	TRUE	25.0289	78.8435	58.0166	11.4488	8.28486	3.07212	2.22312	34.2935	24.8163	9.20216	6.65909
Dubois	GSM2329079	FALSE	49.1905	6.37607	21.8608	0.685647	2.45077	10.0678	35.9863	0.708215	2.53144	10.3992	37.1707
Dubois	GSM2329080	FALSE	39.2901	0.312854	70.3074	0.0864223	0.0364984	27.5374	11.6298	0.133537	0.0563961	42.55	17.97
Dubois	GSM2329081	TRUE	38.3577	56.4716	77.1522	16.7121	4.94911	12.8817	3.81478	26.857	7.95341	20.7014	6.1305
Dubois	GSM2329082	FALSE	35.1219	37.5538	18.5833	2.45107	10.7386	4.07575	17.8566	4.52767	19.8365	7.52882	32.9851
Dubois	GSM2329083	TRUE	28.6274	71.8939	39.7654	8.18427	12.3971	3.19955	4.84651	20.4046	30.9079	7.97698	12.0831
Dubois	GSM2329084	TRUE	26.7509	68.9361	74.4459	13.7286	4.71243	6.18635	2.1235	37.5916	12.9036	16.9394	5.81458
Dubois	GSM2329085	TRUE	42.2661	81.3995	70.1488	24.1342	10.2701	5.51489	2.34682	32.9665	14.0286	7.53313	3.20566
Dubois	GSM2329086	TRUE	54.0772	81.1672	75.5045	33.1412	10.7518	7.68956	2.49467	28.1437	9.13049	6.53003	2.11849
Dubois	GSM2329087	FALSE	50.3814	73.4046	82.7169	30.5906	6.39167	11.0833	2.31578	30.1275	6.2949	10.9155	2.28072
Dubois	GSM2329088	FALSE	38.5134	71.7996	36.6407	10.1321	17.5204	3.97952	6.8814	16.1758	27.9713	6.35329	10.9861
Dubois	GSM2329089	FALSE	36.3376	10.3348	68.6743	2.57902	1.17641	22.3756	10.2066	4.51836	2.06104	39.2014	17.8816
Dubois	GSM2329090	FALSE	40.9118	4.59944	14.2093	0.267379	1.61434	5.54591	33.4842	0.38617	2.33156	8.00985	48.3606
Dubois	GSM2329091	FALSE	43.306	1.88876	72.7305	0.594896	0.22305	30.9018	11.5863	0.778807	0.292006	40.455	15.1682
Dubois	GSM2329092	TRUE	55.9539	27.8433	56.884	8.8622	6.71721	22.9667	17.4079	6.97619	5.28769	18.079	13.7032
Dubois	GSM2329093	FALSE	68.74	89.8818	81.684	50.4682	11.3165	5.68133	1.27392	22.9508	5.14626	2.58362	0.579326
Dubois	GSM2329094	TRUE	56.2189	66.99	17.36	6.53794	31.1231	3.22164	15.3362	5.09149	24.2375	2.50889	11.9433
Dubois	GSM2329095	TRUE	54.0761	83.5589	57.2388	25.8636	19.3218	5.08893	3.80177	21.9645	16.409	4.32175	3.22863
Dubois	GSM2329096	FALSE	38.9198	75.8532	57.2953	16.9147	12.6072	5.38454	4.01333	26.5457	19.7857	8.45044	6.29848
Dubois	GSM2329097	FALSE	43.1133	39.6305	57.723	9.86257	7.22347	15.0237	11.0036	13.0133	9.53114	19.8233	14.5189
Dubois	GSM2329098	FALSE	20.1176	42.0037	75.6869	6.39565	2.05449	8.83074	2.83672	25.3957	8.1579	35.0649	11.264
Dubois	GSM2329099	TRUE	34.2852	90.5508	75.8946	23.5619	7.48364	2.45873	0.780932	45.1613	14.344	4.71267	1.49682
Dubois	GSM2329100	FALSE	44.2714	92.2791	55.0447	22.4876	18.3657	1.8815	1.53663	28.3072	23.1187	2.36842	1.93431
Dubois	GSM2329101	FALSE	45.4155	72.4179	26.9067	8.84932	24.0396	3.37048	9.15608	10.6359	28.893	4.05096	11.0046
Dubois	GSM2329102	FALSE	29.7245	38.1575	40.478	4.59106	6.75106	7.44082	10.9416	10.8543	15.961	17.5918	25.8683
Dubois	GSM2329103	FALSE	24.8255	78.6957	63.05	12.3178	7.21877	3.33466	1.95425	37.2998	21.8593	10.0977	5.9177
Dubois	GSM2329104	FALSE	24.4078	18.7989	66.1309	3.03434	1.55405	13.1067	6.71265	9.39752	4.81297	40.5923	20.7895
Dubois	GSM2329105	TRUE	58.7468	81.2565	3.17847	1.51726	46.2183	0.349988	10.6612	1.06545	32.4554	0.245769	7.48653
Dubois	GSM2329106	TRUE	38.3456	3.12414	100	1.19797	0	37.1476	0	1.92617	0	59.7283	0
Dubois	GSM2329107	TRUE	67.0271	3.12253	48.9725	1.02496	1.06798	31.7999	33.1343	0.504215	0.525373	15.6434	16.2999
Dubois	GSM2329108	TRUE	71.4352	92.8423	41.5484	27.5557	38.7663	2.12441	2.98869	11.0187	15.5015	0.849489	1.19509
Dubois	GSM2329109	TRUE	55.4384	3.88384	53.0477	1.14219	1.01095	28.2666	25.0187	0.918096	0.812603	22.7208	20.1101
Dubois	GSM2329110	TRUE	56.7156	86.0323	39.7194	19.3806	29.4131	3.14653	4.77536	14.7909	22.4476	2.40138	3.64448
Dubois	GSM2329111	FALSE	22.1426	77.1852	65.9322	11.2684	5.82246	3.33076	1.72103	39.6216	20.4728	11.7116	6.05147
Dubois	GSM2329112	TRUE	49.2676	1.10045	72.6929	0.394116	0.148049	35.42	13.3055	0.405833	0.152451	36.473	13.7011
Dubois	GSM2329113	FALSE	39.9883	16.6828	38.5164	2.56949	4.10167	12.8325	20.4846	3.85612	6.15552	19.2582	30.7419
Dubois	GSM2329114	TRUE	18.7779	55.6852	48.4352	5.06463	5.39187	4.03048	4.2909	21.9066	23.3221	17.4335	18.5599
Dubois	GSM2329115	FALSE	13.4903	93.203	60.123	7.55949	5.01389	0.551286	0.365644	48.477	32.1527	3.53524	2.34478
Dubois	GSM2329116	TRUE	51.4325	41.5145	74.4786	15.9026	5.44931	22.4036	7.67696	15.0168	5.14577	21.1556	7.24933
Dubois	GSM2329117	FALSE	37.3201	55.948	63.4133	13.2406	7.63924	10.4253	6.01494	22.2379	12.8303	17.5095	10.1022
Dubois	GSM2329118	TRUE	18.4151	51.3382	24.7256	2.33755	7.11642	2.21568	6.74542	10.3561	31.5281	9.81622	29.8844
Dubois	GSM2329119	TRUE	17.9211	31.5142	17.3262	0.978528	4.66914	2.12652	10.1469	4.48169	21.3848	9.7395	46.473
Dubois	GSM2329120	TRUE	87.8414	69.4883	15.612	9.52949	51.51	4.18431	22.6176	1.31903	7.1298	0.579176	3.13063
Dubois	GSM2329121	FALSE	29.1366	0	67.3228	0	0	19.6156	9.52101	0	0	47.7073	23.1562
Dubois	GSM2329122	TRUE	58.4437	88.6637	41.9804	21.7536	30.0648	2.78134	3.84399	15.4678	21.3775	1.97766	2.73326
Dubois	GSM2329123	FALSE	16.4932	82.0586	71.2223	9.63928	3.8948	2.10755	0.851567	48.8047	19.7198	10.6708	4.31157
Dubois	GSM2329124	FALSE	32.0918	62.4367	17.3118	3.46877	16.5683	2.08689	9.96784	7.34015	35.0595	4.416	21.0926
Dubois	GSM2329125	TRUE	6.25225	77.2053	74.7229	3.60692	1.22014	1.06494	0.360245	54.0831	18.2951	15.9679	5.4016
Dubois	GSM2329126	TRUE	47.7021	74.8128	67.1838	23.9761	11.7112	8.07202	3.9428	26.286	12.8395	8.84972	4.32267
Dubois	GSM2329127	TRUE	48.4572	22.712	57.4965	6.32784	4.67778	21.5333	15.9182	6.73078	4.97564	22.9045	16.9319
Dubois	GSM2329128	TRUE	44.4486	69.8154	57.096	17.718	13.314	7.66037	5.75627	22.1438	16.6396	9.57384	7.19412
Dubois	GSM2329129	TRUE	60.1207	71.7328	49.9447	21.5392	21.587	8.48781	8.50662	14.2874	14.3191	5.63015	5.64263
Dubois	GSM2329130	FALSE	52.1054	83.3524	60.9608	26.4759	16.9552	5.28793	3.38638	24.3363	15.585	4.86059	3.11271
Dubois	GSM2329131	TRUE	33.8436	80.7281	25.9377	7.08653	20.2348	1.69174	4.83056	13.8525	39.5543	3.30695	9.44263
Dubois	GSM2329132	TRUE	36.7317	81.8247	81.9701	24.6366	5.41898	5.47241	1.20369	42.4352	9.33389	9.42592	2.07329
Dubois	GSM2329134	TRUE	72.5924	74.9291	55.4742	30.174	24.2189	10.096	8.10349	11.3923	9.14394	3.81181	3.05951
Dubois	GSM2329135	TRUE	60.2957	81.239	81.4578	39.901	9.08267	9.21455	2.09751	26.2745	5.98086	6.0677	1.38119
Dubois	GSM2329136	TRUE	36.0174	34.6007	65.4774	8.15998	4.3023	15.4233	8.13183	14.4957	7.64277	27.3985	14.4457
Dubois	GSM2329137	FALSE	50.4175	69.8968	36.3769	12.8193	22.4209	5.52102	9.65626	12.607	22.0496	5.42958	9.49634
Dubois	GSM2329138	TRUE	58.8812	86.8924	63.0598	32.2635	18.8998	4.86689	2.85101	22.5307	13.1984	3.39872	1.99096
Dubois	GSM2329139	FALSE	90.2733	92.4682	13.6299	11.3774	72.0967	0.92672	5.87247	1.22588	7.76822	0.0998515	0.632742
Dubois	GSM2329140	FALSE	29.8146	17.1406	54.1785	2.76873	2.34165	13.3844	11.3198	6.51778	5.51241	31.5077	26.6476
Lenz	GSM274895	TRUE	35.84	24.3752	71.8003	6.27253	2.46355	19.4607	7.64322	11.229	4.41019	34.8381	13.6827
Lenz	GSM274896	TRUE	57.531	52.2524	71.3964	21.4627	8.5986	19.6124	7.85731	15.8436	6.34744	14.4777	5.80022
Lenz	GSM274897	TRUE	37.734	78.9657	10.3599	3.08693	26.7099	0.822276	7.11482	5.09384	44.0749	1.35686	11.7404
Lenz	GSM274898	TRUE	37.154	57.5724	55.9559	11.9692	9.42122	8.82064	6.94292	20.2459	15.936	14.9201	11.7439
Lenz	GSM274899	TRUE	69.9736	17.7789	64.4197	8.01414	4.42638	37.0626	20.4705	3.43895	1.8994	15.904	8.78409
Lenz	GSM274900	TRUE	19.8372	75.3829	71.5752	10.7033	4.2506	3.49526	1.38808	43.2523	17.1768	14.1245	5.60926
Lenz	GSM274901	TRUE	71.7031	89.7921	12.302	7.92051	56.4632	0.900435	6.41896	3.12575	22.2826	0.355347	2.53318
Lenz	GSM274902	TRUE	72.1723	75.7002	34.5051	18.8517	35.7829	6.05141	11.4863	7.26872	13.7969	2.33326	4.42881
Lenz	GSM274903	TRUE	9.6579	75.532	72.1829	5.2656	2.02921	1.70575	0.657344	49.2556	18.9816	15.9559	6.14894
Lenz	GSM274904	TRUE	20.1439	4.11338	66.2665	0.549082	0.279515	12.7996	6.51575	2.17671	1.10807	50.7411	25.8302
Lenz	GSM274905	TRUE	45.1486	42.1838	66.7067	12.7046	6.34085	17.4126	8.69062	15.4349	7.70354	21.1547	10.5583
Lenz	GSM274906	TRUE	41.2432	17.3208	57.6017	4.11486	3.02878	19.6419	14.4576	5.8622	4.31494	27.9827	20.597
Lenz	GSM274907	TRUE	30.9756	20.8557	80.9839	5.23172	1.22848	19.8536	4.66188	11.6581	2.73747	44.2405	10.3883
Lenz	GSM274908	TRUE	37.9182	48.6674	74.6952	13.7841	4.66971	14.539	4.92544	22.5681	7.6455	23.804	8.06418
Lenz	GSM274909	TRUE	38.8756	52.0713	66.3776	13.4369	6.80621	12.3679	6.26473	21.1268	10.7014	19.446	9.85006
Lenz	GSM274910	TRUE	33.4896	4.59564	72.2295	1.11166	0.427406	23.0777	8.87283	2.20775	0.848827	45.8323	17.6214
Lenz	GSM274911	TRUE	32.658	6.69701	62.761	1.37265	0.814458	19.1238	11.3471	2.83046	1.67944	39.434	23.3981
Lenz	GSM274912	TRUE	48.2696	6.98022	83.3295	2.80764	0.561682	37.4152	7.48509	3.00894	0.601953	40.0977	8.02175
Lenz	GSM274913	TRUE	20.2751	84.7205	73.2744	12.5865	4.5907	2.27	0.827943	49.492	18.0513	8.92598	3.2556
Lenz	GSM274914	TRUE	42.8494	92.6977	49.5008	19.6619	20.0585	1.54888	1.58012	26.2242	26.7531	2.06582	2.10749
Lenz	GSM274915	TRUE	19.3454	87.9531	19.8476	3.37705	13.6379	0.462551	1.86797	14.0795	56.8587	1.92846	7.78788
Lenz	GSM274916	TRUE	40.188	72.6034	67.2221	19.614	9.56388	7.40124	3.60888	29.1916	14.234	11.0153	5.37113
Lenz	GSM274917	TRUE	58.3958	86.4089	53.4201	26.9554	23.5038	4.23977	3.69688	19.2044	16.7453	3.02063	2.63385
Lenz	GSM274918	TRUE	28.4299	77.0111	76.0557	16.6518	5.24241	4.97079	1.56493	41.9196	13.1974	12.5136	3.9396
Lenz	GSM274919	TRUE	48.7491	78.3914	32.2809	12.3362	25.8789	3.40047	7.13353	12.9693	27.207	3.57498	7.49963
Lenz	GSM274920	TRUE	41.6615	86.4245	18.8583	6.7901	29.2157	1.06658	4.58917	9.50814	40.9106	1.49353	6.42619
Lenz	GSM274921	TRUE	64.9895	10.5248	19.0546	1.30334	5.53669	11.0801	47.0694	0.702121	2.98267	5.96898	25.3567
Lenz	GSM274922	TRUE	63.4839	72.5386	56.6225	26.0748	19.9755	9.87129	7.56224	14.9983	11.49	5.678	4.34983
Lenz	GSM274923	TRUE	33.6676	6.78957	40.288	0.920939	1.36495	12.6431	18.7387	1.81445	2.68924	24.9096	36.9191
Lenz	GSM274924	TRUE	57.2183	91.8308	30.9952	16.2861	36.2579	1.44881	3.22548	12.177	27.1098	1.08326	2.41167
Lenz	GSM274925	TRUE	50.7247	75.4	65.0776	24.8898	13.3566	8.12057	4.35772	24.1787	12.9749	7.88855	4.23321
Lenz	GSM274926	TRUE	52.8916	47.0312	39.9234	9.93117	14.9444	11.185	16.8311	8.84527	13.3103	9.96199	14.9908
Lenz	GSM274927	TRUE	25.6401	0	46.1359	0	0	11.8293	13.8108	0	0	34.3066	40.0533
Lenz	GSM274928	TRUE	26.8375	19.9143	54.8632	2.93217	2.41234	11.7917	9.70123	7.99348	6.57635	32.1458	26.4469
Lenz	GSM274929	TRUE	26.7965	81.5022	65.7284	14.3549	7.48481	3.258	1.69876	39.2152	20.4473	8.90031	4.64072
Lenz	GSM274930	TRUE	14.0418	64.0599	74.0628	6.66209	2.3331	3.73769	1.30896	40.7824	14.2823	22.8805	8.01291
Lenz	GSM274931	TRUE	46.9055	88.1478	69.7376	28.8338	12.5123	3.87695	1.68239	32.6383	14.1633	4.3885	1.90438
Lenz	GSM274932	TRUE	71.9509	73.969	62.8593	33.4546	19.7668	11.7732	6.95627	13.0418	7.70583	4.58964	2.71181
Lenz	GSM274933	TRUE	39.7389	55.1406	25.813	5.65621	16.256	4.60159	13.2251	8.57722	24.6511	6.97797	20.0548
Lenz	GSM274934	TRUE	20.0313	22.3663	35.1078	1.57292	2.90735	5.45962	10.0914	6.2794	11.6067	21.7958	40.2868
Lenz	GSM274935	TRUE	35.8217	71.232	55.4372	14.1456	11.3709	5.7129	4.59228	25.3434	20.3721	10.2353	8.22756
Lenz	GSM274936	TRUE	37.2179	61.4364	58.623	13.4044	9.46098	8.41391	5.93866	22.6115	15.9595	14.1932	10.0178
Lenz	GSM274937	TRUE	64.9093	84.0679	67.3657	36.76	17.8079	6.96656	3.37485	19.8729	9.62713	3.7662	1.82448
Lenz	GSM274938	TRUE	29.1052	89.0358	45.3979	11.7644	14.1496	1.44872	1.74244	28.6559	34.4658	3.52881	4.24426
Lenz	GSM274939	TRUE	84.7292	67.4637	63.8096	36.4745	20.6869	17.5909	9.97686	6.57382	3.72842	3.17041	1.79814
Lenz	GSM274940	TRUE	67.8822	79.6262	70.7792	38.2576	15.7944	9.78892	4.04129	18.1012	7.47296	4.63152	1.91209
Lenz	GSM274941	TRUE	62.4046	33.1516	37.4532	7.74835	12.9397	15.6242	26.0923	4.66796	7.79549	9.41271	15.7192
Lenz	GSM274942	TRUE	58.7811	83.8793	20.3651	10.0411	39.2641	1.92979	7.54615	7.04106	27.5331	1.35322	5.29157
Lenz	GSM274943	TRUE	39.5107	44.3689	63.0863	11.0593	6.47113	13.8665	8.11371	16.9314	9.90706	21.2291	12.4218
Lenz	GSM274944	TRUE	51.7401	15.5679	64.2496	5.1752	2.87964	28.0676	15.6177	4.8271	2.68595	26.1797	14.5672
Lenz	GSM274945	TRUE	69.499	72.5549	4.68745	2.36365	48.0613	0.89409	18.18	1.03733	21.0926	0.392388	7.97864
Lenz	GSM274946	TRUE	18.8977	28.3955	60.9116	3.26858	2.09752	8.2423	5.28928	14.0276	9.00185	35.3731	22.6998
Lenz	GSM274947	TRUE	30.0539	24.2084	79.1661	5.75977	1.51578	18.0327	4.74562	13.405	3.52777	41.9686	11.0447
Lenz	GSM274948	TRUE	56.8097	79.9913	44.4011	20.1771	25.2657	5.04703	6.31987	15.3399	19.2086	3.83708	4.80477
Lenz	GSM274949	TRUE	53.9995	68.941	86.4221	32.1731	5.05474	14.4944	2.27724	27.4073	4.30598	12.3474	1.93991
Lenz	GSM274950	TRUE	39.7601	55.3555	39.2834	8.64604	13.3634	6.97307	10.7776	13.0995	20.2466	10.5648	16.329
Lenz	GSM274951	TRUE	25.3102	5.48811	75.2977	1.04593	0.343128	18.0121	5.90908	3.0865	1.01256	53.1532	17.4375
Lenz	GSM274952	TRUE	24.1022	4.20609	48.1601	0.488229	0.525533	11.1194	11.969	1.53743	1.6549	35.015	37.6904
Lenz	GSM274953	TRUE	43.9417	51.3187	53.8025	12.1326	10.4177	11.5091	9.8823	15.4781	13.2903	14.6826	12.6073
Lenz	GSM274954	TRUE	81.2993	53.0144	10.6026	4.56977	38.5306	4.05009	34.1489	1.05115	8.86291	0.931612	7.85501
Lenz	GSM274955	TRUE	33.2918	3.51377	57.4685	0.672265	0.497533	18.46	13.662	1.34705	0.996928	36.9891	27.3751
Lenz	GSM274956	TRUE	24.0715	48.5409	67.205	7.85258	3.83193	8.32467	4.06231	24.7693	12.087	26.2584	12.8137
Lenz	GSM274957	TRUE	67.7328	82.9898	26.7295	15.025	41.1863	3.07964	8.44186	7.15775	19.6207	1.46711	4.02161
Lenz	GSM274958	TRUE	40.5396	18.1006	16.1846	1.18761	6.15029	5.37355	27.8281	1.74189	9.02079	7.88152	40.8162
Lenz	GSM274959	TRUE	36.306	58.4763	31.5166	6.6911	14.5393	4.75132	10.3243	11.7387	25.5072	8.33557	18.1126
Lenz	GSM274960	TRUE	45.292	63.8807	33.3096	9.63742	19.2954	5.44917	10.91	11.641	23.3069	6.58204	13.1781
Lenz	GSM274961	TRUE	31.6088	68.5921	62.074	13.4583	8.22278	6.16249	3.76517	29.1195	17.7915	13.3337	8.14662
Lenz	GSM274962	TRUE	36.0295	78.1077	45.8979	12.9165	15.2253	3.62028	4.2674	22.9333	27.0326	6.42783	7.57679
Lenz	GSM274963	TRUE	24.9127	50.6818	59.7904	7.54926	5.07696	7.34614	4.94036	22.7536	15.302	22.1414	14.8903
Lenz	GSM274964	TRUE	22.0883	1.40975	48.8897	0.152238	0.159153	10.6467	11.1303	0.536985	0.561375	37.5538	39.2595
Lenz	GSM274965	TRUE	62.1342	54.6372	62.3742	21.175	12.7734	17.5807	10.6052	12.9045	7.78434	10.714	6.46299
Lenz	GSM274966	TRUE	40.6197	53.234	80.6986	17.4498	4.17364	15.3297	3.66654	25.5092	6.10128	22.4098	5.35997
Lenz	GSM274967	TRUE	31.1689	77.2314	44.7991	10.7841	13.2881	3.17927	3.91746	23.8148	29.3444	7.02086	8.65103
Lenz	GSM274968	TRUE	60.19	85.9615	13.6631	7.06931	44.671	1.1545	7.29526	4.67568	29.5456	0.763589	4.82512
Lenz	GSM274969	TRUE	42.6749	91.5838	72.5614	28.3594	10.7239	2.60612	0.985485	38.0951	14.4054	3.5008	1.3238
Lenz	GSM274970	TRUE	67.1702	35.6744	0.477136	0.114334	23.8483	0.206159	43.0014	0.0558814	11.656	0.100761	21.0172
Lenz	GSM274971	TRUE	51.6146	14.7887	56.5278	4.31484	3.31829	24.8618	19.1197	4.04489	3.11068	23.3063	17.9235
Lenz	GSM274972	TRUE	45.1486	89.2702	32.2809	13.0106	27.2937	1.5638	3.28054	15.8066	33.1593	1.89987	3.98556
Lenz	GSM274973	TRUE	38.138	5.765	36.9168	0.811674	1.38698	13.2677	22.6717	1.31658	2.24976	21.5209	36.7748
Lenz	GSM274974	TRUE	35.7667	100	71.8003	25.6806	10.0861	0	0	46.1197	18.1136	0	0
Lenz	GSM274975	TRUE	29.4389	82.982	15.3567	3.75149	20.6775	0.769356	4.24054	8.99183	49.5612	1.84405	10.164
Lenz	GSM274976	TRUE	29.3953	71.8994	59.9441	12.6692	8.46584	4.95154	3.30872	30.4302	20.3341	11.8931	7.94722
Lenz	GSM274977	TRUE	23.8794	76.2892	61.6716	11.235	6.98244	3.49184	2.17015	35.8138	22.258	11.131	6.91782
Lenz	GSM274978	TRUE	32.6801	14.9591	59.813	2.92405	1.9646	16.6229	11.1686	6.02343	4.04701	34.2426	23.0068
Lenz	GSM274979	TRUE	44.1128	4.90292	22.6531	0.489943	1.67287	9.50295	32.447	0.620717	2.11939	12.0394	41.1077
Lenz	GSM274980	TRUE	53.0586	43.7954	22.807	5.29971	17.9375	6.80136	23.0201	4.68869	15.8694	6.01721	20.366
Lenz	GSM274981	TRUE	51.7591	81.7247	44.7991	18.95	23.35	4.23759	5.22151	17.6619	21.7629	3.94956	4.8666
Lenz	GSM274982	TRUE	24.3387	39.4801	60.6645	5.82922	3.77972	8.93574	5.79402	18.1212	11.75	27.7784	18.0118
Lenz	GSM274983	TRUE	57.4568	27.8554	35.5675	5.69252	10.3123	14.7434	26.7085	4.21496	7.63563	10.9166	19.776
Lenz	GSM274984	TRUE	40.8043	41.9187	56.8304	9.72063	7.384	13.4686	10.231	14.1019	10.7121	19.5392	14.8424
Lenz	GSM274985	TRUE	40.7467	76.9132	18.3875	5.76256	25.577	1.72973	7.67738	8.37985	37.1938	2.51536	11.1644
Lenz	GSM274986	TRUE	67.6694	38.7947	55.395	14.5424	11.7098	22.9431	18.4742	6.94795	5.59461	10.9616	8.82644
Lenz	GSM274987	TRUE	32.9342	65.1831	53.1419	11.4082	10.0593	6.0936	5.37307	23.2313	20.4843	12.4088	10.9415
Lenz	GSM274988	TRUE	70.4188	50.2507	36.8695	13.0466	22.3393	12.9165	22.1164	5.48055	9.38418	5.42587	9.29055
Lenz	GSM274989	TRUE	13.039	66.757	54.7699	4.7674	3.93701	2.37403	1.96052	31.7953	26.2572	15.8332	13.0753
Lenz	GSM274990	TRUE	25.8459	9.56428	63.9153	1.57997	0.892005	14.9395	8.43441	4.53307	2.55923	42.8628	24.199
Lenz	GSM274991	TRUE	18.3431	76.9463	59.4314	8.38833	5.72598	2.51321	1.71555	37.3419	25.4901	11.1879	7.63703
Lenz	GSM274992	TRUE	17.3768	23.797	44.8451	1.85441	2.28074	5.93822	7.3034	8.81738	10.8445	28.2351	34.7263
Lenz	GSM274993	TRUE	22.8343	83.2642	70.6167	13.4262	5.58657	2.69862	1.12288	45.3722	18.8792	9.11967	3.79465
Lenz	GSM274994	TRUE	25.76	82.6862	65.3898	13.928	7.37196	2.91641	1.54362	40.1404	21.2459	8.40505	4.44871
Lenz	GSM274995	TRUE	77.9503	79.4012	10.5647	6.53887	55.3546	1.69636	14.3605	1.84964	15.6581	0.479846	4.06213
Lenz	GSM274996	TRUE	58.7375	2.11698	0.703269	0.00874488	1.23472	0.404338	57.0897	0.00614319	0.867377	0.284043	40.105
Lenz	GSM274997	TRUE	35.9928	17.1925	34.2648	2.12033	4.06774	10.2125	19.5922	3.77065	7.23381	18.1613	34.8415
Lenz	GSM274998	TRUE	55.2712	82.8394	72.0123	32.9718	12.8145	6.83026	2.65459	26.6828	10.3703	5.52747	2.14826
Lenz	GSM274999	TRUE	48.662	2.6133	56.7945	0.722247	0.549439	26.9151	20.4752	0.761964	0.579653	28.3952	21.6012
Lenz	GSM275000	TRUE	25.5342	44.3689	46.6928	5.28994	6.03931	6.6327	7.57228	15.4271	17.6125	19.343	22.0831
Lenz	GSM275001	TRUE	52.7601	87.5121	46.9002	21.6545	24.5169	3.09008	3.49854	19.3889	21.9518	2.76678	3.1325
Lenz	GSM275002	TRUE	54.2376	81.2939	8.06067	3.5541	40.5378	0.817813	9.3279	2.99874	34.2033	0.690021	7.87032
Lenz	GSM275003	TRUE	35.84	4.78321	59.2192	1.01519	0.699106	20.2089	13.9167	1.81738	1.25153	36.1777	24.9135
Lenz	GSM275004	TRUE	57.8868	58.9589	66.0383	22.5385	11.5909	15.689	8.0684	16.397	8.43251	11.4139	5.86983
Lenz	GSM275005	TRUE	24.7599	70.5968	61.5517	10.7591	6.72065	4.48109	2.79911	32.6945	20.4226	13.6171	8.5059
Lenz	GSM275006	TRUE	18.8977	66.9988	59.9226	7.58693	5.07429	3.73705	2.49942	32.5605	21.7771	16.0381	10.7266
Lenz	GSM275007	TRUE	43.3021	30.0374	59.4314	7.73014	5.27669	18.0049	12.2904	10.1215	6.90906	23.5748	16.0925
Lenz	GSM275008	TRUE	61.4618	57.0666	61.7546	21.6599	13.4143	16.2956	10.0921	13.5813	8.4111	10.2178	6.32801
Lenz	GSM275009	TRUE	56.8912	0.010163	70.8403	0.00409588	0.00168597	40.2978	16.5876	0.00310361	0.00127753	30.5353	12.5691
Lenz	GSM275010	TRUE	95.1524	76.8665	53.1114	38.8459	34.2945	11.6909	10.3211	1.97904	1.74716	0.595603	0.52582
Lenz	GSM275011	TRUE	33.6564	92.9948	35.5909	11.1395	20.1592	0.839122	1.51857	21.9582	39.738	1.65408	2.99341
Lenz	GSM275012	TRUE	26.183	7.08659	42.5931	0.790307	1.06517	10.3618	13.9657	2.22809	3.00301	29.2129	39.373
Lenz	GSM275013	TRUE	27.7967	73.0711	7.89292	1.60316	18.7082	0.590814	6.89455	4.16428	48.5954	1.53467	17.9089
Lenz	GSM275014	TRUE	68.7224	86.2308	34.5107	20.451	38.8088	3.26558	6.19694	9.30787	17.6631	1.48627	2.82042
Lenz	GSM275015	TRUE	52.3287	67.9493	49.5835	17.6304	17.9266	8.31599	8.45572	16.0612	16.3311	7.57586	7.70315
Lenz	GSM275016	TRUE	45.9188	72.0606	77.0663	25.5007	7.58862	9.88719	2.94227	30.0337	8.93754	11.6447	3.46528
Lenz	GSM275017	TRUE	60.5235	0	51.036	0	0	30.8887	29.6347	0	0	20.1472	19.3293
Lenz	GSM275018	TRUE	54.9517	7.77537	70.076	2.99414	1.27856	35.5138	15.1652	2.45453	1.04814	29.1135	12.4321
Lenz	GSM275019	TRUE	33.6886	5.85395	68.3016	1.34699	0.625128	21.6629	10.0536	2.65135	1.23048	42.6404	19.7891
Lenz	GSM275020	TRUE	39.0665	82.6112	56.0678	18.0949	14.1784	3.80878	2.9844	28.2233	22.1146	5.9407	4.65487
Lenz	GSM275021	TRUE	50.7741	11.0014	27.2313	1.52109	4.06474	12.3053	32.8829	1.47471	3.9408	11.9301	31.8803
Lenz	GSM275022	TRUE	58.6938	95.4252	35.1775	19.7025	36.3062	0.94456	1.74057	13.8657	25.5508	0.66474	1.22493
Lenz	GSM275023	TRUE	48.1791	4.99562	4.04119	0.0972652	2.30958	1.84975	43.9226	0.104617	2.48415	1.98956	47.2425
Lenz	GSM275024	TRUE	33.2482	0	49.1221	0	0	16.3322	16.916	0	0	32.7899	33.9619
Lenz	GSM275025	TRUE	79.2842	87.7642	37.2031	25.8871	43.6961	3.6091	6.09197	6.76391	11.4171	0.943004	1.59174
Lenz	GSM275026	TRUE	17.6931	56.9114	56.6415	5.70345	4.36593	4.31818	3.30552	26.5321	20.31	20.0879	15.377
Lenz	GSM275027	TRUE	66.6585	76.1371	42.4333	21.5357	29.2161	6.74971	9.15692	10.7718	14.6135	3.3761	4.58015
Lenz	GSM275028	TRUE	42.4027	36.4245	69.4221	10.7222	4.72275	18.7146	8.2431	14.5644	6.4151	25.4208	11.1969
Lenz	GSM275029	TRUE	16.979	69.9366	51.5802	6.1249	5.74962	2.63289	2.47157	29.9485	28.1136	12.8739	12.0851
Lenz	GSM275030	TRUE	63.1581	74.8107	37.9721	17.9415	29.3076	6.04101	9.86805	10.4658	17.0959	3.52389	5.75632
Lenz	GSM275031	TRUE	31.89	67.4	19.7262	4.23992	17.2539	2.05076	8.34536	9.05554	36.8506	4.37998	17.8239
Lenz	GSM275032	TRUE	45.2079	56.4725	28.667	7.31869	18.2113	5.64106	14.0368	8.87028	22.0722	6.83699	17.0127
Lenz	GSM275033	TRUE	10.656	51.575	61.6018	3.38553	2.1103	3.17876	1.98141	28.3856	17.6936	26.6519	16.6129
Lenz	GSM275034	TRUE	61.8796	0.921148	70.1885	0.400076	0.169926	43.0323	18.2773	0.246464	0.104682	26.5097	11.2596
Lenz	GSM275035	TRUE	53.4287	74.286	29.8311	11.84	27.8501	4.09838	9.64025	10.3204	24.2756	3.57237	8.40295
Lenz	GSM275036	TRUE	35.6771	68.1169	19.3781	4.70929	19.5928	2.20425	9.17071	8.49048	35.3243	3.9741	16.5341
Lenz	GSM275037	TRUE	24.9964	7.08659	22.6744	0.401652	1.36974	5.26613	17.9589	1.20519	4.11001	15.8014	53.887
Lenz	GSM275038	TRUE	26.7581	71.7167	47.9174	9.19536	9.99468	3.62642	3.94165	25.1694	27.3573	9.92618	10.789
Lenz	GSM275039	TRUE	68.7056	76.5843	47.878	25.1923	27.4254	7.70257	8.38535	11.4747	12.4919	3.50841	3.8194
Lenz	GSM275040	TRUE	23.9641	15.2688	66.2987	2.42589	1.23314	13.462	6.84307	7.69714	3.91265	42.7137	21.7125
Lenz	GSM275041	TRUE	22.3592	85.4757	40.948	7.82587	11.2858	1.3298	1.91773	27.1747	39.1892	4.61762	6.65916
Lenz	GSM275042	TRUE	34.6441	19.7772	9.534	0.653235	6.1984	2.64974	25.1427	1.23232	11.6932	4.99871	47.4316
Lenz	GSM275043	TRUE	14.9734	57.526	13.9232	1.19929	7.4143	0.885489	5.47431	6.81019	42.1022	5.02826	31.0859
Lenz	GSM275044	TRUE	19.9084	8.71981	44.7785	0.777343	0.958632	8.13733	10.0351	3.12725	3.85658	32.7365	40.3712
Lenz	GSM275045	TRUE	37.0213	70.4768	16.4331	4.28764	21.8038	1.79612	9.13375	7.29391	37.0915	3.05546	15.5378
Lenz	GSM275046	TRUE	50.6209	77.5104	64.2839	25.2228	14.0137	7.31836	4.06607	24.604	13.6699	7.13882	3.96632
Lenz	GSM275047	TRUE	46.4185	55.1406	48.0387	12.2957	13.2997	10.0031	10.8199	14.1931	15.352	11.5468	12.4896
Lenz	GSM275048	TRUE	35.0761	77.2314	51.0153	13.8199	13.2699	4.07426	3.91209	25.5799	24.5617	7.54122	7.24105
Lenz	GSM275049	TRUE	19.3287	81.0583	47.1168	7.38203	8.2855	1.72503	1.93615	30.81	34.5808	7.19967	8.08082
Lenz	GSM275050	TRUE	22.2495	39.559	33.7288	2.96871	5.83298	4.5358	8.91204	10.3741	20.3832	15.8502	31.1429
Lenz	GSM275051	TRUE	35.84	35.4055	59.4436	7.543	5.14635	13.7616	9.38908	13.5033	9.21289	24.6357	16.8081
Lenz	GSM275052	TRUE	40.0619	3.80432	40.5202	0.61756	0.90652	15.6156	22.9222	0.923955	1.35628	23.3631	34.2948
Lenz	GSM275053	TRUE	12.9692	23.1392	54.8632	1.64643	1.35454	5.46891	4.49935	11.0485	9.08975	36.6994	30.1931
Lenz	GSM275054	TRUE	17.2822	8.71981	71.8936	1.08342	0.423557	11.3414	4.43385	5.18556	2.02727	54.2832	21.2218
Lenz	GSM275055	TRUE	24.4279	0	50.5016	0	0	12.3365	12.0914	0	0	38.1651	37.407
Lenz	GSM275056	TRUE	22.8156	79.3727	73.4727	13.3054	4.80392	3.45779	1.24844	45.0119	16.2515	11.6976	4.22343
Lenz	GSM275057	TRUE	48.9054	18.1006	42.6137	3.77223	5.07993	17.0682	22.9851	3.94109	5.30733	17.8322	24.014
Lenz	GSM275058	TRUE	22.529	37.7521	45.6993	3.88681	4.61837	6.4088	7.61503	13.3657	15.8813	22.0381	26.186
Lenz	GSM275059	TRUE	16.1172	50.1018	56.1261	4.53218	3.54281	4.51377	3.52842	23.588	18.4388	23.4922	18.3639
Lenz	GSM275060	TRUE	13.8374	60.2743	52.3628	4.36727	3.97314	2.87839	2.61863	27.194	24.7399	17.9231	16.3056
Lenz	GSM275061	TRUE	7.8509	1.40975	68.6048	0.0759304	0.0347476	5.31016	2.43006	0.891226	0.407847	62.3275	28.5226
Lenz	GSM275062	TRUE	53.0058	14.6426	44.4011	3.44615	4.31525	20.089	25.1554	3.05531	3.82585	17.8107	22.3024
Lenz	GSM275063	TRUE	35.6036	83.3535	52.4619	15.569	14.1078	3.10928	2.81746	28.1598	25.5169	5.62378	5.09596
Lenz	GSM275064	TRUE	27.7758	29.7741	49.708	4.11084	4.15914	9.69594	9.80985	10.6893	10.8148	25.212	25.5082
Lenz	GSM275065	TRUE	35.6587	45.0167	58.7075	9.42394	6.62843	11.5104	8.09594	17.0042	11.9601	20.7689	14.608
Lenz	GSM275066	FALSE	28.1694	36.2851	25.2243	2.57825	7.64304	4.52728	13.4208	6.57441	19.4894	11.5444	34.2225
Lenz	GSM275067	TRUE	16.3745	20.3885	44.9269	1.49989	1.83862	5.85666	7.17932	7.66002	9.38994	29.9103	36.6652
Lenz	GSM275068	TRUE	13.0488	29.2863	49.5653	1.89415	1.92737	4.57353	4.65375	12.6217	12.8431	30.4759	31.0105
Lenz	GSM275069	TRUE	81.1861	0	74.8894	0	0	60.7998	20.3864	0	0	14.0896	4.72428
Lenz	GSM275070	TRUE	24.6243	52.2007	38.9014	5.00041	7.85365	4.57879	7.19146	15.3064	24.0402	14.0158	22.0133
Lenz	GSM275071	TRUE	25.6299	41.2318	40.288	4.25752	6.31018	6.06828	8.99397	12.354	18.3102	17.6083	26.0977
Lenz	GSM275072	TRUE	28.8603	70.1534	60.8067	12.3112	7.93526	5.23778	3.37604	30.3468	19.5602	12.911	8.32182
Lenz	GSM275073	TRUE	18.7436	19.1701	48.2938	1.73528	1.85789	7.31671	7.83371	7.5227	8.05426	31.7191	33.9604
Lenz	GSM275074	TRUE	42.3622	51.9645	64.0015	14.0888	7.92447	13.0236	7.3253	19.1692	10.782	17.7198	9.96677
Lenz	GSM275075	TRUE	18.8518	41.2318	21.7918	1.69386	6.07909	2.41428	8.6646	7.29128	26.1676	10.3923	37.297
Lenz	GSM275076	TRUE	41.8024	74.4803	42.2792	13.1634	17.9711	4.51028	6.15757	18.3262	25.0195	6.27925	8.57262
Lenz	GSM275077	TRUE	15.8191	63.9319	39.8083	4.02598	6.08744	2.27132	3.43432	21.4242	32.3942	12.0868	18.2757
Lenz	GSM275078	TRUE	12.6217	78.6811	71.6105	7.11157	2.81934	1.92691	0.763911	49.2323	19.5178	13.3397	5.28844
Lenz	GSM275079	TRUE	56.1358	80.4276	68.3016	30.8373	14.3114	7.50437	3.48273	24.0961	11.1828	5.86387	2.72138
Lenz	GSM275080	TRUE	43.3964	85.6108	28.0196	10.4099	26.7422	1.74966	4.49474	13.578	34.8808	2.28214	5.86266
Lenz	GSM275081	TRUE	26.0013	73.4106	43.2338	8.25232	10.8354	2.989	3.92458	23.4858	30.8371	8.5066	11.1692
Lenz	GSM275082	TRUE	14.7215	0	45.2781	0	0	6.66561	8.0559	0	0	38.6124	46.666
Lenz	GSM275083	TRUE	50.7247	53.0888	61.0987	16.4533	10.4758	14.5388	9.25679	15.9832	10.1765	14.1234	8.9923
Lenz	GSM275084	TRUE	22.6251	62.7632	82.88	11.7692	2.43108	6.98253	1.44233	40.249	8.31396	23.8793	4.93259
Lenz	GSM275085	TRUE	51.7591	61.7583	68.0477	21.7518	10.2137	13.4691	6.32449	20.2733	9.51947	12.5536	5.89461
Lenz	GSM275086	TRUE	58.1245	71.1438	3.7774	1.56203	39.79	0.633564	16.1389	1.12535	28.6665	0.456448	11.6272
Lenz	GSM275087	FALSE	72.1565	82.3901	65.2777	38.8075	20.6423	8.29465	4.41206	14.9749	7.96538	3.2007	1.70251
Lenz	GSM275088	TRUE	63.2884	0	48.5617	0	0	30.734	32.5545	0	0	17.8278	18.8838
Lenz	GSM275089	TRUE	53.3361	61.2245	65.4693	21.3789	11.2759	13.5399	7.1414	18.7044	9.86533	11.8461	6.24803
Lenz	GSM275090	TRUE	27.9507	3.51377	26.0831	0.256168	0.725956	7.03425	19.9343	0.660332	1.87131	18.1324	51.3853
Lenz	GSM275091	TRUE	35.785	82.4405	41.7541	12.318	17.1833	2.62369	3.65997	22.1043	30.8349	4.70812	6.56769
Lenz	GSM275092	TRUE	5.70946	57.9503	74.1478	2.45329	0.855357	1.78015	0.620661	40.5156	14.126	29.3988	10.2501
Lenz	GSM275093	TRUE	56.1358	72.7041	22.1084	9.02309	31.7899	3.38762	11.9352	7.05058	24.8405	2.64706	9.32608
Lenz	GSM275094	TRUE	8.37541	60.9848	60.4194	3.08606	2.02167	1.97432	1.29337	33.7606	22.1165	21.5985	14.1491
Lenz	GSM275095	TRUE	31.5655	18.3277	65.119	3.76728	2.01795	16.7878	8.99242	8.16753	4.37494	36.3963	19.4957
Lenz	GSM275096	TRUE	80.6893	91.3292	72.214	53.2166	20.4763	5.0524	1.94403	12.7359	4.90042	1.20915	0.465247
Lenz	GSM275097	TRUE	32.9783	91.0627	57.6207	17.3041	12.7269	1.69829	1.24907	35.1669	25.8648	3.45143	2.53848
Lenz	GSM275098	TRUE	61.4618	73.0868	84.169	37.8091	7.11134	13.9227	2.61865	23.7074	4.459	8.72989	1.64196
Lenz	GSM275099	TRUE	48.7176	6.89255	75.0329	2.51952	0.838365	34.0347	11.325	2.65217	0.882503	35.8266	11.9212
Lenz	GSM275100	TRUE	41.3216	83.3216	62.313	21.4542	12.9756	4.29446	2.5973	30.466	18.4259	6.09833	3.68828
Lenz	GSM275101	TRUE	48.2696	81.8655	80.5294	31.8221	7.69402	7.0491	1.70435	34.1037	8.24566	7.5545	1.82654
Lenz	GSM275102	TRUE	23.8079	71.8286	50.0898	8.56581	8.53509	3.35954	3.34749	27.413	27.3147	10.7515	10.7129
Lenz	GSM275103	TRUE	19.4288	44.5183	75.5669	6.53606	2.1133	8.14567	2.63374	27.1051	8.76388	33.7801	10.9221
Lenz	GSM275104	TRUE	17.1237	13.9832	75.9977	1.81973	0.574725	11.1939	3.53538	8.8072	2.78158	54.1768	17.1107
Lenz	GSM275105	TRUE	11.8871	65.0346	39.7117	3.07	4.66071	1.65056	2.5058	22.7564	34.5475	12.2348	18.5742
Lenz	GSM275106	TRUE	23.3766	0	79.5119	0	0	18.5872	4.78942	0	0	60.9247	15.6987
Lenz	GSM275107	TRUE	7.36476	85.6495	58.9078	3.71583	2.59205	0.622584	0.434295	46.7384	32.6032	7.83098	5.46263
Lenz	GSM275108	TRUE	15.1703	85.1138	80.2901	10.3671	2.54495	1.81318	0.445104	57.9709	14.2309	10.139	2.48894
Lenz	GSM275109	TRUE	22.4129	31.0235	65.7633	4.57269	2.38057	10.1667	5.29286	15.8294	8.24087	35.1944	18.3224
Lenz	GSM275110	TRUE	31.6088	72.9192	35.5675	8.1979	14.8509	3.04455	5.51536	17.7376	32.1327	6.58743	11.9335
Lenz	GSM275111	TRUE	46.2147	15.8255	56.3287	4.11971	3.19399	21.9124	16.9886	4.79458	3.71722	25.502	19.7715
Lenz	GSM275112	TRUE	24.9646	73.2631	35.3389	6.46343	11.8264	2.35879	4.31597	19.427	35.5463	7.08975	12.9724
Lenz	GSM275113	TRUE	27.8594	35.1578	86.6611	8.48824	1.30651	15.655	2.40961	21.9799	3.38315	40.538	6.23959
Lenz	GSM275114	TRUE	15.5539	67.2806	78.0479	8.16752	2.29723	3.97197	1.11717	44.3436	12.4723	21.5648	6.06542
Lenz	GSM275115	TRUE	20.8274	80.8912	31.2069	5.2576	11.5899	1.242	2.73788	19.9861	44.0576	4.72128	10.4077
Lenz	GSM275116	TRUE	61.6543	95.6987	18.8583	11.1269	47.8755	0.500116	2.15185	6.92032	29.776	0.311046	1.33834
Lenz	GSM275117	TRUE	13.5333	94.0906	77.5323	9.8726	2.86092	0.620057	0.179683	63.078	18.279	3.96167	1.14803
Lenz	GSM275118	TRUE	31.9118	91.2004	75.5503	21.9879	7.11577	2.12154	0.686578	46.9142	15.1825	4.5266	1.46491
Lenz	GSM275119	TRUE	41.7469	85.6925	65.7633	23.5261	12.2478	3.92799	2.04493	32.8281	17.0905	5.48108	2.85348
Lenz	GSM275120	TRUE	50.2948	90.0623	77.909	35.2902	10.0065	3.894	1.10414	34.8765	9.88916	3.84836	1.09119
Lenz	GSM275121	TRUE	42.8494	39.4011	44.6307	7.53506	9.34807	11.5889	14.3774	10.0499	12.468	15.4568	19.1759
Lenz	GSM275122	TRUE	73.9966	53.6495	53.7801	21.3501	18.3488	18.4454	15.8524	7.50269	6.448	6.48194	5.57074
Lenz	GSM275123	TRUE	65.0136	84.8236	65.7284	36.2472	18.8997	6.48525	3.38148	19.506	10.1707	3.48997	1.81971
Lenz	GSM275124	TRUE	52.6028	60.9848	57.8223	18.5492	13.5305	11.8669	8.65618	16.7136	12.1915	10.6926	7.79955
Lenz	GSM275125	TRUE	54.6365	83.6169	40.9265	18.6974	26.9879	3.66339	5.28776	15.524	22.4075	3.04163	4.39032
Lenz	GSM275126	TRUE	37.097	83.8621	89.8995	27.9681	3.14229	5.382	0.604683	47.4236	5.32817	9.1259	1.02532
Lenz	GSM275127	TRUE	44.0932	57.1525	82.3648	20.7562	4.44414	15.561	3.33179	26.3173	5.63484	19.7302	4.22446
Lenz	GSM275128	TRUE	80.7803	81.4626	54.9139	36.1365	29.6693	8.22312	6.75146	8.59778	7.05907	1.95649	1.60634
Lenz	GSM275129	TRUE	31.211	64.0599	71.9704	14.3896	5.60418	8.07311	3.14416	31.7146	12.3516	17.7931	6.92972
Lenz	GSM275130	TRUE	77.2073	83.2775	29.7412	19.1225	45.1738	3.83989	9.07111	5.64523	13.3359	1.13359	2.67792
Lenz	GSM275131	TRUE	82.9552	82.1082	61.0207	41.563	26.55	9.05679	5.78538	8.53997	5.45524	1.8609	1.18872
Lenz	GSM275132	TRUE	71.9509	84.4291	36.4765	22.1586	38.5889	4.0866	7.11677	8.63824	15.0434	1.59311	2.77438
Lenz	GSM275133	TRUE	7.96005	87.5002	65.8364	4.58555	2.37952	0.655066	0.339925	53.0214	27.5137	7.57435	3.93046
Lenz	GSM275134	TRUE	42.1521	3.08493	64.3484	0.836762	0.463601	26.2874	14.5643	1.14834	0.636227	36.0758	19.9875
Lenz	GSM275135	TRUE	50.2701	74.1311	35.6837	13.2978	23.968	4.64042	8.3639	13.1549	23.7104	4.59054	8.27401
Lenz	GSM275136	TRUE	25.4846	77.5253	26.9186	5.31831	14.4387	1.54179	4.18581	15.5504	42.2179	4.50808	12.239
Lenz	GSM275137	TRUE	50.5024	32.044	71.8594	11.629	4.55398	24.6617	9.65767	11.3976	4.46338	24.1711	9.46554
Lenz	GSM275138	TRUE	45.2499	75.7675	76.0221	26.064	8.22075	8.33595	2.62921	31.5361	9.94669	10.0861	3.18121
Lenz	GSM275139	TRUE	57.0734	55.6163	24.9661	7.92476	23.8173	6.32424	19.0071	5.96045	17.9137	4.75665	14.2958
Lenz	GSM275140	TRUE	54.8915	65.3933	73.9893	26.5587	9.33665	14.0551	4.94103	21.8253	7.67264	11.5501	4.06043
Lenz	GSM275141	TRUE	41.3426	88.7225	66.1902	24.2787	12.4015	3.08607	1.57636	34.4469	17.5954	4.37854	2.23655
Lenz	GSM275142	TRUE	36.3434	55.7338	54.9139	11.1231	9.13243	8.83445	7.25338	19.4825	15.9958	15.4738	12.7045
Lenz	GSM275143	TRUE	58.1026	86.6893	56.3287	28.372	21.9967	4.35639	3.37748	20.4589	15.8617	3.14137	2.43549
Lenz	GSM275144	TRUE	56.9711	81.4495	82.1217	38.1066	8.29601	8.67898	1.88946	28.781	6.26578	6.55503	1.42706
Lenz	GSM275145	TRUE	70.5873	53.176	67.3657	25.286	12.2494	22.2656	10.7862	10.5363	5.10416	9.27774	4.49447
Lenz	GSM275146	TRUE	71.524	62.7632	74.713	33.5392	11.3515	19.8985	6.73473	13.3531	4.51941	7.92225	2.68132
Lenz	GSM275147	TRUE	53.0322	77.3146	73.5566	30.1594	10.8422	8.84925	3.18129	26.7106	9.6024	7.83731	2.8175
Lenz	GSM275148	TRUE	30.4406	92.3662	80.4871	22.6304	5.48641	1.87034	0.453437	51.7124	12.5369	4.27389	1.03614
Lenz	GSM275149	TRUE	13.1865	79.3585	51.8738	5.42839	5.03622	1.41195	1.30995	35.7379	33.156	9.29559	8.62404
Lenz	GSM275150	TRUE	25.7427	90.1269	70.7137	16.4064	6.79475	1.79726	0.74434	47.3257	19.6001	5.18437	2.14712
Lenz	GSM275151	TRUE	44.34	93.7222	53.1419	22.0839	19.4726	1.47924	1.30433	27.7219	24.4439	1.85689	1.63732
Lenz	GSM275152	TRUE	27.6259	83.9043	50.0494	11.6011	11.5782	2.22549	2.2211	30.3925	30.3325	5.83032	5.81882
Lenz	GSM275153	TRUE	40.6831	81.4626	80.3622	26.6333	6.50828	6.06059	1.48101	38.8318	9.48921	8.83647	2.15934
Lenz	GSM275154	TRUE	30.2663	69.6338	87.2006	18.378	2.69754	8.01436	1.17635	42.3431	6.21515	18.4652	2.71033
Lenz	GSM275155	TRUE	82.6016	91.9749	69.458	52.7691	23.2036	4.60427	2.02459	11.1148	4.88738	0.969797	0.426439
Lenz	GSM275156	TRUE	24.5305	70.5968	66.2062	11.4654	5.85233	4.77529	2.43746	35.274	18.005	14.6914	7.49898
Lenz	GSM275157	TRUE	69.5167	80.4138	59.0247	32.9954	22.9056	8.03662	5.57907	14.4686	10.0442	3.52408	2.44644
Lenz	GSM275158	TRUE	37.1734	60.7076	60.5019	13.6535	8.91357	8.83711	5.76922	23.0757	15.0648	14.9355	9.75051
Lenz	GSM275159	TRUE	18.1892	6.22203	7.89292	0.089327	1.04241	1.34633	15.7111	0.401773	4.68852	6.05549	70.665
Lenz	GSM275160	TRUE	67.2976	81.1634	21.3138	11.6418	42.9792	2.70187	9.97471	5.65721	20.8852	1.31294	4.84709
Lenz	GSM275161	TRUE	68.3514	87.2073	30.229	18.0187	41.5887	2.64322	6.10075	8.34318	19.2567	1.22388	2.82482
Lenz	GSM275162	TRUE	18.9281	84.4675	41.9263	6.70321	9.28486	1.23264	1.70737	28.7109	39.7685	5.27958	7.31294
Lenz	GSM275163	TRUE	35.9744	85.2788	52.6809	16.1618	14.5168	2.78991	2.50595	28.7639	25.8363	4.96534	4.45997
Lenz	GSM275164	TRUE	46.6563	95.6579	76.1977	34.0074	10.6231	1.54367	0.482205	38.8817	12.1457	1.76493	0.55132
Lenz	GSM275165	TRUE	64.0553	86.6893	44.7372	24.8421	30.6869	3.81439	4.71183	13.9402	17.22	2.14045	2.64405
Lenz	GSM275166	TRUE	1.87947	83.8245	65.9393	1.03885	0.536612	0.200465	0.103549	54.2344	28.0146	10.4656	5.40594
Lenz	GSM275167	TRUE	13.682	4.11338	54.2541	0.305337	0.257454	7.11768	6.00148	1.92634	1.62425	44.9047	37.8627
Lenz	GSM275168	TRUE	29.1052	21.2335	65.5676	4.0521	2.12794	15.0315	7.89369	9.87017	5.18327	36.6138	19.2276
Lenz	GSM275169	TRUE	32.9121	69.3011	34.2187	7.80477	15.0037	3.45734	6.64632	15.9092	30.5835	7.04741	13.5478
Lenz	GSM275170	TRUE	13.1969	37.3315	52.6154	2.59216	2.33445	4.35147	3.91886	17.0499	15.3549	28.6218	25.7764
Lenz	GSM275171	TRUE	41.5831	20.5779	35.4972	3.03747	5.51944	11.7234	21.3028	4.26711	7.75385	16.4693	29.9267
Lenz	GSM275172	TRUE	45.5988	4.20609	10.2152	0.195921	1.72201	4.4621	39.2187	0.233742	2.05443	5.32347	46.7896
Lenz	GSM275173	TRUE	37.8296	56.6524	42.3453	9.07519	12.3562	6.94387	9.45432	14.9145	20.3066	11.4118	15.5376
Lenz	GSM275174	TRUE	24.9285	79.765	34.6134	6.88262	13.0016	1.746	3.29828	20.7268	39.154	5.25802	9.93266
Lenz	GSM275175	TRUE	4.35585	70.3571	55.1185	1.68919	1.37546	0.711689	0.579508	37.0906	30.2019	15.627	12.7246
Lenz	GSM275176	TRUE	27.9999	84.6819	49.7692	11.8007	11.9101	2.13463	2.15443	30.3448	30.6262	5.48908	5.53999
Lenz	GSM275177	TRUE	40.0138	79.0086	41.1612	13.0128	18.6015	3.45732	4.94214	19.508	27.8862	5.18298	7.40894
Lenz	GSM275178	TRUE	2.47142	65.0346	66.7398	1.07269	0.534583	0.576726	0.287414	42.3313	21.096	22.7591	11.3421
Lenz	GSM275179	TRUE	81.4982	83.4032	25.0734	17.0429	50.9291	3.39146	10.1347	3.86911	11.562	0.769935	2.30079
Lenz	GSM275180	TRUE	26.5413	74.8812	68.8038	13.6744	6.20005	4.58705	2.0798	37.8468	17.16	12.6957	5.75631
Lenz	GSM275181	TRUE	35.2711	81.107	34.2417	9.79566	18.8117	2.28179	4.38198	17.9768	34.5229	4.18749	8.04172
Lenz	GSM275182	TRUE	38.2205	81.2939	58.833	18.2799	12.791	4.20629	2.94325	29.5477	20.6753	6.79904	4.75748
Lenz	GSM275183	TRUE	28.5501	78.496	26.0054	5.82799	16.5827	1.59657	4.54282	14.5852	41.5001	3.99561	11.3689
Lenz	GSM275184	TRUE	25.4017	86.4089	79.0078	17.3416	4.60764	2.72764	0.72473	50.9281	13.5315	8.01041	2.12835
Lenz	GSM275185	TRUE	14.2902	88.6992	32.4203	4.10937	8.56592	0.523559	1.09135	24.6472	51.3767	3.14021	6.5457
Lenz	GSM275186	TRUE	26.147	88.6992	53.8248	12.4831	10.709	1.59043	1.3644	35.259	30.248	4.49222	3.85378
Lenz	GSM275187	TRUE	33.3936	75.7675	63.104	15.9663	9.33525	5.10644	2.98566	31.8461	18.6199	10.1852	5.95515
Lenz	GSM275188	TRUE	23.782	63.0166	41.2255	6.17831	8.80831	3.62595	5.16945	19.8006	28.2294	11.6207	16.5674
Lenz	GSM275189	TRUE	27.1467	70.4223	6.01352	1.14963	17.9677	0.482849	7.54654	3.08523	48.2197	1.29581	20.2525
Lenz	GSM275190	TRUE	26.7773	79.3007	50.4205	10.7066	10.528	2.79466	2.74805	29.2772	28.7889	7.64201	7.51455
Lenz	GSM275191	TRUE	34.2833	42.4587	66.1741	9.63247	4.92378	13.0542	6.67285	18.4642	9.43826	25.0232	12.791
Lenz	GSM275192	TRUE	22.29	54.5793	12.6654	1.54083	10.6249	1.28227	8.84197	5.37185	37.0418	4.47043	30.826
Lenz	GSM275193	TRUE	25.0758	60.1102	70.0016	10.5514	4.52169	7.00204	3.00064	31.5267	13.5104	20.9214	8.96563
Lenz	GSM275194	TRUE	66.6422	87.988	69.2315	40.5954	18.0418	5.542	2.46303	20.32	9.03083	2.77405	1.23287
Lenz	GSM275195	TRUE	50.527	85.3306	36.6342	15.7948	27.3202	2.71532	4.69667	15.4653	26.7503	2.65868	4.59869
Lenz	GSM275196	TRUE	11.7456	31.9073	52.6154	1.97187	1.77583	4.20811	3.78976	14.8163	13.3433	31.6191	28.4757
Lenz	GSM275197	TRUE	8.40793	71.6087	76.2737	4.59229	1.42852	1.82075	0.566376	50.0263	15.5616	19.8344	6.16984
Lenz	GSM275198	TRUE	45.9407	45.873	12.2634	2.58445	18.4899	3.04947	21.8169	3.04116	21.7574	3.58836	25.6723
Lenz	GSM275199	TRUE	25.4349	85.5533	60.5431	13.1744	8.58598	2.22465	1.44984	38.6222	25.1707	6.5218	4.25036
Lenz	GSM275200	TRUE	22.9064	57.8498	49.8504	6.60584	6.64549	4.81311	4.842	22.2325	22.3659	16.1989	16.2962
Lenz	GSM275201	TRUE	18.1288	49.6999	78.0281	7.03034	1.97967	7.11525	2.00358	31.7495	8.94034	32.133	9.04832
Lenz	GSM275202	TRUE	13.7064	76.7553	46.1261	4.85264	5.66774	1.46958	1.71642	30.5516	35.6834	9.25227	10.8064
Lenz	GSM275203	TRUE	48.7491	73.7879	32.6129	11.7311	24.2398	4.16733	8.61085	12.3332	25.4838	4.3812	9.05276
Lenz	GSM275204	TRUE	24.1022	5.48811	18.9785	0.25104	1.07172	4.3232	18.4563	0.790522	3.37483	13.6137	58.1187
Lenz	GSM275205	TRUE	45.4918	82.4405	57.92	21.7222	15.7815	4.62672	3.3614	26.0274	18.9094	5.54372	4.02762
Lenz	GSM275206	TRUE	56.9529	80.2658	56.8964	26.0095	19.7043	6.39469	4.84449	19.6589	14.8932	4.83334	3.66164
Lenz	GSM275207	TRUE	35.3483	90.7626	18.7357	6.01097	26.072	0.611771	2.6535	10.994	47.6856	1.11893	4.85323
Lenz	GSM275208	TRUE	18.1288	5.17197	45.8979	0.430348	0.507272	7.89041	9.30081	1.94348	2.29087	35.6337	42.0031
Lenz	GSM275209	TRUE	19.3787	91.8752	27.3729	4.87354	12.9307	0.430984	1.14351	20.2753	53.7956	1.79302	4.75733
Lenz	GSM275210	TRUE	10.656	74.1472	50.0494	3.95447	3.94667	1.3788	1.37608	33.1557	33.0903	11.5603	11.5375
Lenz	GSM275211	TRUE	65.0753	82.8662	72.8618	39.291	14.6344	8.12399	3.02587	21.0868	7.85402	4.36	1.62393
Lenz	GSM275212	TRUE	56.3854	81.7757	67.7988	31.2617	14.8479	6.96689	3.30894	24.1812	11.4849	5.38895	2.5595
Lenz	GSM275213	TRUE	43.6097	72.8716	75.9305	24.13	7.64907	8.98305	2.84757	31.2017	9.89075	11.6157	3.6821
Lenz	GSM275214	TRUE	37.8774	79.3585	65.0133	19.5423	10.5166	5.08305	2.73543	32.0513	17.2483	8.33669	4.48637
Lenz	GSM275215	TRUE	47.6683	83.2264	52.5497	20.8479	18.8248	4.20172	3.79398	22.8874	20.6664	4.61277	4.16514
Lenz	GSM275216	TRUE	79.2498	92.4322	56.681	41.5201	31.7322	3.39942	2.59804	10.8714	8.30854	0.890083	0.680254
Lenz	GSM275217	TRUE	67.362	89.0866	22.5674	13.5428	46.4677	1.65904	5.69245	6.56171	22.5144	0.803831	2.75808
Lenz	GSM275218	TRUE	100	13.26	74.5928	9.89098	3.36899	64.7018	22.0382	0	0	0	0
Lenz	GSM275219	TRUE	56.4253	14.1235	70.7792	5.64055	2.32866	34.2969	14.1592	4.35593	1.79832	26.4859	10.9345
Lenz	GSM275220	TRUE	58.2473	72.5224	65.7552	27.7765	14.4658	10.5241	5.48086	19.9107	10.3693	7.54385	3.92878
Lenz	GSM275221	TRUE	56.5058	94.3187	57.0771	30.4195	22.876	1.83231	1.37793	23.4149	17.6084	1.41039	1.06063
Lenz	GSM275222	TRUE	36.4176	72.0606	76.565	20.0927	6.15	7.79038	2.38448	35.0804	10.7374	13.6014	4.16313
Lenz	GSM275223	TRUE	5.66491	67.9913	41.7972	1.60988	2.24177	0.757895	1.05537	26.8086	37.3311	12.6209	17.5746
Lenz	GSM275224	TRUE	44.1662	65.9867	77.7503	22.6594	6.4844	11.6799	3.34243	28.6455	8.19743	14.7655	4.22543
Lenz	GSM275225	TRUE	35.2947	84.2825	49.9714	14.8651	14.8821	2.77213	2.7753	27.2521	27.2832	5.08211	5.08792
Lenz	GSM275226	TRUE	45.853	73.2631	77.1495	25.9171	7.67626	9.45829	2.8014	30.605	9.06474	11.1691	3.30812
Lenz	GSM275227	TRUE	41.2585	82.1082	79.8621	27.0545	6.82205	5.89532	1.48656	38.5188	9.71285	8.39343	2.11648
Lenz	GSM275228	TRUE	30.4203	42.7875	65.7284	8.55528	4.46082	11.4395	5.96471	19.5683	10.2031	26.1654	13.6429
Lenz	GSM275229	TRUE	55.2494	86.0861	33.4022	15.8867	31.6753	2.56774	5.1196	12.8679	25.6562	2.07981	4.14675
Lenz	GSM275230	TRUE	13.6034	3.51377	66.0544	0.315734	0.162257	8.66989	4.45549	2.00527	1.03051	55.0635	28.2974
Lenz	GSM275231	TRUE	23.7156	74.1311	47.878	8.41724	9.16337	2.93729	3.19766	27.0752	29.4753	9.44821	10.2857
Lenz	GSM275232	TRUE	36.6678	57.1525	70.2228	14.7163	6.24028	11.0329	4.67836	25.4178	10.7781	19.0558	8.08041
Lenz	GSM275233	TRUE	36.0662	78.3914	72.1468	20.3979	7.87488	5.62268	2.17071	36.159	13.9597	9.96723	3.84798
Lenz	GSM275234	TRUE	16.5222	32.653	75.2706	4.06084	1.33415	8.3755	2.75169	20.5173	6.74076	42.3169	13.9028
Lenz	GSM275235	TRUE	37.3264	85.8444	46.7343	14.9749	17.0678	2.46933	2.81444	25.1439	28.6579	4.14617	4.72563
Lenz	GSM275236	TRUE	36.8209	73.4738	41.0913	11.1167	15.937	4.01346	5.75373	19.0746	27.3455	6.88649	9.87252
Lenz	GSM275237	TRUE	50.4675	68.3301	43.6105	15.0388	19.4456	6.97026	9.01274	14.7602	19.0854	6.84114	8.84578
Lenz	GSM275238	TRUE	46.7739	71.2515	58.5814	19.5235	13.8036	7.87732	5.56946	22.2167	15.7078	8.96397	6.33775
Lenz	GSM275239	TRUE	58.5133	91.9657	86.0262	46.2926	7.51959	4.0442	0.656925	32.8221	5.3315	2.86739	0.465769
Lenz	GSM275240	TRUE	42.9492	80.0686	71.8936	24.7234	9.66548	6.15436	2.40602	32.8408	12.839	8.17503	3.19599
Lenz	GSM275241	TRUE	70.4852	81.3732	35.0611	20.1097	37.2464	4.60323	8.52593	8.42066	15.5964	1.92754	3.57012
Lenz	GSM275242	TRUE	48.0674	90.9151	65.0464	28.4256	15.2749	2.84048	1.52637	30.7114	16.5032	3.0689	1.64911
Lenz	GSM275243	TRUE	28.9671	95.7105	80.1246	22.2142	5.51037	0.99558	0.24696	54.4735	13.5125	2.44136	0.605594
Lenz	GSM275244	TRUE	33.7729	72.1112	64.7748	15.7753	8.57878	6.10104	3.31781	30.9346	16.8226	11.9638	6.50607
Lenz	GSM275245	TRUE	26.2009	0	59.9226	0	0	15.7003	10.5007	0	0	44.2223	29.5768
Lenz	GSM275246	TRUE	49.8873	50.631	67.5019	17.0499	8.20852	16.6249	8.00391	17.127	8.2456	16.7	8.04006
Lenz	GSM275247	TRUE	43.512	66.0518	28.9852	8.33047	20.41	4.28155	10.49	10.8148	26.4966	5.55838	13.6183
Lenz	GSM275248	TRUE	30.9327	76.5393	70.3269	16.6504	7.0253	5.10365	2.15338	37.1774	15.6862	11.3955	4.80812
Lenz	GSM275249	TRUE	39.8237	79.8505	63.7747	20.28	11.5194	5.11746	2.90682	30.6444	17.4067	7.73283	4.39241
Lenz	GSM275250	TRUE	31.0615	65.7027	69.3599	14.1551	6.25311	7.3891	3.26417	31.4162	13.8782	16.3995	7.24456
Lenz	GSM275251	TRUE	28.9454	75.9235	75.3314	16.5551	5.42126	5.24986	1.71916	40.6392	13.308	12.8873	4.22017
Lenz	GSM275252	TRUE	63.361	73.5485	55.4372	25.8343	20.7667	9.29125	7.4687	14.9389	12.0085	5.37274	4.31884
Lenz	GSM275253	TRUE	47.739	87.6249	72.3539	30.2665	11.5647	4.27449	1.63326	33.1335	12.6602	4.67938	1.78797
Lenz	GSM275254	TRUE	32.5122	84.9065	63.516	17.5336	10.0714	3.11687	1.79035	36.3956	20.9059	6.46989	3.71635
Lenz	GSM275255	TRUE	18.7436	61.1965	65.343	7.49513	3.97531	4.7525	2.52066	32.4925	17.2336	20.6028	10.9275
Lenz	GSM275256	TRUE	38.3329	89.1682	35.9498	12.2879	21.8929	1.49269	2.65946	19.7679	35.2195	2.40132	4.27833
Lenz	GSM275257	TRUE	48.0198	81.0888	72.3694	28.1797	10.759	6.57196	2.50917	30.5038	11.6463	7.11397	2.7161
Lenz	GSM275258	TRUE	59.2346	85.3306	72.1159	36.4512	14.0941	6.2664	2.42294	25.0858	9.69957	4.31255	1.66747
Lenz	GSM275259	TRUE	62.2554	64.4316	74.2917	29.8	10.3121	16.4506	5.69265	18.0673	6.25212	9.97379	3.45138
Lenz	GSM275260	TRUE	44.2239	73.7879	61.8808	20.1929	12.439	7.17324	4.41879	25.4676	15.6883	9.04703	5.57306
Lenz	GSM275261	TRUE	32.9898	28.0312	56.4479	5.21997	4.02745	13.4021	10.3403	10.603	8.18072	27.2228	21.0037
Lenz	GSM275262	TRUE	56.5463	86.4492	20.6148	10.0773	38.8065	1.57961	6.08288	7.74403	29.8214	1.21387	4.67447
Lenz	GSM275263	TRUE	29.5743	89.0241	67.0017	17.6404	8.68789	2.17491	1.07114	42.0073	20.6886	5.17913	2.55072
Lenz	GSM275264	TRUE	57.2391	7.08659	61.5067	2.4949	1.5614	32.711	20.4718	1.86383	1.16646	24.437	15.2936
Lenz	GSM275265	TRUE	74.3566	44.0723	70.0016	22.94	9.83067	29.1108	12.4751	7.91135	3.39031	10.0395	4.3023
Lenz	GSM275266	TRUE	82.4065	88.9643	64.7246	47.4512	25.8612	5.88616	3.208	10.1306	5.52127	1.25667	0.684894
Lenz	GSM275267	TRUE	49.7452	80.4738	56.8683	22.7654	17.2664	5.52381	4.18954	22.9986	17.4433	5.58039	4.23245
Lenz	GSM275268	TRUE	37.2676	6.33173	61.3101	1.44672	0.912959	21.4021	13.5058	2.43526	1.53678	36.026	22.7343
Lenz	GSM275269	TRUE	53.0058	73.7879	43.7125	17.0967	22.0151	6.07338	7.82056	15.1578	19.5183	5.38458	6.9336
Lenz	GSM275270	TRUE	59.1102	66.0518	61.488	24.007	15.0364	12.3387	7.72814	16.607	10.4015	8.53535	5.34598
Lenz	GSM275271	TRUE	56.6686	90.5517	12.7161	6.52517	44.7892	0.680847	4.67338	4.98945	34.2479	0.520607	3.57348
Lenz	GSM275272	TRUE	44.2436	10.4213	47.9129	2.20915	2.40162	18.9892	20.6436	2.784	3.02655	23.9305	26.0153
Lenz	GSM275273	TRUE	0	84.1229	70.6167	0	0	0	0	59.4048	24.718	11.2119	4.66522
Lenz	GSM275274	TRUE	57.7461	14.2429	11.0194	0.906314	7.31838	5.45697	44.0644	0.663167	5.355	3.99297	32.2428
Lenz	GSM275275	TRUE	51.9168	72.6196	35.1078	13.2363	24.4655	4.99058	9.22444	12.2589	22.659	4.62207	8.5433
Lenz	GSM275276	TRUE	41.8439	82.2014	64.04	22.0274	12.3689	4.76947	2.67817	30.6144	17.1907	6.62876	3.72221
Lenz	GSM275277	TRUE	27.1074	90.0276	52.8661	12.9015	11.5026	1.42911	1.27416	34.6925	30.9309	3.84293	3.42625
Lenz	GSM275278	TRUE	49.2027	62.2767	34.0126	10.4221	20.2197	6.31303	12.2478	10.7598	20.875	6.51764	12.6448
Lenz	GSM275279	TRUE	23.4276	81.7118	60.9313	11.6641	7.47895	2.61059	1.67389	38.124	24.4448	8.53265	5.47106
Lenz	GSM275280	TRUE	25.1136	17.4741	71.2077	3.12487	1.26352	14.7579	5.96727	9.31807	3.76769	44.0068	17.7938
Lenz	GSM275281	TRUE	55.5687	92.3908	68.6048	35.222	16.1184	2.90083	1.32749	28.1625	12.8879	2.31942	1.06142
Lenz	GSM275282	TRUE	9.9477	78.0642	67.2732	5.22416	2.54143	1.46797	0.714135	47.2921	23.0065	13.2889	6.46476
Lenz	GSM275283	TRUE	35.8583	40.4906	70.3269	10.2109	4.3083	15.0071	6.33195	18.2649	7.70649	26.844	11.3263
Lenz	GSM275284	TRUE	66.3168	78.9176	69.0528	36.1392	16.1964	9.6544	4.32678	18.3556	8.22636	4.9036	2.19763
Lenz	GSM275285	TRUE	62.094	84.1481	67.7812	35.4163	16.8346	6.67174	3.17132	21.6203	10.2769	4.07284	1.93597
Lenz	GSM275286	TRUE	35.2526	95.8006	51.136	17.2697	16.5024	0.757014	0.72338	31.7189	30.3096	1.39039	1.32861
Lenz	GSM275287	TRUE	47.0074	79.0824	59.1759	21.9984	15.1762	5.81867	4.01416	24.7993	17.1085	6.55952	4.52526
Lenz	GSM275288	TRUE	43.8639	87.9047	68.3016	26.336	12.2224	3.62371	1.68174	33.7043	15.642	4.63755	2.15226
Lenz	GSM275289	TRUE	56.4856	35.1578	19.6335	3.89903	15.9601	7.19104	29.4354	3.00367	12.2951	5.53972	22.676
Lenz	GSM275290	TRUE	90.3901	87.013	0	0	78.6511	0	11.739	0	8.36189	0	1.24804
Lenz	GSM275291	TRUE	39.7389	91.8931	19.1829	7.00507	29.5122	0.617996	2.60361	10.6227	44.7531	0.937145	3.94817
Lenz	GSM275292	TRUE	12.6027	86.3343	74.8894	8.1483	2.73215	1.28978	0.432467	56.5069	18.9469	8.94438	2.99908
Lenz	GSM275293	TRUE	37.3645	83.2899	0	0	31.1209	0	6.24366	0	52.169	0	10.4665
Lenz	GSM275294	TRUE	28.3654	74.4312	59.3937	12.5396	8.5731	4.30764	2.94505	31.6678	21.6507	10.8786	7.43748
Lenz	GSM275295	TRUE	24.0874	77.267	54.2094	10.0892	8.52235	2.96839	2.50739	31.7967	26.8587	9.35504	7.90219
Lenz	GSM275296	TRUE	16.9146	81.2724	60.5431	8.3228	5.4241	1.91782	1.24987	40.8821	26.6435	9.42043	6.13944
Lenz	GSM275297	TRUE	52.5767	92.9248	30.7991	15.0474	33.8094	1.14569	2.57419	13.5725	30.4955	1.03339	2.32188
Lenz	GSM275298	TRUE	44.2831	66.8669	63.4806	18.7971	10.8136	9.3141	5.35825	23.6505	13.6057	11.719	6.74174
Lenz	GSM275299	TRUE	43.9808	62.3597	52.6373	14.4365	12.9898	8.71385	7.84068	18.388	16.5454	11.099	9.98682
Lenz	GSM275300	TRUE	46.2371	80.7555	13.2827	4.95962	32.3794	1.18191	7.71619	5.76688	37.6496	1.37428	8.97213
Lenz	GSM275301	TRUE	18.5537	77.6754	59.0073	8.50393	5.90772	2.44411	1.69793	37.3302	25.9335	10.7291	7.45352
Lenz	GSM275302	TRUE	45.3574	76.9617	67.9551	23.7216	11.1862	7.10101	3.34855	28.5778	13.4761	8.55469	4.03405
Lenz	GSM275303	TRUE	71.2323	20.3885	58.9257	8.55788	5.9653	33.4162	23.2929	3.45616	2.40913	13.4954	9.40701
Lenz	GSM275304	TRUE	39.24	57.476	54.0329	12.1864	10.3672	9.01616	7.67028	18.8696	16.0528	13.9608	11.8768
Lenz	GSM275305	TRUE	40.0138	83.7406	26.359	8.83233	24.6755	1.71491	4.79108	13.2409	36.9919	2.57089	7.18248
Lenz	GSM275306	TRUE	8.31555	33.9115	81.423	2.29607	0.523858	4.4747	1.02092	25.3157	5.77588	49.3365	11.2564
Lenz	GSM275307	TRUE	24.5774	0	81.2635	0	0	19.9725	4.60496	0	0	61.291	14.1316
Lenz	GSM275308	TRUE	85.9947	66.1441	61.0987	34.7532	22.1273	17.7884	11.3258	5.65999	3.6037	2.89707	1.84455
Lenz	GSM361239	FALSE	2.61623	90.8725	46.0315	1.09437	1.28307	0.109922	0.128876	40.7356	47.7595	4.09162	4.79712
Lenz	GSM361240	FALSE	19.1452	83.4461	57.4494	9.17806	6.79783	1.82073	1.34854	38.7613	28.709	7.68938	5.69523
Lenz	GSM361241	FALSE	2.24439	86.1375	49.2612	0.952349	0.980915	0.153266	0.157864	41.48	42.7242	6.67559	6.87582
Lenz	GSM361242	FALSE	7.60962	81.1767	53.3086	3.293	2.88424	0.763582	0.668799	39.9811	35.0183	9.27084	8.12006
Lenz	GSM361243	FALSE	10.6994	92.5586	100	9.90319	0	0.79618	0	82.6554	0	6.64519	0
Lenz	GSM361244	FALSE	7.95497	82.3901	81.8909	5.36722	1.18689	1.14718	0.253683	62.1028	13.7332	13.2737	2.93531
McCord	GSM3586436	FALSE	64.1291	35.5085	75.5539	17.2046	5.56669	31.2474	10.1104	9.62349	3.11376	17.4784	5.65528
McCord	GSM3586437	FALSE	61.6757	6.91003	65.6755	2.79897	1.46284	37.7069	19.707	1.73923	0.908988	23.4305	12.2456
McCord	GSM3586438	FALSE	21.488	85.1667	66.9213	12.247	6.05359	2.13303	1.05434	44.7477	22.1184	7.79361	3.85232
McCord	GSM3586439	FALSE	37.5414	88.0591	70.9832	23.4661	9.59257	3.18201	1.30076	39.0411	15.9594	5.29399	2.1641
McCord	GSM3586440	FALSE	68.1815	82.8125	51.8877	29.2972	27.1655	6.08057	5.63813	13.6723	12.6774	2.83764	2.63117
McCord	GSM3586441	FALSE	39.0391	87.571	79.3391	27.1235	7.06333	3.84967	1.0025	42.3544	11.0297	6.0114	1.56545
McCord	GSM3586442	FALSE	11.6454	0	51.2539	0	0	5.96873	5.67669	0	0	45.2852	43.0694
McCord	GSM3586443	FALSE	46.6734	22.2816	61.6647	6.41285	3.98671	22.3681	13.9057	7.327	4.55501	25.5567	15.8879
McCord	GSM3586444	FALSE	40.2915	54.9973	43.5307	9.64609	12.5132	7.89311	10.2392	14.2946	18.5434	11.6969	15.1735
McCord	GSM3586445	FALSE	62.0879	68.8795	40.0953	17.1471	25.6187	7.74723	11.5748	10.4704	15.6433	4.73062	7.06782
McCord	GSM3586446	FALSE	25.3962	86.8581	20.2318	4.46286	17.5958	0.675245	2.6623	13.1101	51.6894	1.9836	7.82077
McCord	GSM3586447	FALSE	48.2154	86.6681	79.8145	33.3524	8.43498	5.1305	1.29753	35.8213	9.0594	5.51029	1.39358
McCord	GSM3586448	FALSE	35.6776	41.1262	46.7846	6.86463	7.8082	9.82699	11.1778	12.3761	14.0773	17.7169	20.1522
McCord	GSM3586449	FALSE	40.5654	37.4403	65.0469	9.8792	5.30862	16.5073	8.87026	14.4746	7.77796	24.1858	12.9963
McCord	GSM3586450	FALSE	36.8406	79.3792	63.0002	18.4237	10.8202	4.78602	2.81081	31.5854	18.55	8.20512	4.81884
McCord	GSM3586451	FALSE	25.6938	73.8889	36.347	6.90043	12.0844	2.4385	4.27043	19.956	34.9481	7.05211	12.3501
McCord	GSM3586452	FALSE	30.318	49.197	3.21678	0.479801	14.4357	0.495463	14.907	1.10276	33.1787	1.13876	34.2618
McCord	GSM3586453	FALSE	41.8147	69.9312	46.1562	13.4968	15.7447	5.8033	6.76988	18.7808	21.9089	8.07532	9.42031
McCord	GSM3586454	FALSE	55.0653	91.8239	51.8975	26.241	24.3221	2.33653	2.16568	21.4133	19.8475	1.90667	1.76725
McCord	GSM3586455	FALSE	80.1774	80.7038	62.7328	40.592	24.1142	9.70552	5.76567	10.0357	5.96185	2.39954	1.42547
McCord	GSM3586456	FALSE	34.4278	75.999	66.5338	17.4084	8.75637	5.4977	2.76532	33.1566	16.6776	10.4711	5.2669
McCord	GSM3586457	FALSE	59.9198	82.9391	63.8146	31.7139	17.983	6.52367	3.69918	21.2134	12.0288	4.36367	2.47437
McCord	GSM3586458	FALSE	29.5758	81.5575	49.0102	11.8219	12.2994	2.67327	2.78125	28.1496	29.2866	6.36543	6.62256
McCord	GSM3586459	FALSE	27.3595	78.9633	11.1563	2.41021	19.1938	0.642104	5.11343	6.39918	50.9602	1.70481	13.5763
McCord	GSM3586460	FALSE	27.4827	77.4551	71.1436	15.1442	6.14259	4.40804	1.78793	39.9602	16.2081	11.6313	4.71772
McCord	GSM3586461	FALSE	39.37	15.5732	73.4142	4.50115	1.63002	24.402	8.8368	6.93181	2.51025	37.5792	13.6088
McCord	GSM3586462	FALSE	33.4485	84.3276	42.2295	11.9114	16.2949	2.21375	3.02844	23.6997	32.4216	4.40462	6.02559
McCord	GSM3586463	FALSE	60.4449	86.5276	32.0784	16.7775	35.5241	2.61227	5.53113	10.9792	23.2469	1.70946	3.61956
McCord	GSM3586464	FALSE	12.3102	93.1852	69.1332	7.93048	3.54083	0.579966	0.258945	56.4914	25.2225	4.13129	1.84455
McCord	GSM3586465	FALSE	25.5793	27.3561	36.1076	2.52664	4.47088	6.70945	11.8724	7.35101	13.0076	19.5205	34.5415
McCord	GSM3586466	FALSE	40.8449	72.521	61.0943	18.0968	11.5243	6.85707	4.36667	26.2094	16.6905	9.93102	6.3242
McCord	GSM3586467	FALSE	50.1525	52.985	68.5945	18.2278	8.34547	16.174	7.40516	18.117	8.29473	16.0757	7.36013
McCord	GSM3586468	FALSE	28.7461	61.4045	45.7753	8.07997	9.57141	5.07863	6.01607	20.0281	23.725	12.5886	14.9122
McCord	GSM3586469	FALSE	23.0466	82.2122	60.7328	11.5071	7.44002	2.48974	1.60976	38.4226	24.8424	8.3133	5.37502
McCord	GSM3586470	FALSE	36.2521	56.7224	58.3973	12.0083	8.55478	9.16198	6.52707	21.1161	15.0433	16.111	11.4776
McCord	GSM3586471	FALSE	62.6664	74.5478	38.1259	17.8111	28.9054	6.08107	9.8689	10.611	17.2204	3.62281	5.87941
McCord	GSM3586472	FALSE	53.4587	77.7827	62.9846	26.19	15.3916	7.48075	4.39637	22.8011	13.4	6.51275	3.82748
McCord	GSM3586473	FALSE	22.5915	84.4801	77.5552	14.8017	4.28366	2.71922	0.786954	50.7171	14.6777	9.31727	2.69645
McCord	GSM3586474	FALSE	41.5872	70.4768	71.8701	21.0646	8.24468	8.82414	3.45376	29.5871	11.5804	12.3942	4.8511
McCord	GSM3586475	FALSE	42.893	91.998	64.2705	25.3616	14.0991	2.20596	1.22635	33.7659	18.7713	2.93698	1.63274
McCord	GSM3586476	FALSE	53.5596	85.4782	67.4634	30.886	14.8958	5.2472	2.53064	26.7806	12.9158	4.54974	2.19427
McCord	GSM3586477	FALSE	54.3491	86.9921	53.248	25.1754	22.1041	3.76447	3.30522	21.1462	18.5664	3.16199	2.77624
McCord	GSM3586478	FALSE	51.6058	86.0512	64.2047	28.5117	15.8957	4.6217	2.57668	26.7373	14.9065	4.33408	2.41633
McCord	GSM3586479	FALSE	51.3754	93.9595	43.4781	20.9878	27.2843	1.34926	1.75405	19.8641	25.8234	1.27702	1.66013
McCord	GSM3586480	FALSE	54.7223	79.0189	24.6778	10.6709	32.57	2.83334	8.64801	8.8292	26.9487	2.34433	7.15544
McCord	GSM3586481	FALSE	27.2126	78.6561	66.9022	14.32	7.08436	3.88583	1.92239	38.3027	18.9491	10.3937	5.14196
McCord	GSM3586482	FALSE	17.833	12.1109	39.8974	0.861677	1.29805	6.25324	9.42004	3.97024	5.98088	28.8123	43.4036
McCord	GSM3586483	FALSE	40.8961	68.5774	62.4371	17.5108	10.5347	8.02357	4.82707	25.307	15.2249	11.5958	6.97617
McCord	GSM3586484	FALSE	42.2298	49.7692	75.65	15.8997	5.11775	16.0471	5.16521	21.7507	7.00107	21.9525	7.06601
McCord	GSM3586485	FALSE	38.3067	7.54964	55.9957	1.6194	1.27261	19.8307	15.584	2.60807	2.04955	31.9375	25.0982
McCord	GSM3586486	FALSE	46.302	94.3525	47.185	20.6138	23.0733	1.23384	1.38105	23.9065	26.759	1.43092	1.60166
McCord	GSM3586487	FALSE	72.7689	22.2816	62.8207	10.1858	6.02827	35.5282	21.0267	3.81165	2.25586	13.2951	7.86846
McCord	GSM3586488	FALSE	32.6478	56.3973	67.2138	12.3757	6.03675	9.56808	4.66722	25.5311	12.4538	19.7389	9.62846
McCord	GSM3586489	FALSE	70.2691	90.9304	65.474	41.8352	22.0607	4.17273	2.20038	17.7005	9.33392	1.76549	0.930984
McCord	GSM3586490	FALSE	74.4239	82.9749	38.8251	23.9758	37.7774	4.91943	7.75131	8.23936	12.9824	1.69058	2.66377
McCord	GSM3586491	FALSE	28.7147	77.333	51.7244	11.4859	10.7201	3.36662	3.14215	28.5141	26.6129	8.35774	7.80049
McCord	GSM3586492	FALSE	18.1085	58.8874	44.1212	4.70493	5.95871	3.28478	4.16011	21.2769	26.9468	14.8546	18.8131
McCord	GSM3586493	FALSE	11.6141	35.9615	67.397	2.81491	1.3617	5.01265	2.42485	21.4221	10.3628	38.1473	18.4536
McCord	GSM3586494	FALSE	20.8971	90.2231	77.7343	14.6561	4.19797	1.58818	0.454906	55.4783	15.8908	6.01181	1.72198
McCord	GSM3586495	FALSE	62.4497	95.8622	51.7046	30.9533	28.9124	1.33608	1.24798	18.6118	17.3847	0.803366	0.750395
McCord	GSM3586496	FALSE	34.5044	22.2816	79.3261	6.09868	1.58943	21.2723	5.54396	11.5764	3.01703	40.3787	10.5235
McCord	GSM3586497	FALSE	89.4404	86.6994	72.5805	56.282	21.2622	8.63429	3.26186	6.6448	2.51027	1.01939	0.385104
McCord	GSM3586498	FALSE	18.0286	75.0549	66.3042	8.97186	4.5595	2.98187	1.51539	40.7927	20.7309	13.5578	6.89006
McCord	GSM3586499	FALSE	36.3509	77.6769	42.5745	12.0214	16.2148	3.45476	4.65988	21.0491	28.3916	6.04916	8.15927
McCord	GSM3586500	FALSE	37.4819	55.1618	68.543	14.1717	6.50395	11.5195	5.28673	23.6378	10.8483	19.214	8.81802
McCord	GSM3586501	FALSE	34.2076	77.2653	15.2096	4.01998	22.4106	1.18285	6.59414	7.73174	43.103	2.275	12.6827
McCord	GSM3586502	FALSE	53.4043	87.5922	62.8802	29.4141	17.3639	4.16665	2.45968	25.664	15.1501	3.63543	2.14608
McCord	GSM3586503	FALSE	49.7968	84.1483	69.9528	29.3124	12.5907	5.52183	2.37182	29.5517	12.6935	5.5669	2.39118
McCord	GSM3586504	FALSE	8.63389	5.14719	56.2864	0.250138	0.194264	4.60957	3.57992	2.64703	2.05575	48.7797	37.8836
McCord	GSM3586505	FALSE	21.3726	91.0118	61.0606	11.8772	7.57432	1.17298	0.748031	43.6951	27.8651	4.31528	2.75193
McCord	GSM3586506	FALSE	39.736	8.93666	62.6371	2.22429	1.32678	22.6652	13.5197	3.37338	2.01221	34.3743	20.5042
McCord	GSM3586507	FALSE	17.833	59.5039	26.0718	2.76657	7.84477	1.88282	5.33885	12.7472	36.1454	8.67525	24.5992
McCord	GSM3586508	FALSE	59.8994	88.2173	19.9275	10.53	42.3116	1.40644	5.65135	7.0495	28.3262	0.941567	3.78339
McCord	GSM3586509	FALSE	34.0774	66.426	39.3805	8.91428	13.722	4.50558	6.93556	17.2446	26.5451	8.71603	13.4168
McCord	GSM3586510	FALSE	61.5451	88.5834	47.7446	26.0297	28.489	3.35471	3.67166	16.264	17.8006	2.09611	2.29415
McCord	GSM3586511	FALSE	15.3721	85.9702	43.4356	5.74021	7.47526	0.936763	1.21991	31.6014	41.1533	5.15714	6.71594
McCord	GSM3586512	FALSE	34.4771	78.9633	69.3594	18.8826	8.34167	5.03052	2.22231	35.8859	15.8532	9.56038	4.22345
McCord	GSM3586513	FALSE	3.7005	66.3406	45.4851	1.11663	1.33831	0.566547	0.679021	29.0584	34.8272	14.7435	17.6704
McCord	GSM3586514	FALSE	5.85233	37.8905	1.29383	0.0286903	2.18878	0.0470287	3.58782	0.461546	35.2115	0.75656	57.7181
McCord	GSM3586515	FALSE	26.0888	63.54	33.9205	5.62294	10.9539	3.22651	6.28547	15.9301	31.033	9.1409	17.8071
McCord	GSM3586516	FALSE	48.6679	76.3694	27.6802	10.288	26.8794	3.18337	8.31714	10.8512	28.3508	3.35763	8.77243
McCord	GSM3586517	FALSE	50.4965	71.1275	37.0875	13.3207	22.5962	5.4072	9.17238	13.0587	22.1519	5.30087	8.992
McCord	GSM3586518	FALSE	57.4819	52.0126	28.1479	8.41561	21.4822	7.76432	19.8197	6.22485	15.8899	5.7431	14.6602
McCord	GSM3586519	FALSE	27.3849	72.971	10.8972	2.1776	17.8054	0.8066	6.59528	5.77421	47.2137	2.13882	17.4883
McCord	GSM3586520	FALSE	60.7683	82.948	20.0918	10.1275	40.2786	2.08195	8.28024	6.53825	26.0037	1.34409	5.34568
McCord	GSM3586521	FALSE	47.4464	7.026	67.2171	2.24074	1.09285	29.6514	14.4615	2.48194	1.21048	32.8431	16.0181
McCord	GSM3586522	FALSE	28.7774	8.59154	70.004	1.7308	0.741629	18.4145	7.89046	4.28363	1.83549	45.575	19.5284
McCord	GSM3586523	FALSE	35.6776	25.2414	66.9317	6.02755	2.97797	17.8521	8.81999	10.867	5.36893	32.1851	15.9014
McCord	GSM3586524	FALSE	39.37	73.7531	75.5261	21.9302	7.10638	7.80442	2.52899	33.7726	10.9439	12.0189	3.89466
McCord	GSM3586525	FALSE	30.0596	37.2258	14.8306	1.65953	9.53039	2.79847	16.0712	3.86127	22.1746	6.51129	37.3933
McCord	GSM3586526	FALSE	87.9421	83.7876	21.1121	15.5563	58.1282	3.01007	11.2475	2.13296	7.97009	0.412717	1.54217
McCord	GSM3586527	FALSE	55.1296	4.61745	6.84912	0.17435	2.37123	3.60155	48.9825	0.141905	1.92996	2.93132	39.8672
McCord	GSM3586528	FALSE	31.3712	86.7944	31.5329	8.58592	18.6426	1.30633	2.83642	18.7828	40.7831	2.85776	6.20505
McCord	GSM3586529	FALSE	0	67.3554	5.28678	0	0	0	0	3.56093	63.7945	1.72585	30.9187
McCord	GSM3586530	FALSE	38.5649	43.3473	45.1198	7.54262	9.17425	9.8578	11.9903	12.0156	14.6148	15.7038	19.1008
McCord	GSM3586531	FALSE	36.1252	5.03508	60.2019	1.09503	0.723903	20.653	13.6533	1.93618	1.27997	36.5176	24.141
McCord	GSM3586532	FALSE	12.7213	81.0802	66.9352	6.90401	3.41046	1.61103	0.795821	47.3672	23.3986	11.053	5.45998
McCord	GSM3586533	FALSE	16.8576	35.5085	62.4685	3.73929	2.24658	6.79138	4.0803	18.4424	11.0803	33.4955	20.1243
McCord	GSM3586534	FALSE	20.4844	69.9312	40.9637	5.86805	8.45696	2.52313	3.6363	22.7783	32.8278	9.79416	14.1152
McCord	GSM3586535	FALSE	47.3909	74.4201	69.9037	24.6539	10.6145	8.47411	3.64843	27.3685	11.7832	9.40717	4.05015
McCord	GSM3586536	FALSE	14.944	55.6026	23.9071	1.98651	6.32276	1.58619	5.04859	11.3065	35.9868	9.02798	28.7347
McCord	GSM3586537	FALSE	12.7496	20.6435	26.6765	0.702119	1.92985	2.69904	7.41861	4.80486	13.2067	18.4705	50.7683
McCord	GSM3586538	FALSE	28.1657	9.99345	41.6858	1.17334	1.64138	10.5678	14.7832	2.99251	4.18621	26.9522	37.7033
McCord	GSM3586539	FALSE	26.1575	72.316	78.3938	14.829	4.08705	5.67684	1.5646	41.8622	11.5377	16.0257	4.41686
McCord	GSM3586540	FALSE	23.9097	34.458	37.8091	3.11502	5.12379	5.92503	9.74588	9.91323	16.306	18.8558	31.0153
McCord	GSM3586541	FALSE	45.0499	35.9615	18.1347	2.93793	13.2627	5.23172	23.6175	3.58357	16.1773	6.38145	28.8078
McCord	GSM3586542	FALSE	43.0851	5.40799	61.6358	1.43614	0.893899	25.1197	15.6353	1.89712	1.18083	33.1829	20.6541
McCord	GSM3586543	FALSE	30.26	58.0033	52.5843	9.22949	8.32233	6.68252	6.0257	21.2711	19.1804	15.4011	13.8874
McCord	GSM3586544	FALSE	53.0394	91.8452	38.6091	18.8081	29.906	1.66995	2.65532	16.6525	26.4785	1.47855	2.35099
McCord	GSM3586545	FALSE	26.2211	9.14556	50.7469	1.21695	1.18112	12.0895	11.7336	3.42414	3.32335	34.0164	33.015
McCord	GSM3586546	FALSE	43.0645	89.6193	6.5853	2.54154	36.0526	0.294389	4.176	3.36016	47.665	0.38921	5.52108
McCord	GSM3586547	FALSE	37.1485	50.5819	58.7676	11.0427	7.74774	10.7886	7.56946	18.6831	13.1084	18.2532	12.8068
McCord	GSM3586548	FALSE	47.8632	79.3613	62.7368	23.8305	14.1544	6.19734	3.68097	25.9583	15.4182	6.7507	4.00965
McCord	GSM3586549	FALSE	50.8885	80.4006	65.0627	26.6202	14.2945	6.48924	3.48458	25.6907	13.7953	6.26265	3.36291
McCord	GSM3586550	FALSE	32.1062	11.8499	75.155	2.8593	0.945237	21.2701	7.03153	6.04647	1.99886	44.9792	14.8693
McCord	GSM3586551	FALSE	63.7083	81.8885	41.7438	21.7776	30.3921	4.81662	6.7219	12.4057	17.313	2.74381	3.82916
McCord	GSM3586552	FALSE	42.0183	77.4737	52.9469	17.2358	15.3173	5.01152	4.45367	23.784	21.1365	6.91548	6.14569
McCord	GSM3586553	FALSE	25.9957	61.1125	63.5533	10.0965	5.79016	6.42464	3.68442	28.7425	16.4834	18.2896	10.4888
McCord	GSM3586554	FALSE	77.1718	4.12022	30.4342	0.9677	2.21195	22.5189	51.4732	0.286256	0.654318	6.66133	15.2263
McCord	GSM3586555	FALSE	21.6104	50.9241	23.6708	2.60494	8.39994	2.5104	8.09509	9.44919	30.47	9.10626	29.3642
McCord	GSM3586556	FALSE	38.3292	76.5856	71.1389	20.8826	8.47205	6.3844	2.59015	33.5996	13.6314	10.2724	4.16749
McCord	GSM3586557	FALSE	54.9963	0	49.9761	0	0	27.485	27.5113	0	0	22.4911	22.5126
McCord	GSM3586558	FALSE	29.8363	1.69158	18.0076	0.0908854	0.413822	5.28191	24.0497	0.213728	0.97315	12.421	56.5557
McCord	GSM3586559	FALSE	76.0513	88.7819	35.5182	23.9818	43.538	3.03024	5.50127	7.55192	13.7102	0.95423	1.73236
McCord	GSM3586560	FALSE	31.1552	72.644	44.1878	10.0007	12.6316	3.76603	4.75677	22.099	27.9126	8.32196	10.5112
McCord	GSM3586561	FALSE	36.3263	21.0376	60.6868	4.6378	3.00438	17.4075	11.2766	8.12925	5.26616	30.5123	19.766
McCord	GSM3586562	FALSE	71.6378	47.6944	63.7762	21.7905	12.3767	23.8973	13.5733	8.62713	4.90007	9.46122	5.37382
McCord	GSM3586563	FALSE	40.2195	75.5559	3.03036	0.920872	29.4674	0.297923	9.53336	1.36874	43.799	0.44282	14.17
McCord	GSM3586564	FALSE	38.5942	86.9921	37.876	12.7164	20.8574	1.90149	3.11881	20.2327	33.1855	3.02539	4.96223
McCord	GSM3586565	FALSE	14.481	52.0698	37.259	2.80942	4.73083	2.58607	4.35472	16.5913	27.9383	15.2722	25.7171
McCord	GSM3586566	FALSE	51.0391	48.0998	26.6765	6.54901	18.0007	7.06645	19.4229	6.28236	17.2678	6.77873	18.6321
McCord	GSM3586567	FALSE	52.8193	82.8933	46.7846	20.484	23.2996	4.22729	4.80835	18.2973	20.8123	3.77601	4.29504
McCord	GSM3586568	FALSE	27.5018	26.608	41.0671	3.00516	4.31251	8.28903	11.8951	7.92199	11.3684	21.851	31.3569
McCord	GSM3586569	FALSE	38.3517	76.2724	16.2884	4.76466	24.4871	1.48224	7.6177	7.65893	39.3617	2.38262	12.245
McCord	GSM3586570	FALSE	88.2416	82.4498	1.08946	0.792637	71.9624	0.16872	15.3178	0.105621	9.58916	0.0224823	2.04114
McCord	GSM3586571	FALSE	30.6243	71.1756	62.5066	13.6246	8.17246	5.51763	3.30965	30.8649	18.5137	12.4995	7.4976
McCord	GSM3586572	FALSE	10.412	77.5043	46.0324	3.71472	4.35506	1.0782	1.26406	31.9624	37.4721	9.27711	10.8763
McCord	GSM3586573	FALSE	57.2204	74.1779	63.0512	26.762	15.6829	9.31613	5.45938	20.008	11.725	6.96502	4.0816
McCord	GSM3586574	FALSE	29.9714	25.2414	65.0429	4.92063	2.64458	14.5737	7.83257	11.4971	6.17908	34.0515	18.3009
McCord	GSM3586575	FALSE	50.4821	77.1381	78.2184	30.459	8.48196	9.0273	2.51385	29.8772	8.31996	8.85489	2.46583
McCord	GSM3586576	FALSE	68.6795	89.4926	69.1816	42.5211	18.9419	4.99245	2.22399	19.3913	8.63827	2.27675	1.01423
McCord	GSM3586577	FALSE	14.2375	38.791	51.9856	2.8711	2.65178	4.53037	4.18429	17.2946	15.9735	27.2895	25.2049
McCord	GSM3586578	FALSE	24.0643	75.8706	79.0028	14.4241	3.83361	4.58736	1.21922	45.5158	12.0971	14.4755	3.84728
McCord	GSM3586579	FALSE	8.77325	0	51.6255	0	0	4.52924	4.24402	0	0	47.0963	44.1305
McCord	GSM3586580	FALSE	66.994	32.2767	55.134	11.9219	9.70158	25.0146	20.356	5.87356	4.77969	12.324	10.0288
McCord	GSM3586581	FALSE	21.7064	49.9952	63.0806	6.8456	4.00654	6.84691	4.00731	24.6917	14.4514	24.6964	14.4541
McCord	GSM3586582	FALSE	36.2769	67.3554	63.2925	15.4652	8.96929	7.49537	4.34707	27.1657	15.7552	13.1662	7.63595
McCord	GSM3586583	FALSE	6.17406	0	63.4414	0	0	3.91691	2.25715	0	0	59.5245	34.3014
McCord	GSM3586584	FALSE	50.5176	79.5859	47.2726	19.0059	21.199	4.87508	5.43761	18.6164	20.7646	4.77518	5.32618
McCord	GSM3586585	FALSE	27.1089	12.1412	28.0956	0.924727	2.36663	6.69169	17.1259	2.48643	6.36345	17.9928	46.0484
McCord	GSM3586586	FALSE	41.4852	34.458	30.5978	4.37395	9.92104	8.31962	18.8706	6.16944	13.9936	11.7348	26.617
McCord	GSM3586587	FALSE	41.8761	4.61745	47.1491	0.911679	1.02193	18.8325	21.11	1.26541	1.41843	26.1395	29.3006
McCord	GSM3586588	FALSE	67.8437	83.1558	56.3812	31.808	24.608	6.44309	4.98464	15.0762	11.6636	3.05386	2.3626
McCord	GSM3586589	FALSE	75.242	84.5323	46.1192	29.3336	34.2702	5.36746	6.27077	9.65205	11.2764	1.76613	2.06336
McCord	GSM3586590	FALSE	23.4491	64.505	62.4068	9.43955	5.68629	5.19427	3.12897	30.816	18.5632	16.957	10.2147
McCord	GSM3586591	FALSE	8.77325	38.1036	58.3043	1.94907	1.39386	3.16612	2.26421	20.267	14.4937	32.9222	23.5439
McCord	GSM3586592	FALSE	35.9057	81.8221	80.6148	23.6836	5.69513	5.26164	1.26525	42.2771	10.1662	9.39242	2.25857
McCord	GSM3586593	FALSE	20.5782	84.1306	40.2214	6.96335	10.3492	1.31349	1.95216	26.8751	39.9429	5.06942	7.53438
McCord	GSM3586594	FALSE	39.9053	67.7975	40.6971	11.0105	16.0443	5.22977	7.62071	16.5811	24.1616	7.8757	11.4763
McCord	GSM3586595	FALSE	32.9594	82.6406	75.9741	20.6937	6.54415	4.34691	1.37466	42.0917	13.311	8.84175	2.7961
McCord	GSM3586596	FALSE	19.7648	74.6369	83.1137	12.2608	2.49105	4.16647	0.84651	49.7726	10.1124	16.9138	3.4364
McCord	GSM3586597	FALSE	39.1749	81.4574	69.7965	22.2726	9.6382	5.07004	2.194	34.5818	14.9648	7.87203	3.40652
McCord	GSM3586598	FALSE	79.9184	17.4554	64.0398	8.93358	5.01647	42.246	23.7224	2.24479	1.26052	10.6154	5.96086
McCord	GSM3586599	FALSE	16.728	83.3754	71.2144	9.93228	4.01474	1.98044	0.800515	49.443	19.9854	9.85864	3.98497
McCord	GSM3586600	FALSE	22.5915	73.7531	45.8205	7.63457	9.02735	2.71696	3.21262	26.1594	30.9317	9.30951	11.0079
McCord	GSM3586601	FALSE	50.5648	75.9242	55.2897	21.2262	17.1647	6.73089	5.44298	20.752	16.7813	6.58053	5.32139
McCord	GSM3586602	FALSE	13.7797	63.9113	63.1461	5.56115	3.24566	3.14021	1.83272	34.7963	20.3082	19.6484	11.4674
McCord	GSM3586603	FALSE	47.1006	54.7998	57.2458	14.7757	11.0353	12.1874	9.10219	16.5948	12.3939	13.6879	10.2228
McCord	GSM3586604	FALSE	56.5047	89.2606	36.5008	18.4097	32.0267	2.21497	3.8533	14.1711	24.653	1.705	2.96613
McCord	GSM3586605	FALSE	56.4512	90.175	70.0629	35.6654	15.2394	3.88592	1.66041	27.5138	11.7563	2.99777	1.28091
McCord	GSM3586606	FALSE	12.5887	0	79.4968	0	0	10.0076	2.5811	0	0	69.4891	17.9221
McCord	GSM3586607	FALSE	10.6558	34.9047	78.1151	2.90541	0.813985	5.41842	1.51804	24.3604	6.82487	45.4308	12.728
McCord	GSM3586608	FALSE	64.2585	100	70.0964	45.0429	19.2156	0	0	25.0535	10.688	0	0
McCord	GSM3586609	FALSE	47.7918	46.5146	65.7194	14.6095	7.62064	16.799	8.7627	15.9596	8.32484	18.3513	9.57244
McCord	GSM3586610	FALSE	76.0281	82.5567	11.6903	7.33755	55.4287	1.55034	11.7115	2.31355	17.4769	0.488827	3.69266
McCord	GSM3586611	FALSE	48.6878	79.1024	65.5055	25.2283	13.2849	6.6649	3.50967	26.5882	14.001	7.02416	3.69885
McCord	GSM3586612	FALSE	49.4855	66.7702	29.7617	9.83374	23.2078	4.894	11.5499	10.0382	23.6904	4.99576	11.7901
McCord	GSM3586613	FALSE	16.728	41.1262	40.1879	2.76476	4.11482	3.95786	5.89053	13.763	20.4836	19.7023	29.3231
McCord	GSM3586614	FALSE	35.3068	82.1322	41.3229	11.9829	17.0153	2.60688	3.70167	21.9565	31.1774	4.77662	6.78263
McCord	GSM3586615	FALSE	30.9842	5.79221	68.1016	1.2222	0.572472	19.8786	9.311	2.72239	1.27515	44.2785	20.7398
McCord	GSM3586616	FALSE	20.6094	16.7872	54.876	1.89857	1.56118	9.41107	7.73863	7.31357	6.01388	36.2528	29.8103
McCord	GSM3586617	FALSE	58.5484	82.6132	29.9533	14.488	33.8807	3.04916	7.13056	10.2573	23.9871	2.15877	5.04835
McCord	GSM3586618	FALSE	2.43107	80.6738	71.5397	1.40306	0.558175	0.336117	0.133716	56.3107	22.4019	13.4898	5.36657
McCord	GSM3586619	FALSE	17.6648	32.2767	46.0663	2.62652	3.07509	5.51099	6.45218	12.2422	14.3329	25.6866	30.0735
McCord	GSM3586620	FALSE	54.6869	82.622	23.856	10.779	34.4044	2.26716	7.23634	8.93137	28.5072	1.87855	5.99598
McCord	GSM3586621	FALSE	58.8316	73.2483	43.2716	18.6471	24.446	6.81029	8.92818	13.0486	17.1065	4.76562	6.24765
McCord	GSM3586622	FALSE	15.7949	17.8935	74.2613	2.09882	0.727444	9.6307	3.33797	11.1891	3.87811	51.3426	17.7952
McCord	GSM3586623	FALSE	24.9373	82.7294	79.3969	16.38	4.25052	3.41948	0.887339	49.3046	12.7943	10.2928	2.67094
McCord	GSM3586624	FALSE	35.6012	57.014	46.3634	9.41069	10.887	7.09523	8.20828	17.023	19.6934	12.8345	14.8479
McCord	GSM3586625	FALSE	34.3168	37.0123	55.3953	7.036	5.66543	11.9739	9.64147	13.4671	10.8438	22.9183	18.454
McCord	GSM3586626	FALSE	3.65059	62.0063	30.0917	0.681156	1.58244	0.417371	0.969624	17.9776	41.7651	11.0156	25.5911
McCord	GSM3586627	FALSE	49.7666	74.1568	39.2317	14.4786	22.4267	5.04572	7.81559	14.6144	22.637	5.09304	7.88889
McCord	GSM3586628	FALSE	45.5929	76.0628	60.1952	20.8752	13.804	6.5695	4.34415	24.911	16.4726	7.83955	5.18399
McCord	GSM3586629	FALSE	34.4771	6.78104	67.5381	1.57898	0.758928	21.7062	10.433	3.00081	1.44233	41.2521	19.8277
McCord	GSM3586630	FALSE	64.5272	87.8073	6.47163	3.6668	52.9928	0.509161	7.35843	2.01577	29.132	0.279904	4.04518
McCord	GSM3586631	FALSE	13.2406	72.6029	42.9777	4.13147	5.48159	1.55903	2.0685	27.0716	35.9183	10.2156	13.5539
McCord	GSM3586632	FALSE	46.7691	72.7679	54.8846	18.6788	15.3541	6.9902	5.74599	21.2596	17.4755	7.95601	6.53988
McCord	GSM3586633	FALSE	54.7697	57.014	68.7032	21.4535	9.77287	16.175	7.36829	17.7169	8.07071	13.3577	6.08494
McCord	GSM3586634	FALSE	37.5649	88.7251	47.0209	15.6718	17.6577	1.99152	2.24388	26.0475	29.3481	3.31002	3.72945
McCord	GSM3586635	FALSE	36.0158	92.718	75.5046	25.2134	8.17978	1.98024	0.642433	44.793	14.5319	3.51801	1.14132
McCord	GSM3586636	FALSE	49.4246	75.1484	64.7681	24.056	13.0857	7.95534	4.32747	24.6162	13.3904	8.14058	4.42823
McCord	GSM3586637	FALSE	38.5873	57.1903	71.011	15.6708	6.39734	11.7304	4.78872	24.9406	10.1815	18.6692	7.62139
McCord	GSM3586638	FALSE	84.2319	1.69158	24.6778	0.351622	1.07323	20.4349	62.3721	0.0658233	0.200908	3.8254	11.676
McCord	GSM3586639	FALSE	30.26	68.0343	45.2591	9.31757	11.2696	4.37784	5.29501	21.4741	25.973	10.0896	12.2033
McCord	GSM3586640	FALSE	28.0693	83.596	60.1952	14.1247	9.34011	2.77168	1.8328	36.1961	23.9351	7.10273	4.69676
McCord	GSM3586641	FALSE	20.3905	83.4301	27.657	4.70496	12.3069	0.934445	2.44425	18.3693	48.049	3.64829	9.54293
McCord	GSM3586642	FALSE	33.8477	74.9932	64.602	16.3982	8.98525	5.46805	2.99616	32.0489	17.5609	10.6868	5.85573
McCord	GSM3586643	FALSE	44.3524	73.823	52.5076	17.1922	15.5501	6.09621	5.51393	21.5705	19.5102	7.64873	6.91816
McCord	GSM3586644	FALSE	18.0286	51.6147	27.1386	2.52536	6.78006	2.36735	6.35584	11.4821	30.8271	10.7637	28.8984
McCord	GSM3586645	FALSE	38.2638	82.3201	20.8555	6.56925	24.9296	1.41087	5.35411	10.5991	40.2223	2.27635	8.63851
McCord	GSM3586646	FALSE	17.0633	88.2532	62.8644	9.46672	5.59223	1.26005	0.744341	46.0132	27.1811	6.12448	3.61788
McCord	GSM3586647	FALSE	81.2229	95.8646	70.0816	54.5684	23.2956	2.35399	1.00494	12.6151	5.38547	0.544194	0.23232
McCord	GSM3586648	FALSE	41.671	80.0568	12.4511	4.15372	29.2067	1.03475	7.27578	5.81419	40.8822	1.44839	10.1843
McCord	GSM3586649	FALSE	27.9273	49.0068	57.7728	7.90695	5.77933	8.22744	6.01359	20.4057	14.9149	21.2328	15.5194
McCord	GSM3586650	FALSE	32.5298	13.2312	64.4383	2.77348	1.53061	18.1882	10.0375	5.75249	3.17464	37.7242	20.8189
McCord	GSM3586651	FALSE	35.8804	67.0771	65.4002	15.7402	8.32734	7.72564	4.08723	28.1283	14.8812	13.806	7.30402
McCord	GSM3586652	FALSE	19.6444	60.9942	41.8888	5.01909	6.96285	3.20971	4.45274	20.5307	28.4816	13.1293	18.214
McCord	GSM3586653	FALSE	64.5002	84.5854	85.1431	46.4522	8.10559	8.4653	1.47714	25.5665	4.46117	4.65915	0.81299
McCord	GSM3586654	FALSE	42.5379	71.4654	26.3286	8.00388	22.396	3.19578	8.94225	10.812	30.2535	4.31699	12.0796
McCord	GSM3586655	FALSE	57.3378	70.2038	49.9761	20.1171	20.1363	8.53815	8.54631	14.9681	14.9824	6.35282	6.35888
McCord	GSM3586656	FALSE	30.8422	33.601	46.843	4.85447	5.50881	9.59294	10.886	10.8852	12.3525	21.5103	24.4097
McCord	GSM3586657	FALSE	50.1961	65.3762	36.4623	11.9656	20.8507	6.33708	11.0427	11.8721	20.6878	6.28758	10.9565
McCord	GSM3586658	FALSE	28.1657	42.6721	12.2341	1.47041	10.5485	1.97542	14.1714	3.75015	26.903	5.03815	36.143
McCord	GSM3586659	FALSE	48.5631	70.3957	63.8146	21.8159	12.3705	9.17446	5.20228	23.1069	13.1025	9.71739	5.51014
McCord	GSM3586660	FALSE	23.5539	55.7625	63.8918	8.39169	4.74254	6.65729	3.76234	27.236	15.3923	21.6068	12.211
McCord	GSM3586661	FALSE	51.6467	65.8854	61.1834	20.8193	13.2084	10.78	6.83913	19.4916	12.3661	10.0925	6.40301
McCord	GSM3586662	FALSE	35.4546	72.141	38.0305	9.72716	15.8501	3.75638	6.12091	17.7084	28.8553	6.83853	11.1432
McCord	GSM3586663	FALSE	46.5895	78.7538	38.2105	14.0198	22.6712	3.78227	6.11624	16.0724	25.9904	4.33602	7.01169
McCord	GSM3586664	FALSE	37.9956	75.6542	22.9363	6.59309	22.1521	2.12169	7.12866	10.7592	36.1498	3.46235	11.6331
McCord	GSM3586665	FALSE	5.89539	78.3685	39.4094	1.82077	2.79936	0.502573	0.772689	29.0638	44.6846	8.02228	12.334
McCord	GSM3586666	FALSE	90.8352	7.54964	59.728	4.09599	2.76175	50.1581	33.8194	0.413262	0.278645	5.06067	3.41219
McCord	GSM3586667	FALSE	10.3249	19.794	28.7833	0.588249	1.45547	2.38361	5.89761	5.10912	12.6411	20.7024	51.2225
McCord	GSM3586668	FALSE	38.2638	4.40793	37.6937	0.635758	1.05088	13.7873	22.7899	1.02575	1.69553	22.2449	36.77
McCord	GSM3586669	FALSE	16.0318	75.7907	29.585	3.59476	8.55585	1.14825	2.73294	18.8279	44.8122	6.01408	14.314
McCord	GSM3586670	FALSE	33.1637	78.5045	55.159	14.3606	11.6744	3.93213	3.19659	28.9416	23.5278	7.92459	6.44223
McCord	GSM3586671	FALSE	57.1409	10.2027	76.9549	4.48639	1.34351	39.4863	11.8247	3.36506	1.00771	29.6171	8.86922
McCord	GSM3586672	FALSE	27.8511	84.4092	31.0573	7.30124	16.2077	1.34857	2.99364	18.914	41.9863	3.49351	7.75507
McCord	GSM3586673	FALSE	15.307	55.4375	55.3221	4.69454	3.79129	3.77363	3.04757	25.9746	20.977	20.8793	16.862
McCord	GSM3586674	FALSE	37.4198	85.4129	51.2238	16.3718	15.5895	2.79603	2.66244	27.3799	26.0717	4.67605	4.45262
McCord	GSM3586675	FALSE	15.9369	50.2419	46.9597	3.76007	4.24694	3.72387	4.20605	19.8334	22.4015	19.6424	22.1858
McCord	GSM3586676	FALSE	52.3351	90.8676	42.3917	20.1597	27.396	2.02609	2.75337	18.3606	24.9513	1.84529	2.50766
McCord	GSM3586677	FALSE	50.138	53.6079	67.8837	18.2457	8.6322	15.7898	7.47029	18.1453	8.58469	15.7029	7.42917
McCord	GSM3586678	FALSE	26.9784	73.5114	52.0976	10.3321	9.50009	3.72299	3.42319	27.9656	25.7136	10.0769	9.26546
McCord	GSM3586679	FALSE	54.3491	68.8795	12.9071	4.83182	32.6036	2.18307	14.7306	4.05852	27.3856	1.83368	12.3731
McCord	GSM3586680	FALSE	47.9171	70.6064	60.9655	20.6262	13.2064	8.5867	5.49782	22.4194	14.3545	9.33323	5.9758
McCord	GSM3586681	FALSE	65.9721	78.6085	66.5192	34.4967	17.363	9.38747	4.72495	17.7931	8.95571	4.84199	2.43709
McCord	GSM3586682	FALSE	41.9579	95.8001	89.3235	35.9042	4.29149	1.57407	0.188142	49.6677	5.93659	2.17747	0.260264
McCord	GSM3586683	FALSE	15.9369	59.8761	77.0634	7.35371	2.1887	4.92784	1.46668	38.7888	11.5448	25.9931	7.73637
McCord	GSM3586684	FALSE	32.4653	59.7571	71.5168	13.8745	5.52583	9.34365	3.72132	28.8619	11.4949	19.4368	7.74114
McCord	GSM3586685	FALSE	57.67	81.4074	57.0524	26.7848	20.1629	6.11735	4.60498	19.6601	14.7996	4.49016	3.38007
McCord	GSM3586686	FALSE	72.2555	72.8463	52.0586	27.4013	25.2342	10.2139	9.4061	10.5215	9.68937	3.92191	3.61174
McCord	GSM3586687	FALSE	17.5528	77.6973	43.2429	5.89749	7.74058	1.69286	2.22191	27.701	36.3582	7.95149	10.4365
McCord	GSM3586688	FALSE	32.3788	91.1648	80.7867	23.8467	5.67139	2.31111	0.549644	49.8023	11.8443	4.8266	1.1479
McCord	GSM3586689	FALSE	65.1754	74.4871	8.4093	4.08249	44.4648	1.39831	15.2298	2.18136	23.7584	0.747146	8.13761
McCord	GSM3586690	FALSE	43.8067	77.333	33.9839	11.5127	22.3643	3.37449	6.55518	14.768	28.6879	4.32864	8.40868
McCord	GSM3586691	FALSE	26.4031	94.2906	72.0471	17.9366	6.95906	1.08608	0.421379	49.997	19.3979	3.02738	1.17456
McCord	GSM3586692	FALSE	44.262	55.958	38.8251	9.61626	15.1519	7.56851	11.9253	12.1095	19.0804	9.53084	15.0173
McCord	GSM3586693	FALSE	10.5275	76.7581	39.8264	3.21826	4.86245	0.97447	1.47232	27.3518	41.3256	8.28196	12.5132
McCord	GSM3586694	FALSE	11.9492	8.13694	62.166	0.604441	0.367861	6.82392	4.15301	4.45397	2.71067	50.2836	30.6025
McCord	GSM3586695	FALSE	10.3249	66.9069	60.432	4.1747	2.7334	2.06486	1.35198	36.2585	23.7403	17.934	11.7423
McCord	GSM3586696	FALSE	38.0813	47.267	48.3348	8.70021	9.29969	9.70631	10.3751	14.1462	15.1209	15.7821	16.8695
McCord	GSM3586697	FALSE	23.8995	62.0063	77.8259	11.5332	3.28602	7.06682	2.01347	36.7238	10.4633	22.5021	6.41129
McCord	GSM3586698	FALSE	26.0888	41.8323	39.5196	4.31299	6.60056	5.9972	9.17805	12.219	18.6998	16.9904	26.002
McCord	GSM3586699	FALSE	23.3355	75.999	20.0631	3.55815	14.1766	1.12369	4.47707	11.6896	46.5746	3.69167	14.7086
McCord	GSM3586700	FALSE	19.5237	40.7117	27.2488	2.16585	5.78258	3.15412	8.42115	8.92759	23.8357	13.0012	34.7118
McCord	GSM3586701	FALSE	66.3207	71.6292	56.5109	26.8455	20.6595	10.6329	8.18278	13.6328	10.4914	5.39966	4.15542
McCord	GSM3586702	FALSE	26.8585	73.6144	65.0906	12.8695	6.90219	4.61282	2.47395	35.0465	18.7962	12.5617	6.7371
McCord	GSM3586703	FALSE	32.784	68.3898	46.4548	10.4156	12.0053	4.81415	5.54893	21.3548	24.6141	9.8703	11.3768
McCord	GSM3586704	FALSE	20.3905	85.6913	46.9597	8.20523	9.26768	1.37011	1.54752	32.0352	36.1832	5.34924	6.04188
McCord	GSM3586705	FALSE	28.1014	54.428	71.966	11.0072	4.28781	9.21624	3.59015	28.1624	10.9705	23.5801	9.18552
McCord	GSM3586706	FALSE	35.941	76.4331	61.6358	16.9319	10.539	5.22065	3.24951	30.1783	18.784	9.30497	5.79172
McCord	GSM3586707	FALSE	49.5468	37.4403	65.7155	12.1905	6.35995	20.3694	10.6269	12.4136	6.4763	20.742	10.8213
McCord	GSM3586708	FALSE	66.4202	84.4357	50.5947	28.3747	27.7077	5.23039	5.10743	14.3453	14.008	2.64431	2.58214
McCord	GSM3586709	FALSE	17.1862	46.5146	53.5649	4.28203	3.71207	4.92376	4.26838	20.6334	17.887	23.7256	20.5676
McCord	GSM3586710	FALSE	26.0273	44.5038	69.9528	8.10272	3.48041	10.1041	4.34006	23.0289	9.89175	28.7171	12.335
McCord	GSM3586711	FALSE	23.2762	28.1817	7.54818	0.495133	6.0645	1.2618	15.4548	1.63207	19.99	4.15918	50.9425
McCord	GSM3586712	FALSE	22.4851	87.0099	63.7493	12.4721	7.09218	1.86201	1.05882	42.9961	24.4495	6.41906	3.65016
McCord	GSM3586713	FALSE	19.6745	55.4375	24.213	2.64093	8.26614	2.12287	6.64459	10.7822	33.7483	8.66707	27.128
McCord	GSM3586714	FALSE	25.9199	77.619	56.1261	11.2919	8.82688	3.25596	2.54519	32.2726	25.2276	9.30565	7.27424
McCord	GSM3586715	FALSE	61.5202	9.62636	65.7835	3.8958	2.02635	36.5743	19.0237	2.43676	1.26745	22.8766	11.899
McCord	GSM3586716	FALSE	52.1075	78.1872	71.0318	28.9393	11.8021	8.07356	3.29256	26.5984	10.8474	7.42048	3.02622
McCord	GSM3586717	FALSE	57.9351	19.794	84.5427	9.69506	1.77259	39.2848	7.18262	7.0393	1.28703	28.5235	5.21509
McCord	GSM3586718	FALSE	27.2452	58.1702	17.1794	2.7227	13.1259	1.95787	9.43873	7.27062	35.051	5.22824	25.2049
McCord	GSM3586719	FALSE	8.21051	74.9932	71.6755	4.41329	1.74403	1.47163	0.581553	49.3385	19.4974	16.4521	6.50149
McCord	GSM3586720	FALSE	23.3059	80.9524	40.893	7.71515	11.1515	1.81532	2.62388	25.3887	36.6971	5.97379	8.63457
McCord	GSM3586721	FALSE	10.8052	63.7633	35.9498	2.47685	4.4129	1.40759	2.50785	20.4459	36.4276	11.6194	20.7018
McCord	GSM3586722	FALSE	56.6179	81.0802	46.4091	21.3045	24.6014	4.97135	5.74066	16.3241	18.8502	3.80918	4.39864
McCord	GSM3586723	FALSE	75.1493	95.2515	62.3566	44.6354	26.9455	2.22516	1.34329	14.7602	8.91044	0.735827	0.444204
McCord	GSM3586724	FALSE	30.7753	90.581	76.8541	21.4243	6.45229	2.22779	0.670937	48.1909	14.5135	5.01109	1.50918
McCord	GSM3586725	FALSE	33.8187	86.1456	24.9281	7.26237	21.8709	1.16798	3.51741	14.2121	42.8002	2.28567	6.88338
McCord	GSM3586726	FALSE	22.5915	42.6721	53.5462	5.16199	4.47827	6.93489	6.01634	17.6873	15.3445	23.762	20.6147
McCord	GSM3586727	FALSE	12.6875	34.2186	56.8444	2.46789	1.8736	4.74424	3.60177	16.9835	12.8937	32.6488	24.7866
McCord	GSM3586728	FALSE	32.8706	34.9047	68.8894	7.90393	3.56944	14.7404	6.6568	16.1417	7.28964	30.1033	13.5948
McCord	GSM3586729	FALSE	8.82445	48.0998	30.336	1.28762	2.95692	1.38936	3.19055	13.3039	30.5513	14.3551	32.9652
McCord	GSM3586730	FALSE	39.0947	80.6371	71.1766	22.4383	9.08654	5.38798	2.1819	34.9564	14.1558	8.39388	3.39916
McCord	GSM3586731	FALSE	8.69352	87.4391	47.5433	3.61402	3.98752	0.519164	0.572818	37.9574	41.8802	5.45269	6.01621
McCord	GSM3586732	FALSE	25.7956	46.2764	58.7845	7.01728	4.92001	8.14656	5.71179	20.1861	14.153	23.4346	16.4307
McCord	GSM3586733	FALSE	13.3453	37.467	52.0684	2.60346	2.39662	4.34521	4	16.905	15.5619	28.2147	25.9731
McCord	GSM3586734	FALSE	20.8166	37.0123	54.2707	4.18139	3.5233	7.11592	5.99597	15.9054	13.4021	27.068	22.8078
McCord	GSM3586735	FALSE	22.3363	80.0568	57.779	10.3319	7.54984	2.57381	1.88077	35.9241	26.2509	8.94919	6.53946
McCord	GSM3586736	FALSE	23.6708	37.6783	75.2934	6.71522	2.20352	11.1073	3.64473	21.654	7.10551	35.8168	11.7529
McCord	GSM3586737	FALSE	64.2654	66.1385	64.4383	27.389	15.1152	14.0226	7.73865	15.2296	8.40477	7.79722	4.30306
McCord	GSM3586738	FALSE	64.6826	37.4403	32.0784	7.76854	16.4488	12.9806	27.4846	4.24171	8.98125	7.08754	15.0069
McCord	GSM3586739	FALSE	39.349	0	11.5965	0	0	4.56309	34.7859	0	0	7.03337	53.6176
McCord	GSM3586740	FALSE	18.3248	67.865	22.6276	2.814	9.62216	1.33246	4.55622	12.5422	42.8867	5.93889	20.3074
McCord	GSM3586741	FALSE	64.4116	81.5454	49.6395	26.073	26.4517	5.9006	5.98631	14.4057	14.615	3.26017	3.30753
McCord	GSM3586742	FALSE	12.0492	61.4045	66.5265	4.92212	2.47662	3.09378	1.55667	35.9281	18.0776	22.5825	11.3626
McCord	GSM3586743	FALSE	44.7816	6.91003	34.1743	1.0575	2.03693	14.2463	27.4409	1.30396	2.51165	17.5665	33.8363
McCord	GSM3586744	FALSE	66.0041	93.0816	57.7924	35.5063	25.9314	2.63905	1.92738	18.2878	13.3561	1.35926	0.992713
McCord	GSM3586745	FALSE	40.6564	83.1116	73.8356	24.9492	8.841	5.0697	1.7965	36.4168	12.9047	7.39993	2.62224
McCord	GSM3586746	FALSE	71.8766	65.2677	34.6873	16.2726	30.6396	8.65949	16.3049	6.36702	11.9885	3.38822	6.37968
McCord	GSM3586747	FALSE	50.3389	27.3561	71.7596	9.88186	3.88893	26.2411	10.327	9.7488	3.83656	25.8878	10.1879
McCord	GSM3586748	FALSE	34.295	82.8032	60.114	17.0708	11.3266	3.54531	2.35234	32.7055	21.7003	6.79238	4.50679
McCord	GSM3586749	FALSE	19.3057	85.8522	71.0596	11.7777	4.79668	1.94087	0.790458	49.2286	20.0493	8.11251	3.30398
McCord	GSM3586750	FALSE	45.6105	71.3346	55.1845	17.9549	14.5812	7.21506	5.85938	21.4107	17.3878	8.60378	6.98717
McCord	GSM3586751	FALSE	65.4108	85.6566	28.336	15.8763	40.1524	2.65851	6.7236	8.39537	21.2326	1.40582	3.55543
McCord	GSM3586752	FALSE	16.1255	24.2308	25.9393	1.01354	2.8938	3.16931	9.04888	5.27176	15.0517	16.4847	47.0663
McCord	GSM3586753	FALSE	67.4852	82.7662	58.3904	32.6139	23.241	6.79096	4.83931	15.7136	11.1977	3.27193	2.33161
McCord	GSM3586754	FALSE	33.7897	3.0795	31.0792	0.323397	0.717158	10.1782	22.571	0.63369	1.40526	19.944	44.2274
McCord	GSM3586755	FALSE	22.6224	49.9952	51.0833	5.77759	5.53254	5.77869	5.5336	19.7616	18.9235	19.7654	18.9271
McCord	GSM3586756	FALSE	44.1998	59.2619	68.2624	17.8804	8.31321	12.2915	5.71472	22.5732	10.495	15.5174	7.21457
McCord	GSM3586757	FALSE	32.0285	34.2186	62.0662	6.80228	4.15743	13.0766	7.99218	14.4359	8.82299	27.7514	16.9612
McCord	GSM3586758	FALSE	32.3395	1.49118	41.4662	0.199967	0.282274	13.21	18.6472	0.418371	0.590572	27.6379	39.0137
McCord	GSM3586759	FALSE	25.0432	35.9615	42.5745	3.83422	5.1717	6.82779	9.20951	11.4762	15.4794	20.4362	27.5649
McCord	GSM3586760	FALSE	33.6543	92.5219	73.7197	22.9545	8.18305	1.85531	0.661399	45.2523	16.132	3.65754	1.30387
McCord	GSM3586761	FALSE	30.1184	8.59154	57.033	1.47581	1.11183	15.7016	11.8291	3.42421	2.5797	36.4314	27.4463
McCord	GSM3586762	FALSE	58.5851	91.2383	45.6962	24.4256	29.0265	2.34562	2.78745	17.2669	20.5193	1.65816	1.9705
McCord	GSM3586763	FALSE	24.1057	43.5791	40.2918	4.23268	6.27237	5.47994	8.12068	13.3262	19.7479	17.2531	25.5672
McCord	GSM3586764	FALSE	42.0183	81.1382	26.416	9.00596	25.0869	2.09357	5.83182	12.4275	34.6179	2.88895	8.04743
McCord	GSM3586765	FALSE	37.0667	83.1735	42.2295	13.0192	17.8105	2.63386	3.60315	22.1045	30.2393	4.47186	6.11758
McCord	GSM3586766	FALSE	68.9499	69.5836	64.6296	31.0078	16.97	13.5542	7.41792	13.9637	7.64206	6.10383	3.3405
McCord	GSM3586767	FALSE	48.1114	75.6815	41.4949	15.1089	21.3025	4.8549	6.84508	16.2951	22.975	5.23605	7.38249
McCord	GSM3586768	FALSE	65.4753	0	82.7947	0	0	54.2101	11.2652	0	0	28.5847	5.94008
McCord	GSM3586769	FALSE	63.5674	56.1179	79.4687	28.3486	7.32407	22.1676	5.72716	16.2475	4.19767	12.705	3.28243
McCord	GSM3586770	FALSE	39.0521	4.40793	78.7392	1.35541	0.365981	29.3939	7.93681	2.11536	0.571181	45.8745	12.3868
McCord	GSM3586771	FALSE	22.1002	68.4575	56.5594	8.557	6.57221	3.94273	3.02822	30.1622	23.1661	13.8975	10.674
McCord	GSM3586772	FALSE	40.4449	90.7054	69.7939	25.6044	11.0813	2.6237	1.13551	37.7025	16.3172	3.8634	1.67204
McCord	GSM3586773	FALSE	15.7631	88.3584	67.9453	9.46344	4.46458	1.24685	0.588228	50.572	23.8584	6.66307	3.14345
McCord	GSM3586774	FALSE	10.383	70.3957	19.9728	1.45985	5.84937	0.613928	2.4599	12.6001	50.4864	5.29886	21.2316
McCord	GSM3586775	FALSE	40.6967	76.8761	73.4183	22.9697	8.31636	6.90914	2.50151	33.4715	12.1186	10.068	3.6452
McCord	GSM3586776	FALSE	19.6142	89.9152	72.6736	12.8169	4.81933	1.43753	0.540532	52.5278	19.7512	5.89147	2.21528
McCord	GSM3586777	FALSE	39.9536	60.3308	37.1109	8.94533	15.159	5.8818	9.96745	13.444	22.7825	8.8398	14.9801
McCord	GSM3586778	FALSE	31.6233	62.0063	25.4268	4.98581	14.6226	3.055	8.95985	10.7804	31.6174	6.6056	19.3732
McCord	GSM3586779	FALSE	55.4414	79.9767	76.1067	33.7459	10.5943	8.44875	2.65244	27.1218	8.51473	6.79031	2.13178
McCord	GSM3586780	FALSE	56.3659	51.85	63.4261	18.5368	10.689	17.214	9.92622	14.3497	8.27458	13.3257	7.6841
McCord	GSM3586781	FALSE	39.8592	87.2264	30.481	10.5975	24.1702	1.55193	3.53954	15.9899	36.4688	2.3416	5.34057
McCord	GSM3586782	FALSE	53.3328	65.9486	9.72781	3.42149	31.7507	1.76662	16.3939	2.99387	27.7825	1.54583	14.345
McCord	GSM3586783	FALSE	34.4498	75.2654	43.6517	11.3184	14.6104	3.71957	4.80145	21.5363	27.8003	7.07749	9.13606
McCord	GSM3586784	FALSE	80.6921	93.0552	76.1085	57.1485	17.9397	4.26506	1.33886	13.6744	4.29257	1.02054	0.32036
McCord	GSM3586785	FALSE	15.7312	71.0726	71.5008	7.99423	3.18638	3.25374	1.29689	42.8233	17.0687	17.4296	6.94717
McCord	GSM3586786	FALSE	30.5957	54.7998	83.4167	13.986	2.78042	11.536	2.29336	31.7262	6.30719	26.1686	5.20233
McCord	GSM3586787	FALSE	66.6973	17.4554	59.6602	6.9458	4.69646	32.846	22.2091	3.46811	2.34499	16.4003	11.0892
McCord	GSM3586788	FALSE	49.1699	34.9047	61.1511	10.4951	6.66748	19.5728	12.4345	10.8495	6.89261	20.2337	12.8543
McCord	GSM3586789	FALSE	76.4653	90.4436	100	69.158	0	7.30732	0	21.2856	0	2.24906	0
McCord	GSM3586790	FALSE	48.1809	49.4576	52.3661	12.4784	11.3507	12.7521	11.5997	13.4206	12.2078	13.715	12.4756
McCord	GSM3586791	FALSE	62.7794	93.2735	44.654	26.1478	32.4087	1.88568	2.33719	15.5025	19.2145	1.11798	1.38567
McCord	GSM3586792	FALSE	25.7202	72.521	64.6335	12.0558	6.59677	4.56807	2.49958	34.8171	19.0514	13.1925	7.21876
McCord	GSM3586793	FALSE	62.4338	94.5984	61.353	36.2359	22.8255	2.06909	1.30335	21.803	13.734	1.24497	0.784221
McCord	GSM3586794	FALSE	61.7235	84.4801	49.8989	26.0193	26.1248	4.78002	4.7994	16.1353	16.2007	2.96423	2.97624
McCord	GSM3586795	FALSE	50.7689	37.2258	58.0413	10.9693	7.92982	18.4976	13.3721	10.6371	7.68964	17.9373	12.9671
McCord	GSM3586796	FALSE	36.0909	88.8996	64.2549	20.616	11.4687	2.5742	1.43203	36.5064	20.3086	4.55834	2.53581
McCord	GSM3586797	FALSE	63.1829	84.6201	75.9983	40.6328	12.8326	7.38511	2.33236	23.677	7.47766	4.30336	1.35908
McCord	GSM3586798	FALSE	10.8942	73.177	64.7012	5.15803	2.81404	1.89067	1.03148	42.1884	23.0165	15.4641	8.43669
McCord	GSM3586799	FALSE	13.7398	60.5676	24.0856	2.00437	6.3175	1.30494	4.11299	12.5837	39.662	8.19258	25.8219
McCord	GSM3586800	FALSE	39.9943	86.3976	51.5673	17.8186	16.7355	2.80536	2.63483	26.7343	25.1092	4.20903	3.95319
McCord	GSM3586801	FALSE	52.9295	74.1568	53.6773	21.0687	18.182	7.34234	6.33634	18.7366	16.1694	6.5296	5.63495
McCord	GSM3586802	FALSE	45.0103	93.3885	27.8657	11.7132	30.3212	0.829243	2.14661	14.3102	37.0439	1.0131	2.62255
McCord	GSM3586803	FALSE	38.8882	90.4946	76.5917	26.9539	8.23778	2.8312	0.865286	42.3574	12.9455	4.44917	1.35978
McCord	GSM3586804	FALSE	52.2191	63.1553	74.9981	24.7338	8.24543	14.4296	4.81036	22.6315	7.54462	13.2032	4.40151
McCord	GSM3586805	FALSE	29.5279	28.1817	48.9748	4.07542	4.24605	10.3858	10.8206	9.72649	10.1337	24.787	25.8248
McCord	GSM3586806	FALSE	43.8067	81.5093	8.15708	2.91261	32.794	0.660736	7.43942	3.73617	42.0666	0.847562	9.54295
McCord	GSM3586807	FALSE	72.707	81.9156	64.3953	38.3528	21.2056	8.46708	4.68151	14.397	7.96022	3.1784	1.75736
McCord	GSM3586808	FALSE	55.1885	91.36	64.8036	32.6742	17.7461	3.09003	1.67827	26.5305	14.4093	2.50901	1.3627
McCord	GSM3586809	FALSE	23.5831	85.5761	84.2964	17.0123	3.16922	2.86743	0.534174	55.1253	10.2693	9.29141	1.73089
McCord	GSM3586810	FALSE	58.7956	69.4572	52.0052	21.2377	19.6	9.339	8.61882	14.8836	13.7358	6.54486	6.04015
McCord	GSM3586811	FALSE	53.6596	87.5217	63.5223	29.8325	17.1313	4.25334	2.44248	25.7633	14.7946	3.67319	2.10933
McCord	GSM3586812	FALSE	16.9704	16.4062	56.798	1.58137	1.20283	8.05749	6.12872	7.73702	5.88496	39.4222	29.9855
McCord	GSM3586813	FALSE	24.0933	1.69158	64.0977	0.261235	0.146323	15.182	8.50372	0.823031	0.460995	47.8314	26.7913
McCord	GSM3586814	FALSE	20.4532	80.764	68.6159	11.3345	5.18427	2.6996	1.23476	44.0825	20.1628	10.4993	4.80227
McCord	GSM3586815	FALSE	37.3399	43.8118	43.4498	7.10806	9.25121	9.11602	11.8646	11.9281	15.5245	15.2976	19.91
McCord	GSM3586816	FALSE	53.4043	28.1817	70.398	10.5951	4.45517	27.0005	11.3536	9.24428	3.88716	23.5581	9.90606
McCord	GSM3586817	FALSE	65.727	85.057	25.4268	14.215	41.6904	2.49733	7.32429	7.41233	21.7393	1.30222	3.81922
McCord	GSM3586818	FALSE	63.4345	74.8875	70.3882	33.4376	14.067	11.2128	4.71716	19.2744	8.1086	6.46339	2.71911
McCord	GSM3586819	FALSE	39.8848	57.1903	47.8108	10.9058	11.9045	8.16349	8.9111	16.4374	17.9427	12.3042	13.431
McCord	GSM3586820	FALSE	17.6041	53.6079	39.2904	3.7079	5.72926	3.20881	4.95809	17.3548	26.8159	15.0189	23.2064
McCord	GSM3586821	FALSE	44.2827	68.5774	68.0248	20.6577	9.71021	9.46551	4.44928	25.9919	12.2176	11.9097	5.59816
McCord	GSM3586822	FALSE	54.9278	76.1929	64.8195	27.1276	14.7234	8.47627	4.60047	22.2602	12.0816	6.95539	3.77502
McCord	GSM3586823	FALSE	30.484	68.5774	68.2835	14.2747	6.63037	6.54078	3.03808	32.5523	15.12	14.9157	6.92808
McCord	GSM3586824	FALSE	31.6805	3.6053	61.4251	0.701584	0.440593	18.7582	11.7801	1.51297	0.950145	40.4523	25.404
McCord	GSM3586825	FALSE	1.15605	89.7194	22.8642	0.237146	0.80005	0.0271738	0.091675	20.2764	68.4057	2.32341	7.83838
McCord	GSM3586826	FALSE	43.1896	9.32014	68.4968	2.75722	1.26811	26.8263	12.338	3.62678	1.66804	35.2865	16.2291
McCord	GSM3586827	FALSE	32.8706	76.6434	57.4209	14.4661	10.727	4.40846	3.26898	29.5432	21.9071	9.00311	6.67604
McCord	GSM3586828	FALSE	3.16736	34.2186	1.71137	0.0185483	1.06528	0.035657	2.04788	0.56706	32.5678	1.09011	62.6077
McCord	GSM3586829	FALSE	30.6815	29.0776	51.7748	4.61907	4.30239	11.2662	10.4938	10.4358	9.72035	25.4537	23.7086
McCord	GSM3586830	FALSE	52.4035	76.1657	77.3744	30.8829	9.03065	9.66408	2.82593	28.0499	8.20226	8.77758	2.56671
McCord	GSM3586831	FALSE	16.8885	10.2027	51.0192	0.879101	0.843977	7.73728	7.42814	4.32622	4.15337	38.0766	36.5553
McCord	GSM3586832	FALSE	51.6741	88.9098	40.2918	18.5114	27.4319	2.30902	3.42172	17.312	25.6545	2.15941	3.20002
McCord	GSM3586833	FALSE	54.7815	23.8365	34.666	4.52669	8.53131	14.4639	27.2597	3.73647	7.04202	11.939	22.501
McCord	GSM3586834	FALSE	47.981	63.2602	15.8679	4.81637	25.5365	2.79722	14.8309	5.22171	27.6856	3.03263	16.0791
McCord	GSM3586835	FALSE	38.0586	80.9185	71.3074	21.9602	8.8363	5.17847	2.0837	35.7407	14.3813	8.42808	3.39128
McCord	GSM3586836	FALSE	66.5232	0	68.836	0	0	45.7919	20.7313	0	0	23.0441	10.4327
McCord	GSM3586837	FALSE	31.2964	84.2201	77.3876	20.3977	5.96013	3.8218	1.11672	44.7783	13.084	8.38985	2.45148
McCord	GSM3586838	FALSE	36.4464	86.4745	74.0214	23.3292	8.18764	3.64894	1.28064	40.6804	14.2773	6.36286	2.23312
McCord	GSM3586839	FALSE	21.6419	61.8008	61.135	8.17674	5.19816	5.05405	3.21299	29.6052	18.8208	18.299	11.6331
McCord	GSM3586840	FALSE	72.6917	83.24	38.0464	23.0213	37.4873	4.63524	7.54789	8.64849	14.083	1.74133	2.83554
McCord	GSM3586841	FALSE	25.5793	65.4636	64.3544	10.7762	5.96891	5.68519	3.149	31.3525	17.366	16.5405	9.16171
McCord	GSM3586842	FALSE	74.335	54.7998	62.8763	25.6129	15.1225	21.1262	12.4734	8.84313	5.22121	7.29404	4.30658
McCord	GSM3586843	FALSE	36.5551	3.96651	68.5154	0.993446	0.456515	24.0524	11.0527	1.72422	0.792326	41.7453	19.1831
McCord	GSM3586844	FALSE	31.5661	70.1179	65.5308	14.5042	7.62924	6.18127	3.25135	31.4446	16.5398	13.4007	7.04878
McCord	GSM3586845	FALSE	48.6679	5.79221	72.388	2.04058	0.778367	33.1892	12.6598	2.15229	0.820976	35.006	13.3528
McCord	GSM3586846	FALSE	35.4546	55.1618	60.9711	11.9243	7.63303	9.69269	6.2045	21.7084	13.896	17.6457	11.2954
McCord	GSM3586847	FALSE	65.9146	42.9544	67.9607	19.2419	9.07135	25.5542	12.0472	9.95024	4.69093	13.2144	6.22979
McCord	GSM3586848	FALSE	9.37451	86.5969	59.9568	4.86732	3.25072	0.753342	0.503132	47.0535	31.4254	7.28273	4.86389
McCord	GSM3586849	FALSE	43.1896	27.3561	54.2437	6.4089	5.40611	17.0187	14.3558	8.43009	7.11105	22.386	18.8833
McCord	GSM3586850	FALSE	35.941	7.98514	54.3754	1.56054	1.3094	17.9825	15.0885	2.78141	2.33379	32.0509	26.8929
McCord	GSM3586851	FALSE	67.2659	0	71.984	0	0	48.4206	18.8452	0	0	23.5633	9.1708
McCord	GSM3586852	FALSE	67.1258	83.8579	31.0008	17.4504	38.8399	3.35909	7.47642	8.54617	19.0214	1.64508	3.6615
McCord	GSM3586853	FALSE	72.5756	69.4572	12.2998	6.2002	44.2088	2.72645	19.4402	2.34289	16.7053	1.03025	7.34592
McCord	GSM3586854	FALSE	17.0324	14.2211	18.7332	0.453755	1.96844	2.73697	11.8733	2.21031	9.58857	13.3322	57.8365
McCord	GSM3586855	FALSE	22.0208	61.6868	56.2864	7.6459	5.93801	4.74881	3.68806	27.0754	21.0275	16.8163	13.06
McCord	GSM3586856	FALSE	40.9568	81.1382	68.3758	22.7224	10.5092	5.28215	2.44302	32.7565	15.1501	7.61474	3.52186
McCord	GSM3586857	FALSE	31.4567	84.2113	65.474	17.3441	9.14596	3.25183	1.71477	37.7924	19.9288	7.08566	3.73644
McCord	GSM3586858	FALSE	18.1979	0	54.1519	0	0	9.85448	8.34338	0	0	44.2974	37.5048
McCord	GSM3586859	FALSE	84.2612	95.0937	41.8743	33.5527	46.5744	1.73112	2.40296	6.26718	8.69947	0.323349	0.448841
McCord	GSM3586860	FALSE	48.8925	82.1634	63.9422	25.6867	14.4851	5.57624	3.14452	26.8504	15.1413	5.82886	3.28697
McCord	GSM3586861	FALSE	56.3766	87.1217	76.1649	37.4093	11.7069	5.52981	1.7305	28.9469	9.05864	4.2789	1.33904
McCord	GSM3586862	FALSE	33.5288	43.8979	75.6915	11.1406	3.57784	14.2378	4.57252	22.0864	7.09309	28.2266	9.06506
McCord	GSM3586863	FALSE	25.3035	65.7274	54.2527	9.02296	7.60839	4.7049	3.96729	26.6359	22.4601	13.8889	11.7115
McCord	GSM3586864	FALSE	37.7846	7.83306	70.1434	2.07603	0.883663	24.4274	10.3975	3.41835	1.45502	40.2217	17.1204
McCord	GSM3586865	FALSE	31.2216	82.0807	78.3789	20.086	5.54082	4.38505	1.20964	44.2479	12.206	9.6599	2.66472
McCord	GSM3586866	FALSE	24.7407	85.929	73.9178	15.7145	5.54493	2.57327	0.907987	47.8024	16.8672	7.82768	2.76203
McCord	GSM3586867	FALSE	36.2521	70.9143	56.4233	14.5053	11.2027	5.94938	4.59481	25.5069	19.6994	10.4617	8.07979
McCord	GSM3586868	FALSE	37.6942	88.0901	76.8389	25.5143	7.69062	3.44957	1.03978	42.1732	12.712	5.70188	1.71869
McCord	GSM3586869	FALSE	49.3943	71.9266	72.1376	25.6288	9.89887	10.0031	3.86358	26.2573	10.1416	10.2484	3.95834
McCord	GSM3586870	FALSE	42.7285	78.0703	56.7504	18.9309	14.4273	5.31763	4.05258	25.3743	19.3378	7.12753	5.43191
McCord	GSM3586871	FALSE	36.6528	74.2366	52.1346	14.1857	13.0241	4.92307	4.51994	24.5172	22.5096	8.50856	7.81182
McCord	GSM3586872	FALSE	35.5504	62.6602	71.2866	15.8798	6.39619	9.46289	3.81154	28.7886	11.5957	17.1554	6.90999
McCord	GSM3586873	FALSE	85.3856	55.28	70.3561	33.2089	13.9923	26.8651	11.3194	5.68397	2.39489	4.59818	1.9374
McCord	GSM3586874	FALSE	33.7029	75.7089	49.943	12.7435	12.7726	4.08874	4.09807	25.0678	25.125	8.04298	8.06133
McCord	GSM3586875	FALSE	27.1799	80.176	36.7664	8.01205	13.7797	1.98103	3.40712	21.4658	36.9184	5.30754	9.1283
McCord	GSM3586876	FALSE	66.6464	79.8105	55.0215	29.2664	23.9244	7.40345	6.0521	14.6466	11.9731	3.70511	3.02882
McCord	GSM3586877	FALSE	5.75797	17.8935	57.1993	0.589324	0.440976	2.70419	2.02348	9.64562	7.21757	44.2601	33.1187
McCord	GSM3586878	FALSE	55.0958	84.9377	41.2082	19.2843	27.5129	3.41974	4.87895	15.7171	22.4235	2.78716	3.97644
McCord	GSM3586879	FALSE	54.3491	52.4089	75.3322	21.4575	7.02631	19.4849	6.38041	18.0233	5.9018	16.3665	5.35926
McCord	GSM3586880	FALSE	62.3548	0	75.6443	0	0	47.1679	15.187	0	0	28.4764	9.16875
McCord	GSM3586881	FALSE	51.5241	85.8446	75.4813	33.3859	10.8448	5.5052	1.78827	31.4107	10.2032	5.17951	1.68247
McCord	GSM3586882	FALSE	17.4335	79.5049	58.2906	8.07934	5.78111	2.08273	1.49028	38.2645	27.3799	9.86399	7.05811
McCord	GSM3586883	FALSE	34.8326	87.5662	54.5366	16.6345	13.8671	2.362	1.96903	31.1211	25.9435	4.41899	3.68381
McCord	GSM3586884	FALSE	13.1035	94.9195	72.6665	9.03807	3.39968	0.483761	0.181967	59.9365	22.5452	3.20809	1.20673
McCord	GSM3586885	FALSE	55.5475	73.177	51.2539	20.8337	19.8143	7.63656	7.26291	16.6724	15.8566	6.11125	5.81223
McCord	GSM3586886	FALSE	22.2268	92.4397	50.7995	10.4375	10.1089	0.853642	0.826772	36.5214	35.3719	2.98696	2.89294
McCord	GSM3586887	FALSE	34.5864	77.1601	68.367	18.245	8.44186	5.40065	2.49885	34.507	15.9662	10.2143	4.7261
McCord	GSM3586888	FALSE	39.5543	8.75989	64.1016	2.22107	1.24385	23.1339	12.9555	3.39416	1.90081	35.3524	19.7982
McCord	GSM3586889	FALSE	28.351	74.273	60.8272	12.8085	8.24867	4.43666	2.85721	32.3697	20.8461	11.2124	7.22078
McCord	GSM3586890	FALSE	85.9672	86.9743	41.9178	31.3417	43.4277	4.69389	6.50395	5.11604	7.08888	0.766204	1.06167
McCord	GSM3586891	FALSE	73.4811	3.6053	63.3687	1.67877	0.970442	44.8852	25.9467	0.605858	0.350227	16.1988	9.364
McCord	GSM3586892	FALSE	72.6275	8.13694	77.3091	4.56871	1.34095	51.579	15.1388	1.72189	0.50539	19.4395	5.70566
McCord	GSM3586893	FALSE	27.6258	53.2782	28.4856	4.19266	10.5259	3.67671	9.23057	10.9839	27.5757	9.63227	24.1823
McCord	GSM3586894	FALSE	40.4044	72.644	30.1646	8.85375	20.4977	3.33411	7.71892	13.0591	30.2336	4.91773	11.3852
McCord	GSM3586895	FALSE	70.7149	86.6371	69.0309	42.292	18.9733	6.52314	2.92645	17.5143	7.8574	2.70142	1.21193
McCord	GSM3586896	FALSE	49.827	48.7191	59.0549	14.3357	9.93951	15.0896	10.4622	14.4353	10.0085	15.1944	10.5348
McCord	GSM3586897	FALSE	50.9021	23.8365	81.127	9.84336	2.28992	31.452	7.31685	9.49447	2.20875	30.3372	7.05751
McCord	GSM3586898	FALSE	67.9323	79.1024	56.4233	30.3197	23.4164	8.00996	6.18623	14.3125	11.0538	3.78114	2.92024
McCord	GSM3586899	FALSE	29.197	31.945	59.5841	5.55741	3.76959	11.8394	8.03065	13.4768	9.14129	28.7105	19.4744
McCord	GSM3586900	FALSE	11.6454	52.4089	31.2681	1.90837	4.19487	1.73294	3.80925	14.4789	31.8267	13.1479	28.901
McCord	GSM3586901	FALSE	68.2608	89.9552	54.4201	33.4162	27.988	3.7314	3.12527	15.5375	13.0136	1.73499	1.45315
McCord	GSM3586902	FALSE	27.4827	4.32353	77.8259	0.924747	0.263478	20.4639	5.83057	2.44008	0.695227	53.9971	15.3848
McCord	GSM3586903	FALSE	79.286	19.4291	57.5739	8.86902	6.53556	36.779	27.1024	2.3171	1.70746	9.60879	7.08069
McCord	GSM3586904	FALSE	39.8848	67.0771	62.633	16.7566	9.99701	8.22448	4.90674	25.2559	15.0677	12.3961	7.39554
McCord	GSM3586905	FALSE	0.0999537	93.6189	79.8171	0.0746893	0.0188862	0.00509089	0.0012873	74.6492	18.8761	5.08816	1.28661
McCord	GSM3586906	FALSE	25.2086	72.2721	60.0072	10.9326	7.28622	4.1944	2.79543	32.4358	21.6174	12.4443	8.29374
McCord	GSM3586907	FALSE	34.2076	70.1743	58.139	13.9562	10.0487	5.93172	4.27094	26.8424	19.327	11.4086	8.21442
McCord	GSM3586908	FALSE	56.0667	56.1179	72.1332	22.6956	8.76787	17.7471	6.85616	17.784	6.8704	13.9064	5.37241
McCord	GSM3586909	FALSE	55.8973	84.0494	60.774	28.5525	18.4289	5.41859	3.49737	22.5277	14.5403	4.27523	2.75941
McCord	GSM3586910	FALSE	24.3072	22.7934	61.0102	3.38024	2.16021	11.4496	7.31713	10.5261	6.7269	35.6542	22.7856
McCord	GSM3586911	FALSE	49.6768	6.52276	70.6193	2.28828	0.952022	32.7932	13.6434	2.31805	0.964409	33.2198	13.8209
McCord	GSM3586912	FALSE	30.4552	83.4018	65.1025	16.5362	8.86404	3.29095	1.76408	37.7605	20.2411	7.51491	4.02829
McCord	GSM3586913	FALSE	25.3035	76.9771	63.9383	12.4538	7.02407	3.7248	2.10082	36.764	20.7352	10.9957	6.20165
McCord	GSM3586914	FALSE	18.7586	76.4331	41.6424	5.9706	8.36719	1.84093	2.57988	25.858	36.2374	7.97287	11.1732
McCord	GSM3586915	FALSE	32.784	67.4953	63.2517	13.9961	8.13153	6.74032	3.91603	28.6958	16.6718	13.8195	8.02891
McCord	GSM3586916	FALSE	42.7696	63.9113	72.7475	19.8852	7.44937	11.2286	4.20643	26.6086	9.96806	15.0251	5.62866
McCord	GSM3586917	FALSE	50.6224	35.5406	52.7571	9.49177	8.4997	17.2151	15.4158	9.25838	8.2907	16.7918	15.0367
McCord	GSM3586918	FALSE	28.7774	76.2929	46.432	10.1942	11.7609	3.16772	3.65456	25.2301	29.1077	7.83993	9.04484
McCord	GSM3586919	FALSE	58.0057	84.4535	45.4965	22.2877	26.7001	4.10281	4.91506	16.1356	19.3301	2.97031	3.55836
McCord	GSM3586920	FALSE	46.7335	7.29972	41.9904	1.43247	1.97895	18.1911	25.131	1.63271	2.25559	20.7341	28.6441
McCord	GSM3586921	FALSE	41.2382	75.2654	68.9799	21.41	9.62804	7.03601	3.16407	30.508	13.7194	10.0259	4.50861
McCord	GSM3586922	FALSE	27.3595	86.4811	42.0339	9.94556	13.7152	1.55472	2.144	26.4058	36.4144	4.12782	5.6924
McCord	GSM3586923	FALSE	37.5649	69.853	43.0333	11.292	14.9482	4.87339	6.45131	18.768	24.8448	8.09986	10.7224
McCord	GSM3586924	FALSE	38.8373	85.9213	22.5366	7.52036	25.8492	1.23225	4.23554	11.8434	40.7084	1.94061	6.67031
McCord	GSM3586925	FALSE	31.0981	43.5791	59.1086	8.01057	5.54173	10.3711	7.17474	17.7484	12.2784	22.9785	15.8966
McCord	GSM3586926	FALSE	40.9568	28.1817	61.9392	7.14921	4.39309	18.2191	11.1954	10.3063	6.33308	26.2646	16.1393
McCord	GSM3586927	FALSE	44.2827	6.04061	47.3777	1.26733	1.40762	19.7128	21.895	1.59457	1.77109	24.803	27.5486
McCord	GSM3586928	FALSE	100	85.9213	3.25648	2.79801	83.1233	0.45847	13.6202	0	0	0	0
McCord	GSM3586929	FALSE	35.9659	0	62.7687	0	0	22.5753	13.3906	0	0	40.1934	23.8407
McCord	GSM3586930	FALSE	12.1807	93.5743	77.926	8.88199	2.51599	0.609917	0.172771	64.0367	18.1396	4.39734	1.24563
McCord	GSM3586931	FALSE	31.1837	81.3905	33.596	8.52685	16.8537	1.94962	3.85351	18.8171	37.1929	4.30242	8.50394
McCord	GSM3586932	FALSE	25.4878	82.465	60.1688	12.6466	8.37194	2.68912	1.78017	36.9716	24.4749	7.86148	5.20422
McCord	GSM3586933	FALSE	51.3754	86.3735	49.3325	21.8912	22.4836	3.4536	3.54705	20.7191	21.2797	3.26868	3.35713
McCord	GSM3586934	FALSE	55.4305	66.7097	44.8527	16.5854	20.3921	8.27665	10.1763	13.3357	16.3965	6.65492	8.18237
McCord	GSM3586935	FALSE	45.0709	55.9103	80.2491	20.2222	4.97709	15.9468	3.92483	24.6453	6.06571	19.4348	4.78329
McCord	GSM3586936	FALSE	30.6815	63.4135	65.4386	12.7319	6.72434	7.34568	3.87963	28.765	15.1922	16.596	8.7652
McCord	GSM3586937	FALSE	34.1795	12.9208	68.5026	3.02525	1.39101	20.3886	9.37466	5.82581	2.6787	39.2629	18.0531
McCord	GSM3586938	FALSE	34.9658	38.8919	57.2192	7.78116	5.8177	12.226	9.14096	14.4725	10.8206	22.7396	17.0016
McCord	GSM3586939	FALSE	43.7655	0.854139	62.6493	0.234195	0.139624	27.1846	16.2071	0.300917	0.179403	34.9296	20.8246
McCord	GSM3586940	FALSE	75.1713	88.2793	19.2152	12.7514	53.6093	1.69298	7.11765	4.21171	17.7069	0.559184	2.35092
McCord	GSM3586941	FALSE	40.6058	36.3984	62.6697	9.2625	5.51738	16.185	9.64091	13.5483	8.07028	23.6739	14.1018
McCord	GSM3586942	FALSE	47.4464	2.81545	47.9748	0.640861	0.694968	22.1214	23.9891	0.709844	0.769775	24.5026	26.5714
McCord	GSM3586943	FALSE	33.5873	70.5474	60.5072	14.3372	9.35782	5.98558	3.90677	28.349	18.5033	11.8354	7.72491
McCord	GSM3586944	FALSE	57.1183	56.2575	56.764	18.2402	13.8932	14.1825	10.8025	13.6938	10.4303	10.6475	8.11001
McCord	GSM3586945	FALSE	46.4166	38.791	45.3634	8.1679	9.83756	12.8883	15.5229	9.42902	11.3565	14.8782	17.9196
McCord	GSM3586946	FALSE	29.8159	63.7633	58.0981	11.0454	7.96621	6.27709	4.5272	25.9999	18.7518	14.7758	10.6567
McCord	GSM3586947	FALSE	10.8646	10.2027	24.416	0.270647	0.837832	2.38206	7.37405	2.22044	6.87375	19.5429	60.4983
McCord	GSM3586948	FALSE	52.3215	33.0628	55.7787	9.64913	7.64981	19.5351	15.4874	8.79287	6.97097	17.8016	14.1131
McCord	GSM3586949	FALSE	67.0197	86.9448	70.5235	41.0941	17.176	6.17051	2.57907	20.2224	8.45228	3.0365	1.26916
McCord	GSM3586950	FALSE	73.0211	77.8421	72.5618	41.2449	15.5962	11.7405	4.43949	15.2387	5.76229	4.33772	1.64025
McCord	GSM3586951	FALSE	53.1298	82.6313	59.357	26.0588	17.843	5.47745	3.75052	22.9886	15.7408	4.83211	3.30865
McCord	GSM3586952	FALSE	64.3485	81.1382	41.1726	21.4967	30.7145	4.99723	7.14005	11.91	17.017	2.76865	3.95585
McCord	GSM3586953	FALSE	9.31788	68.2146	34.1531	2.17082	4.18533	1.01152	1.9502	21.1266	40.7319	9.84419	18.9795
McCord	GSM3586954	FALSE	16.9194	84.7846	69.8474	10.0196	4.3254	1.79812	0.776236	49.2002	21.2394	8.82945	3.81161
McCord	GSM3586955	FALSE	84.667	64.3261	63.6881	34.6865	19.7766	19.2364	10.9676	6.28163	3.58148	3.48365	1.98621
McCord	GSM3586956	FALSE	27.2778	48.7191	31.311	4.16108	9.12843	4.37989	9.60845	11.0933	24.3362	11.6767	25.6159
McCord	GSM3586957	FALSE	50.7689	75.9766	57.8325	22.3074	16.265	7.0535	5.14292	21.6318	15.7724	6.83986	4.98714
McCord	GSM3586958	FALSE	24.7114	73.457	66.2187	12.0202	6.13207	4.34338	2.21576	36.6221	18.6826	13.233	6.75079
McCord	GSM3586959	FALSE	28.0371	79.7189	65.0787	14.5457	7.80522	3.70054	1.98571	37.3343	20.0336	9.49816	5.09672
McCord	GSM3586960	FALSE	48.3325	90.383	62.0212	27.0935	16.5908	2.88284	1.76531	28.9631	17.7356	3.08176	1.88712
McCord	GSM3586961	FALSE	83.3193	86.4547	9.86195	7.1039	64.9296	1.11301	10.1729	1.42221	12.999	0.222826	2.03662
McCord	GSM3586962	FALSE	66.1443	0	0	0	0	0	66.1443	0	0	0	33.8557
McCord	GSM3586963	FALSE	48.9241	5.48597	62.9728	1.69017	0.993796	29.1187	17.1214	1.7645	1.0375	30.3994	17.8744
McCord	GSM3586964	FALSE	50.7985	37.8905	43.7682	8.42441	10.8234	13.8092	17.7415	8.15958	10.4831	13.3751	17.1838
McCord	GSM3586965	FALSE	27.1799	10.4096	54.9338	1.55425	1.27507	13.3767	10.9739	4.16413	3.41614	35.8387	29.4011
McCord	GSM3586966	FALSE	20.7533	0	31.9141	0	0	6.62322	14.13	0	0	25.2909	53.9558
McCord	GSM3586967	FALSE	51.8469	62.23	37.2937	12.0326	20.2318	7.30306	12.2795	11.1753	18.7904	6.78276	11.4047
McCord	GSM3586968	FALSE	41.7362	79.8105	52.9789	17.6472	15.6627	4.46418	3.96216	24.6355	21.8651	6.23199	5.53117
McCord	GSM3586969	FALSE	26.2211	0	66.1357	0	0	17.3415	8.87961	0	0	48.7941	24.9847
McCord	GSM3586970	FALSE	45.0103	2.51315	66.5739	0.753068	0.378108	29.212	14.6671	0.920036	0.46194	35.6888	17.919
McCord	GSM3586971	FALSE	36.7369	87.6561	66.7525	21.4957	10.7064	3.02707	1.50769	37.0169	18.437	5.21279	2.59634
McCord	GSM3586972	FALSE	39.37	17.4554	71.6709	4.92535	1.94682	23.2915	9.20632	7.58507	2.99812	35.869	14.1778
McCord	GSM3586973	FALSE	53.4997	78.9077	56.798	23.9775	18.2378	6.40927	4.87505	20.8405	15.8518	5.57076	4.23725
McCord	GSM3586974	FALSE	14.3443	94.2585	66.0119	8.92528	4.59542	0.543657	0.279917	53.2966	27.4412	3.2464	1.6715
McCord	GSM3586975	FALSE	64.4116	70.3122	52.5076	23.7803	21.5089	10.0407	9.08167	13.139	11.884	5.54765	5.01776
McCord	GSM3586976	FALSE	40.2511	78.675	55.8631	17.6905	13.9771	4.79504	3.78852	26.2598	20.7476	7.11777	5.62369
McCord	GSM3586977	FALSE	52.7504	59.6232	76.3627	24.0172	7.43428	16.2644	5.03449	21.5127	6.65903	14.5684	4.50949
McCord	GSM3586978	FALSE	20.1667	83.8139	47.0653	7.9552	8.94728	1.5363	1.7279	31.492	35.4194	6.08173	6.84018
McCord	GSM3586979	FALSE	42.0953	88.8209	17.0786	6.38561	31.0038	0.803703	3.90219	8.78379	42.6476	1.10554	5.3677
McCord	GSM3586980	FALSE	21.8609	77.6769	34.5596	5.86851	11.1123	1.68651	3.19351	20.9763	39.7198	6.02824	11.4148
McCord	GSM3586981	FALSE	61.2086	87.6508	60.5953	32.5093	21.1405	4.58028	2.97852	20.603	13.398	2.90278	1.88766
McCord	GSM3586982	FALSE	40.0147	71.6021	46.4205	13.3001	15.3512	5.27492	6.08841	19.938	23.0128	7.90754	9.12703
McCord	GSM3586983	FALSE	55.6222	92.7573	49.5138	25.546	26.0476	1.9947	2.03387	20.3817	20.782	1.59146	1.62271
McCord	GSM3586984	FALSE	49.6	67.663	72.0062	24.1659	9.39496	11.5492	4.48996	24.5557	9.5465	11.7354	4.56239
McCord	GSM3586985	FALSE	17.7688	4.40793	79.8787	0.625641	0.157597	13.5679	3.41772	2.89536	0.729334	62.7899	15.8166
McCord	GSM3586986	FALSE	30.8139	47.6944	51.6354	7.58859	7.1079	8.32227	7.7951	17.0386	15.9593	18.6859	17.5023
McCord	GSM3586987	FALSE	40.7843	72.8463	41.8453	12.4322	17.2777	4.63413	6.4403	18.0506	25.0859	6.7284	9.35083
McCord	GSM3586988	FALSE	32.5593	74.516	41.3109	10.0228	14.2391	3.42773	4.86966	20.7605	29.4937	7.09993	10.0866
Reddy	X51701	TRUE	32.7537	61.0535	32.3525	6.46962	13.5277	4.12702	8.6294	13.2827	27.7735	8.47313	17.7169
Reddy	X51702	FALSE	40.7263	71.5014	79.2217	23.0693	6.0506	9.1948	2.41161	33.5754	8.80615	13.3823	3.5099
Reddy	X51703	TRUE	38.0263	75.2311	40.6956	11.6421	16.9656	3.833	5.5857	18.9737	27.6498	6.24686	9.10334
Reddy	X51704	TRUE	22.168	24.7069	44.933	2.46099	3.01603	7.49975	9.19122	8.64056	10.5893	26.3317	32.2704
Reddy	X51705	TRUE	25.7505	77.4764	51.9062	10.3556	9.59498	3.01052	2.7894	29.8595	27.6664	8.68061	8.04303
Reddy	X51706	TRUE	55.4749	69.3717	48.287	18.5827	19.9012	8.20447	8.78658	14.9148	15.973	6.58504	7.05225
Reddy	X51707	FALSE	36.8406	52.7401	60.3324	11.7224	7.70732	10.5044	6.90645	20.0969	13.2134	18.0087	11.8404
Reddy	X51708	TRUE	47.9057	40.6644	74.1296	14.4409	5.03971	21.0714	7.3537	15.7035	5.48035	22.9138	7.99667
Reddy	X51709	TRUE	37.1919	74.4741	30.9522	8.57325	19.1251	2.93847	6.5551	14.4781	32.2976	4.96235	11.07
Reddy	X51710	FALSE	14.7421	90.7873	66.4845	8.89828	4.48571	0.902962	0.455192	51.4612	25.9421	5.22208	2.6325
Reddy	X51711	TRUE	61.4337	80.0465	21.2536	10.4516	38.724	2.6053	9.65286	6.5612	24.3098	1.63553	6.05979
Reddy	X51712	TRUE	44.7093	67.6258	70.9689	21.4575	8.77757	10.2722	4.20204	26.5358	10.855	12.7034	5.19654
Reddy	X51713	TRUE	22.8116	11.6369	23.78	0.631256	2.02331	4.79334	15.3637	2.136	6.84634	16.2194	51.9867
Reddy	X51714	TRUE	53.0989	22.2692	83.7335	9.90124	1.92347	34.5603	6.71388	8.74555	1.69896	30.5264	5.93022
Reddy	X51715	TRUE	17.2954	70.8017	18.4085	2.25421	9.99126	0.929623	4.12035	10.7793	47.7769	4.44534	19.703
Reddy	X51716	TRUE	45.1325	38.6422	34.335	5.98809	11.4521	9.50815	18.1841	7.27972	13.9223	11.559	22.1064
Reddy	X51717	TRUE	50.9816	26.8546	37.4059	5.1212	8.5697	13.9489	23.3418	4.92398	8.23969	13.4118	22.4429
Reddy	X51718	TRUE	36.0364	83.9014	23.1637	7.00354	23.2315	1.3438	4.45754	12.4311	41.2353	2.38522	7.91202
Reddy	X51719	TRUE	78.5254	90.5459	25.1431	17.8771	53.2244	1.86659	5.55727	4.88892	14.5555	0.510462	1.51977
Reddy	X51720	TRUE	50.0667	44.6385	31.8044	7.10797	15.241	8.81545	18.9022	7.08903	15.2004	8.79196	18.8519
Reddy	X51721	TRUE	52.4806	41.126	45.8398	9.89367	11.6895	14.1633	16.7341	8.95838	10.5844	12.8244	15.1522
Reddy	X51722	TRUE	63.2138	83.2246	14.664	7.71464	44.8947	1.55503	9.04935	4.48941	26.1258	0.904923	5.26613
Reddy	X51723	TRUE	43.6967	61.269	60.6548	16.2388	10.5337	10.2653	6.65884	20.9238	13.5727	13.2269	8.57995
Reddy	X51724	TRUE	29.5479	78.8282	65.5738	15.2735	8.01857	4.10217	2.15364	36.4171	19.119	9.78098	5.13501
Reddy	X51725	TRUE	28.9796	93.4807	74.5556	20.1974	6.89298	1.40855	0.480712	49.4977	16.8926	3.45194	1.17808
Reddy	X51726	TRUE	40.2544	81.2954	36.9043	12.0769	20.6481	2.77868	4.75075	17.9246	30.6458	4.12412	7.05106
Reddy	X51727	TRUE	44.0823	11.4002	74.9741	3.76782	1.25768	29.2825	9.77434	4.77941	1.59534	37.1443	12.3986
Reddy	X51728	TRUE	40.7644	56.9447	56.4544	13.1048	10.1083	9.90842	7.64278	19.0429	14.6886	14.3982	11.1059
Reddy	X51729	TRUE	19.2525	91.7095	65.5534	11.5744	6.08204	1.04632	0.549817	48.5443	25.5088	4.38841	2.306
Reddy	X51730	TRUE	35.6397	22.1863	55.6053	4.39678	3.51035	15.4208	12.3118	7.93996	6.33919	27.8478	22.2334
Reddy	X51731	TRUE	33.9915	4.75914	62.3402	1.00848	0.609224	20.1819	12.1919	1.95838	1.18306	39.1914	23.6756
Reddy	X51732	TRUE	30.8111	91.2601	72.173	20.2938	7.82448	1.94351	0.749343	45.5713	17.5705	4.36432	1.68271
Reddy	X51733	TRUE	42.5314	83.1662	54.3657	19.2301	16.1416	3.89239	3.26725	25.9838	21.8107	5.25942	4.41473
Reddy	X51734	TRUE	58.4606	86.3454	63.9344	32.2728	18.2052	5.10359	2.87895	22.9316	12.9358	3.62638	2.04565
Reddy	X51735	TRUE	40.3366	88.0217	65.8051	23.3641	12.1409	3.17947	1.65218	34.5587	17.958	4.70287	2.4438
Reddy	X51736	TRUE	41.5975	78.019	65.9581	21.406	11.0479	6.03091	3.11263	30.0539	15.5112	8.46735	4.37011
Reddy	X51737	TRUE	65.5906	24.6407	57.1739	9.24042	6.92155	28.2603	21.1684	4.8476	3.6311	14.8256	11.1051
Reddy	X51738	TRUE	35.5042	45.8803	57.6118	9.38463	6.90481	11.07	8.14479	17.0478	12.5431	20.1093	14.7956
Reddy	X51739	TRUE	68.7207	1.51571	47.5051	0.494818	0.546792	32.1511	35.5281	0.225224	0.24888	14.634	16.1711
Reddy	X51740	TRUE	44.0856	78.303	78.4438	27.0791	7.44128	7.50335	2.06191	34.3448	9.43788	9.51661	2.61514
Reddy	X51741	TRUE	51.2575	8.13702	73.9486	3.08427	1.08656	34.82	12.2667	2.93294	1.03324	33.1115	11.6648
Reddy	X51742	TRUE	86.7709	84.8399	11.6903	8.60595	65.0104	1.53781	11.6168	1.31207	9.9115	0.234455	1.7711
Reddy	X51743	TRUE	52.0855	85.9094	71.1878	31.8539	12.8924	5.2246	2.11458	29.303	11.86	4.80621	1.94524
Reddy	X51744	TRUE	21.533	77.3968	66.2604	11.0429	5.62298	3.225	1.64215	40.2406	20.4903	11.752	5.98407
Reddy	X51745	TRUE	46.8271	41.743	67.0203	13.1005	6.44655	18.2832	8.99689	14.8758	7.32017	20.7608	10.2161
Reddy	X51746	TRUE	37.5952	57.7902	76.502	16.6211	5.10527	12.14	3.72887	27.5896	8.4743	20.1513	6.1896
Reddy	X51747	FALSE	58.4366	58.1885	70.6673	24.0293	9.97412	17.2663	7.16692	17.091	7.09416	12.2808	5.09752
Reddy	X51748	TRUE	29.8276	80.803	16.7605	4.03954	20.0621	0.959707	4.76631	9.50341	47.1979	2.2578	11.2132
Reddy	X51749	TRUE	35.5609	9.00631	34.5718	1.10724	2.09549	11.1868	21.1714	2.0064	3.79718	20.2713	38.3642
Reddy	X51750	TRUE	26.7621	63.2936	68.4088	11.5876	5.35115	6.72007	3.10333	31.7108	14.6441	18.3903	8.49265
Reddy	X51751	TRUE	32.7461	37.3493	62.5715	7.65275	4.57766	12.837	7.6787	15.7172	9.4016	26.3646	15.7705
Reddy	X51752	TRUE	59.1128	70.3578	28.726	11.9473	29.6432	5.03346	12.4889	8.26371	20.5036	3.48155	8.6383
Reddy	X51753	TRUE	22.1755	13.3882	53.4336	1.58639	1.38251	10.2628	8.94382	5.56741	4.8519	36.017	31.3882
Reddy	X51754	TRUE	46.8694	79.5911	11.5703	4.31619	32.9877	1.10676	8.45876	4.89278	37.3944	1.25461	9.58874
Reddy	X51755	TRUE	1.69703	87.6293	9.57426	0.142378	1.34471	0.0200997	0.189835	8.24748	77.8947	1.16431	10.9965
Reddy	X51756	TRUE	47.0514	74.5437	64.8407	22.7421	12.3317	7.76631	4.21122	25.5925	13.8773	8.73972	4.73904
Reddy	X51757	TRUE	49.8648	3.80929	61.495	1.16809	0.731402	29.4963	18.4691	1.17443	0.735367	29.6562	18.5692
Reddy	X51758	TRUE	60.6291	75.8235	42.9135	19.7278	26.2433	6.29027	8.36774	12.8107	17.0417	4.08474	5.43379
Reddy	X51759	TRUE	51.4525	64.1793	64.0017	21.1345	11.8873	11.7959	6.63471	19.9413	11.2162	11.1299	6.26012
Reddy	X51760	TRUE	20.6725	70.816	55.1506	8.07374	6.56571	3.32727	2.7058	30.9817	25.1948	12.7679	10.3831
Reddy	X51761	TRUE	25.7278	56.4201	65.096	9.44913	5.06655	7.29868	3.91349	27.2781	14.6263	21.0701	11.2976
Reddy	X51762	TRUE	58.9733	0.988179	22.5326	0.131311	0.45145	13.1569	45.2336	0.091351	0.314066	9.15303	31.4682
Reddy	X51763	TRUE	28.6896	24.224	44.796	3.11322	3.83656	9.73856	12.0013	7.73817	9.53609	24.206	29.8301
Reddy	X51764	TRUE	31.3431	16.2241	59.538	3.02758	2.05754	15.6335	10.6245	6.6319	4.50704	34.245	23.2729
Reddy	X51765	TRUE	28.5553	22.8053	27.4697	1.78886	4.72327	6.05517	15.988	4.47569	11.8175	15.1499	40.0016
Reddy	X51766	TRUE	75.5373	74.5404	60.8666	34.2714	22.0344	11.7056	7.52595	11.0988	7.13581	3.79083	2.43727
Reddy	X51767	TRUE	62.0919	90.1097	57.3649	32.0961	23.8547	3.5228	2.61824	19.5952	14.5637	2.15073	1.59848
Reddy	X51768	TRUE	27.6289	83.7012	64.0734	14.8174	8.3083	2.88533	1.61784	38.8128	21.7627	7.55784	4.23776
Reddy	X51769	TRUE	25.8454	69.9465	33.5147	6.05877	12.0192	2.60324	5.16422	17.3836	34.4849	7.4691	14.817
Reddy	X51770	TRUE	66.7263	78.627	38.3157	20.1023	32.3626	5.46435	8.79705	10.0242	16.1379	2.72485	4.38673
Reddy	X51771	TRUE	44.8367	95.8551	17.4975	7.52012	35.4582	0.325181	1.53326	9.25212	43.6247	0.400074	1.88639
Reddy	X51772	TRUE	52.9624	59.0525	59.2752	18.5387	12.7369	12.8549	8.83189	16.4648	11.3121	11.4169	7.8439
Reddy	X51773	TRUE	56.7971	70.8831	63.2797	25.4761	14.7834	10.4649	6.07264	19.3785	11.2451	7.96019	4.61918
Reddy	X51774	TRUE	65.1543	45.045	61.0659	17.9221	11.4267	21.865	13.9405	9.58507	6.1112	11.6938	7.45567
Reddy	X51775	TRUE	17.3855	91.3024	57.0649	9.0581	6.81523	0.862891	0.649231	43.0435	32.3855	4.1004	3.0851
Reddy	X51776	TRUE	28.3747	46.8436	64.0893	8.51858	4.77315	9.66657	5.4164	21.5032	12.0487	24.401	13.6724
Reddy	X51777	TRUE	70.079	89.5792	59.4563	37.3244	25.4518	4.34196	2.96081	15.9361	10.8669	1.85385	1.26415
Reddy	X51778	TRUE	46.6569	66.8946	31.4914	9.82877	21.3822	4.86414	10.5818	11.2373	24.4464	5.5612	12.0982
Reddy	X51779	TRUE	56.4821	23.1683	69.5297	9.09862	3.98733	30.1732	13.2229	7.01023	3.07212	23.2476	10.1879
Reddy	X51780	TRUE	42.1979	65.82	33.3761	9.27009	18.5045	4.81392	9.60932	12.6981	25.3473	6.59405	13.1627
Reddy	X51781	TRUE	13.0599	39.7381	63.7875	3.31043	1.87935	5.02018	2.84998	22.0375	12.5108	33.4194	18.9723
Reddy	X51782	TRUE	48.938	80.1491	44.8557	17.5939	21.6294	4.35756	5.35707	18.3575	22.5682	4.54669	5.58958
Reddy	X51783	TRUE	53.742	79.4141	52.7401	22.5088	20.1699	5.83477	5.22848	19.3743	17.3611	5.02224	4.50038
Reddy	X51784	TRUE	19.8957	54.1652	74.4321	8.02122	2.75533	6.7876	2.33158	32.2951	11.0935	27.3283	9.38741
Reddy	X51785	TRUE	92.6371	90.9359	64.2517	54.1259	30.1145	5.39502	3.00168	4.30201	2.39355	0.428805	0.238578
Reddy	X51786	TRUE	48.2148	86.209	47.6651	19.8122	21.7533	3.1694	3.47991	21.2793	23.3641	3.40409	3.7376
Reddy	X51787	TRUE	48.2148	5.31198	67.5501	1.73007	0.831094	30.8391	14.8145	1.85818	0.892639	33.1228	15.9116
Reddy	X51788	TRUE	36.3283	78.4007	20.9444	5.96531	22.5163	1.64343	6.2032	10.4553	39.4638	2.88041	10.8722
Reddy	X51789	TRUE	24.2408	21.8974	72.4535	3.84591	1.4622	13.7174	5.2153	12.0195	4.56976	42.8707	16.2992
Reddy	X51790	TRUE	33.9185	78.1914	29.884	7.92563	18.5957	2.21056	5.18658	15.4411	36.229	4.30671	10.1047
Reddy	X51791	TRUE	27.5644	81.5657	84.9957	19.1097	3.37343	4.3189	0.762416	50.2176	8.86493	11.3495	2.00353
Reddy	X51792	TRUE	65.6748	66.4	39.044	17.0264	26.5817	8.61575	13.451	8.89889	13.893	4.50306	7.03022
Reddy	X51793	TRUE	20.1529	14.6339	60.7806	1.79251	1.15664	10.4566	6.74721	7.10204	4.58267	41.4295	26.7329
Reddy	X51794	TRUE	60.4817	75.2977	62.7858	28.5935	16.9479	9.38044	5.55995	18.6827	11.0736	6.12911	3.63283
Reddy	X51795	TRUE	54.1757	82.3962	73.1503	32.6534	11.9854	6.97633	2.56065	27.6197	10.1378	5.9009	2.16592
Reddy	X51796	TRUE	46.319	95.8732	66.064	29.3374	15.0702	1.2628	0.648682	34.0003	17.4654	1.46351	0.751784
Reddy	X51797	TRUE	60.9363	75.9162	51.5957	23.8685	22.3921	7.57209	7.10372	15.301	14.3546	4.85415	4.55389
Reddy	X51798	TRUE	72.0159	84.4075	31.7983	19.3292	41.4577	3.57065	7.65841	7.51097	16.1097	1.38749	2.97592
Reddy	X51799	TRUE	56.0367	88.9831	46.3082	23.0908	26.7725	2.85883	3.31466	18.1157	21.0042	2.24288	2.6005
Reddy	X51800	TRUE	70.7357	84.637	14.0742	8.42605	51.4426	1.52946	9.33764	3.48597	21.2825	0.632758	3.86311
Reddy	X51801	TRUE	35.9728	61.461	64.3924	14.2367	7.87256	8.92708	4.93648	25.3395	14.0122	15.8891	8.78634
Reddy	X51802	TRUE	63.9837	93.2522	50.0044	29.8357	29.8304	2.15894	2.15856	16.7945	16.7915	1.21527	1.21505
Reddy	X51803	TRUE	33.3479	57.0922	33.2605	6.3325	12.7066	4.75921	9.54966	12.6567	25.3965	9.51216	19.0868
Reddy	X51804	TRUE	32.7342	56.8422	40.4929	7.53446	11.0724	5.72059	8.40679	15.4826	22.7527	11.7553	17.2752
Reddy	X51805	TRUE	61.3461	26.6168	57.2451	9.3472	6.98118	25.7705	19.2473	5.88962	4.3988	16.2378	12.1276
Reddy	X51806	TRUE	43.7864	78.4503	80.8421	27.7697	6.58083	7.62814	1.80771	35.6512	8.44858	9.79312	2.32076
Reddy	X51807	TRUE	56.6624	76.0267	56.0093	24.128	18.9505	7.60822	5.97562	18.454	14.4941	5.81906	4.57038
Reddy	X51808	TRUE	45.2334	36.4986	56.6416	9.35128	7.15828	16.2696	12.4542	11.3221	8.66693	19.6986	15.079
Reddy	X51809	TRUE	57.8837	82.3059	50.9261	24.2621	23.3796	5.21586	5.02615	17.6531	17.0111	3.79507	3.65704
Reddy	X51810	TRUE	60.7254	71.0455	69.8891	30.152	12.9906	12.2884	5.29432	19.501	8.4018	7.94762	3.42414
Reddy	X51811	TRUE	43.1411	79.2795	61.8787	21.1638	13.0383	5.53137	3.40768	27.8933	17.1841	7.2902	4.49124
Reddy	X51812	TRUE	42.2983	74.2934	61.6045	19.3591	12.0657	6.69852	4.1749	26.409	16.4596	9.13788	5.69525
Reddy	X51813	TRUE	44.5916	88.7223	72.039	28.5006	11.0621	3.62277	1.40613	35.4141	13.7455	4.50156	1.74722
Reddy	X51814	TRUE	57.9957	66.4714	64.8544	25.0017	13.5488	12.6111	6.83412	18.1079	9.81293	9.13374	4.94971
Reddy	X51815	TRUE	70.5324	86.7458	19.281	11.7968	49.3871	1.80248	7.54603	4.92858	20.6333	0.753056	3.15264
Reddy	X51816	FALSE	24.664	29.5462	40.787	2.97227	4.31501	7.08745	10.2893	9.07877	13.1802	21.6486	31.4285
Reddy	X51817	TRUE	79.6316	81.7411	41.8725	27.2556	37.8362	6.0882	8.45165	6.9715	9.67785	1.55726	2.16179
Reddy	X51818	TRUE	58.953	74.9423	60.5516	26.7521	17.4286	8.94486	5.82743	18.6266	12.1349	6.228	4.05744
Reddy	X51819	TRUE	31.295	85.2783	40.5872	10.8318	15.856	1.86991	2.73723	23.7803	34.8102	4.10521	6.00933
Reddy	X51820	TRUE	17.5603	91.0477	80.0229	12.7942	3.19397	1.258	0.31405	60.0648	14.9947	5.90592	1.47436
Reddy	X51821	TRUE	77.6573	87.6933	38.3382	26.1084	41.9918	3.664	5.89304	7.51162	12.0814	1.05416	1.69548
Reddy	X51822	TRUE	59.0765	85.7028	53.6457	27.1609	23.4693	4.53106	3.9152	18.815	16.2577	3.13876	2.71215
Reddy	X51823	TRUE	34.1081	2.02325	71.6971	0.494776	0.195316	23.9597	9.45826	0.955837	0.377324	46.2868	18.272
Reddy	X51824	TRUE	71.607	83.5834	38.8596	23.2581	36.5935	4.56811	7.1873	9.22211	14.5097	1.81131	2.84985
Reddy	X51825	TRUE	48.8219	77.1978	42.6194	16.063	21.6264	4.74459	6.38788	16.8382	22.6702	4.97358	6.69617
Reddy	X51826	TRUE	64.7307	81.9192	24.4053	12.9414	40.0855	2.85636	8.84748	7.05126	21.841	1.55632	4.82065
Reddy	X51827	TRUE	53.8627	87.0125	70.8456	33.2034	13.6638	4.95596	2.03947	28.4411	11.7041	4.24514	1.74696
Reddy	X51828	TRUE	71.9708	85.0795	38.1015	23.3305	37.9019	4.09151	6.64692	9.08612	14.761	1.59345	2.58866
Reddy	X51829	TRUE	71.1093	83.4371	37.6606	22.3446	36.9869	4.43557	7.34217	9.07831	15.0273	1.80211	2.98302
Reddy	X51830	TRUE	55.0925	66.6485	44.8191	16.4568	20.2615	8.23514	10.139	13.4144	16.5158	6.71271	8.26465
Reddy	X51831	TRUE	23.7559	79.7592	56.2602	10.6599	8.2876	2.70522	2.10318	34.2128	26.5989	8.68233	6.75011
Reddy	X51832	TRUE	67.3218	81.307	35.6811	19.5309	35.2064	4.49029	8.09421	9.48034	17.0893	2.1796	3.92895
Reddy	X51833	TRUE	72.364	79.9039	55.0291	31.8188	26.0029	8.00251	6.53981	12.1517	9.93057	3.05618	2.49757
Reddy	X51834	TRUE	64.8478	78.3968	42.8076	21.7628	29.0758	5.997	8.01219	11.797	15.7612	3.2508	4.34318
Reddy	X51835	TRUE	63.8665	85.8212	57.6642	31.6063	23.2047	5.22177	3.83371	17.8818	13.1284	2.9543	2.16898
Reddy	X51836	TRUE	62.132	6.35539	77.3647	3.05492	0.893808	45.0133	13.17	1.8619	0.544755	27.4346	8.0268
Reddy	X51837	TRUE	33.4181	86.6953	72.2818	20.9414	8.03049	3.21378	1.2324	41.7235	15.9999	6.40311	2.45543
Reddy	X51838	TRUE	43.7753	20.4369	64.4824	5.76882	3.17752	22.4586	12.3704	7.40941	4.08118	28.8456	15.8884
Reddy	X51839	TRUE	73.2427	78.1816	0	0	57.2623	0	15.9804	0	20.9193	0	5.83802
Reddy	X51840	TRUE	78.4514	55.069	16.5846	7.16494	36.0374	5.8459	29.4031	1.96803	9.89858	1.60573	8.0763
Reddy	X51841	TRUE	87.3623	82.261	12.6038	9.05775	62.8074	1.95324	13.5439	1.31028	9.08561	0.282552	1.95924
Reddy	X51842	TRUE	35.7094	15.4632	44.4839	2.45631	3.06549	13.4286	16.759	4.4223	5.51906	24.1767	30.1726
Reddy	X51843	TRUE	45.4687	78.7764	2.64215	0.94638	34.8722	0.254969	9.39511	1.13501	41.8228	0.305788	11.2677
Reddy	X51844	TRUE	87.0458	83.1524	4.03907	2.9235	69.4572	0.592333	14.0728	0.435078	10.3367	0.0881513	2.09432
Reddy	X51845	TRUE	55.0145	0	16.6071	0	0	9.13633	45.8782	0	0	7.4708	37.5147
Reddy	X51846	TRUE	39.7303	82.8997	61.3998	20.2228	12.7135	4.1715	2.6225	30.6774	19.286	6.32804	3.97825
Reddy	X51847	TRUE	40.5408	86.5214	49.3713	17.3177	17.7588	2.69781	2.76653	25.399	26.0459	3.95675	4.05753
Reddy	X51848	TRUE	40.3857	89.1772	63.8303	22.9884	13.0265	2.78992	1.58092	33.9337	19.2287	4.11828	2.33364
Reddy	X51849	TRUE	24.2008	76.6927	41.8774	7.77256	10.7877	2.36212	3.27843	24.3444	33.7881	7.39838	10.2684
Reddy	X51850	TRUE	54.7024	0.889812	66.3743	0.323076	0.163672	35.9852	18.2304	0.267531	0.135533	29.7985	15.0961
Reddy	X51851	TRUE	35.7868	60.9937	56.4671	12.3254	9.50222	7.8823	6.07681	22.1159	17.0501	14.1434	10.9038
Reddy	X51852	TRUE	20.9155	84.3825	63.3719	11.1845	6.46448	2.07002	1.19644	42.2904	24.4432	7.82706	4.52393
Reddy	X51853	TRUE	86.704	92.0087	59.2162	47.2399	32.5354	4.10293	2.8258	7.24422	4.98929	0.629184	0.433336
Reddy	X51854	TRUE	34.4617	87.7243	42.6611	12.897	17.3343	1.80474	2.42567	24.5271	32.9659	3.43221	4.61308
Reddy	X51855	TRUE	20.0345	76.9873	52.49	8.09605	7.32795	2.42004	2.19044	32.3145	29.2487	9.65934	8.74292
Reddy	X51856	TRUE	61.7951	68.1206	64.0124	26.9461	15.1491	12.6104	7.08954	16.6595	9.36592	7.79638	4.38311
Reddy	X51857	TRUE	27.5779	32.1	69.2667	6.13184	2.72067	12.9705	5.75493	16.1028	7.14472	34.0616	15.113
Reddy	X51858	TRUE	39.9965	16.9468	45.6204	3.09222	3.68593	15.1544	18.064	4.639	5.52969	22.7348	27.1
Reddy	X51859	TRUE	69.8234	85.6857	38.5575	23.0685	36.7602	3.85372	6.141	9.96983	15.8872	1.66551	2.65404
Reddy	X51860	FALSE	34.9534	47.4149	62.0902	10.2903	6.28285	11.4124	6.96794	19.1497	11.6921	21.2378	12.967
Reddy	X51861	TRUE	66.4271	74.6501	44.5053	22.0692	27.5187	7.49435	9.34488	11.154	13.9082	3.78771	4.72299
Reddy	X51862	TRUE	47.3142	73.2135	91.8864	31.8298	2.81058	11.6455	1.0283	35.4434	3.12967	12.9676	1.14505
Reddy	X51863	TRUE	51.6821	88.7914	48.8831	22.4321	23.4571	2.83172	2.96112	20.9719	21.9302	2.6474	2.76837
Reddy	X51864	TRUE	63.1981	56.9736	7.56791	2.72492	33.2813	2.05785	25.134	1.58679	19.3806	1.19834	14.6362
Reddy	X51865	TRUE	28.2439	26.0617	14.8315	1.09172	6.26912	3.09727	17.7858	2.77362	15.9273	7.86888	45.1864
Reddy	X51866	TRUE	39.1327	82.6813	51.0812	16.5275	15.8279	3.46192	3.31537	25.707	24.6188	5.38469	5.15675
Reddy	X51867	TRUE	38.2653	90.5995	60.6763	21.0354	13.6328	2.1826	1.41452	33.937	21.9943	3.52125	2.28209
Reddy	X51868	TRUE	35.2473	43.1991	65.5688	9.98383	5.24267	13.1274	6.89341	18.3413	9.6313	24.1163	12.6639
Reddy	X51869	TRUE	47.3485	88.72	68.742	28.8769	13.1308	3.67145	1.66947	32.111	14.6014	4.08264	1.85644
Reddy	X51870	TRUE	36.5589	45.1178	40.487	6.67815	9.8164	8.12345	11.9409	11.5887	17.0345	14.0967	20.7212
Reddy	X51871	TRUE	59.5302	87.5232	88.2112	45.9605	6.14229	6.55186	0.875609	31.2448	4.17564	4.45407	0.595255
Reddy	X51872	FALSE	27.1756	74.0307	31.9036	6.41846	13.6998	2.25154	4.80578	17.2	36.7124	6.0336	12.8784
Reddy	X51873	TRUE	43.8644	48.5363	58.6485	12.4863	8.80379	13.2395	9.3348	15.9794	11.2667	16.9432	11.9463
Reddy	X51874	TRUE	29.7753	75.4251	28.4692	6.39364	16.0644	2.08317	5.23409	15.0793	37.8877	4.91312	12.3445
Reddy	X51875	FALSE	21.1593	91.4593	70.3957	13.6231	5.72906	1.27215	0.534991	50.7604	21.3468	4.74011	1.99341
Reddy	X51876	TRUE	67.9364	68.0803	48.4149	22.3925	23.8588	10.4988	11.1863	10.5685	11.2605	4.95508	5.27953
Reddy	X51877	TRUE	41.5414	73.4392	69.7252	21.2715	9.23612	7.69328	3.34043	29.9341	12.9974	10.8263	4.70078
Reddy	X51878	TRUE	61.0437	87.8634	80.4627	43.1562	10.4788	5.9612	1.44745	27.541	6.68729	3.80427	0.923721
Reddy	X51879	TRUE	41.1226	86.7321	61.2688	21.8524	13.814	3.34289	2.11322	31.2873	19.7783	4.78621	3.02561
Reddy	X51880	TRUE	39.4623	80.4847	55.5202	17.6338	14.1273	4.27571	3.42547	27.0514	21.6721	6.55921	5.25489
Reddy	X51881	TRUE	33.7237	19.1146	58.4941	3.77061	2.67553	15.9557	11.3218	7.4103	5.25815	31.3575	22.2504
Reddy	X51882	TRUE	18.5173	84.4342	47.3769	7.40734	8.22759	1.36558	1.51679	32.5949	36.2043	6.00902	6.67443
Reddy	X51883	TRUE	57.8008	57.6766	6.11827	2.03968	31.2979	1.49673	22.9665	1.48913	22.8499	1.09273	16.7674
Reddy	X51884	TRUE	17.621	85.7484	61.5492	9.2999	5.8098	1.54567	0.965606	43.4775	27.1611	7.2261	4.51426
Reddy	X51885	TRUE	38.8166	79.4793	51.4021	15.8582	14.993	4.09439	3.87102	24.9959	23.6323	6.45366	6.10158
Reddy	X51886	TRUE	34.923	49.0055	39.6785	6.79065	10.3235	7.06626	10.7425	12.654	19.2373	13.1676	20.0181
Reddy	X51688	TRUE	39.2205	5.94359	44.0222	1.0262	1.3049	16.2395	20.6499	1.59029	2.02219	25.1661	32.0009
Reddy	X51689	TRUE	6.56269	48.5453	70.1713	2.23557	0.950307	2.36955	1.00726	31.8293	13.5301	33.7368	14.341
Reddy	X51690	FALSE	43.6259	22.191	67.1197	6.49789	3.18315	22.7837	11.1612	8.39667	4.11331	29.4415	14.4226
Reddy	X51691	TRUE	69.6853	80.4703	68.2086	38.2487	17.8273	9.28275	4.32659	16.639	7.75528	4.0382	1.88216
Reddy	X51692	TRUE	9.52686	4.70138	47.8917	0.214504	0.23339	4.34807	4.73089	2.03707	2.21642	41.2921	44.9276
Reddy	X51693	TRUE	29.508	88.6458	67.6986	17.7083	8.44926	2.26818	1.08223	42.3036	20.1846	5.41848	2.58535
Reddy	X51694	TRUE	65.4996	18.1446	44.3696	5.27316	6.61146	23.7887	29.8262	2.77752	3.48244	12.5302	15.7103
Reddy	X51695	FALSE	55.0849	77.3672	72.2582	30.7947	11.8229	9.00862	3.45864	25.1094	9.64015	7.34545	2.82011
Reddy	X51696	TRUE	33.3264	61.7582	79.4946	16.3614	4.22037	10.1313	2.61333	32.733	8.4434	20.2689	5.22831
Reddy	X51697	TRUE	44.5011	90.5648	61.2058	24.6674	15.6349	2.5699	1.62888	30.7636	19.4989	3.20501	2.03144
Reddy	X51698	TRUE	37.8596	16.9863	9.54462	0.613809	5.81713	2.99975	28.429	1.00747	9.54786	4.9236	46.6614
Reddy	X51699	TRUE	87.9698	84.98	1.55959	1.16589	73.5908	0.206069	13.007	0.159441	10.0638	0.0281808	1.77876
Reddy	X51700	TRUE	9.66175	92.6284	47.8624	4.28346	4.66607	0.340886	0.371335	40.0507	43.6282	3.18731	3.47201
Reddy	X51887	TRUE	28.8842	88.7287	72.5988	18.6061	7.02253	2.36354	0.892076	45.81	17.2902	5.81927	2.19638
Reddy	X51888	FALSE	31.7847	78.6565	59.5119	14.8784	10.1223	4.03728	2.7467	31.9316	21.7242	8.66467	5.89488
Reddy	X51889	TRUE	36.6555	65.7864	46.238	11.15	12.9643	5.79878	6.74237	19.2683	22.4037	10.0209	11.6515
Reddy	X51890	TRUE	41.9671	72.0181	66.4648	20.0883	10.1356	7.8051	3.93811	27.7784	14.0157	10.793	5.44568
Reddy	X51891	TRUE	51.1084	82.7817	32.0673	13.5672	28.7413	2.82192	5.97807	12.9787	27.4946	2.69952	5.71877
Reddy	X51892	TRUE	26.256	82.6267	16.6845	3.61961	18.0748	0.761068	3.80046	10.1662	50.766	2.13758	10.6742
Reddy	X51893	TRUE	83.2716	88.5807	57.7535	42.6005	31.1621	5.49182	4.01724	8.558	6.26014	1.10325	0.807022
Reddy	X51894	TRUE	24.7715	73.0733	50.1137	9.07126	9.03011	3.34266	3.3275	27.5484	27.4235	10.1513	10.1052
Reddy	X51916	TRUE	46.5537	95.8421	59.6651	26.6214	17.9967	1.15491	0.780748	30.5629	20.6612	1.32591	0.896343
Reddy	X51917	TRUE	50.4399	76.7237	53.0091	20.5142	18.1852	6.22356	5.51699	20.1564	17.868	6.115	5.42075
Reddy	X51918	TRUE	43.9214	85.7155	5.61314	2.1132	35.5342	0.352165	5.92177	2.69813	45.37	0.449642	7.56089
Reddy	X51919	TRUE	79.1935	89.9463	31.5932	22.5043	48.7273	2.51541	5.44647	5.91255	12.8021	0.660872	1.43095
Reddy	X51920	FALSE	57.8082	0	82.9151	0	0	47.9317	9.87647	0	0	34.9834	7.20844
Reddy	X51921	TRUE	51.9377	83.5169	64.085	27.798	15.5788	5.48627	3.07466	25.7238	14.4163	5.0769	2.84523
Reddy	X51922	TRUE	15.4783	87.2957	73.8168	9.97403	3.53784	1.45153	0.514867	54.4649	19.319	7.92635	2.81152
Reddy	X51923	TRUE	48.5786	87.2228	57.0734	24.1829	18.1887	3.54254	2.66445	25.5981	19.2531	3.74985	2.82037
Reddy	X51924	TRUE	34.1591	86.2803	45.0487	13.277	16.1956	2.11121	2.5753	25.5912	31.2166	4.06931	4.96383
Reddy	X51925	TRUE	19.3094	61.1784	41.6506	4.92026	6.89292	3.12222	4.37401	20.5609	28.8043	13.0472	18.2782
Reddy	X51926	TRUE	41.5035	90.7851	14.9818	5.64498	32.034	0.572976	3.25151	7.95626	45.1499	0.807574	4.5828
Reddy	X51927	TRUE	58.7678	84.7543	71.0323	35.3799	14.4283	6.36419	2.59539	24.823	10.1231	4.4652	1.82096
Reddy	X51928	TRUE	19.9382	90.5989	58.7763	10.6172	7.44655	1.10171	0.772702	42.6334	29.9017	4.42392	3.10279
Reddy	X51929	FALSE	12.4557	92.6913	68.7409	7.93635	3.60896	0.625776	0.284564	55.7805	25.3655	4.39826	2.00006
Reddy	X51930	TRUE	43.4942	37.7115	19.0037	3.11705	13.2853	5.14847	21.9434	4.04954	17.2596	6.68867	28.508
Reddy	X51931	TRUE	42.2233	82.4508	54.8135	19.0825	15.731	4.0616	3.34826	26.1117	21.5257	5.55773	4.58162
Reddy	X51932	TRUE	59.4197	87.5156	65.8379	34.2367	17.7648	4.88397	2.53421	23.3817	12.1324	3.33547	1.73072
Reddy	X51933	TRUE	51.3054	77.6028	14.1543	5.63544	34.179	1.62646	9.86451	5.34867	32.4397	1.5437	9.36253
Reddy	X51934	TRUE	56.7386	2.15128	63.9388	0.780442	0.440166	35.4975	20.0205	0.595063	0.335613	27.0658	15.265
Reddy	X51935	TRUE	44.2533	48.3635	56.8944	12.1768	9.22564	13.0009	9.85	15.3393	11.6217	16.3774	12.4082
Reddy	X51936	TRUE	62.5455	94.712	21.6382	12.818	46.42	0.715662	2.59174	7.67591	27.798	0.428564	1.55203
Reddy	X51958	TRUE	56.2579	95.3655	86.0986	46.1925	7.45819	2.24481	0.362445	35.9159	5.79895	1.7454	0.281811
Reddy	X51959	TRUE	51.5918	66.9361	63.6358	21.9757	12.5579	10.8552	6.2031	20.6196	11.7829	10.1853	5.82033
Reddy	X51960	TRUE	2.22362	0.353806	56.8827	0.00447514	0.00339218	1.26038	0.955376	0.196779	0.14916	55.421	42.0094
Reddy	X51961	TRUE	19.2692	79.2213	30.4413	4.64695	10.6183	1.21883	2.78505	19.469	44.487	5.10646	11.6683
Reddy	X51962	TRUE	31.4575	70.8337	46.6394	10.3924	11.8901	4.27915	4.89582	22.644	25.9072	9.32381	10.6675
Reddy	X51963	FALSE	12.7812	86.0783	69.3064	7.62499	3.37686	1.23321	0.546149	52.0328	23.0437	8.4154	3.72691
Reddy	X51964	TRUE	60.2357	76.0819	51.6554	23.6729	22.1556	7.44211	6.96512	15.6275	14.6259	4.91286	4.59798
Reddy	X51965	FALSE	54.6844	80.3843	77.1596	33.9176	10.0401	8.27671	2.45003	28.1066	8.31997	6.85869	2.03027
Reddy	X51966	TRUE	17.7058	75.0778	2.64578	0.351707	12.9414	0.11675	4.29592	1.63469	60.15	0.542638	19.9669
Reddy	X51967	TRUE	43.2644	84.9171	50.8526	18.6826	18.0562	3.31839	3.20712	24.4999	23.6784	4.35164	4.20573
Reddy	X51968	TRUE	25.4199	87.6105	58.3759	13.0006	9.2699	1.83848	1.31091	38.1428	27.1972	5.39398	3.8461
Reddy	X51969	TRUE	65.0947	79.5238	38.3516	19.853	31.9128	5.11184	8.21705	10.6457	17.1124	2.74109	4.40618
Reddy	X51970	TRUE	46.5295	86.4677	45.5495	18.3259	21.9071	2.86804	3.42849	21.0596	25.175	3.29587	3.93993
Reddy	X51971	TRUE	0	88.1486	36.7576	0	0	0	0	32.4013	55.7473	4.3563	7.49511
Reddy	X51972	TRUE	26.0282	85.6915	21.1229	4.71125	17.5927	0.786669	2.93757	13.3893	49.9983	2.23571	8.34855
Reddy	X51973	TRUE	58.8252	74.495	18.1578	7.9571	35.8647	2.72428	12.2791	5.56959	25.1036	1.90687	8.59476
Reddy	X51974	TRUE	40.4633	61.5821	54.827	13.6619	11.2562	8.52295	7.0222	20.1018	16.5622	12.5405	10.3323
Reddy	X51975	TRUE	45.2201	92.0136	8.39558	3.49329	38.1154	0.303202	3.30824	4.23178	46.1732	0.3673	4.00762
Reddy	X51976	TRUE	43.4059	48.4667	68.5699	14.4254	6.61209	15.3381	7.03044	18.8082	8.62106	19.9982	9.16651
Reddy	X51977	TRUE	14.3809	0	85.2467	0	0	12.2592	2.12165	0	0	72.9875	12.6316
Reddy	X51978	FALSE	11.4089	81.2721	74.1371	6.87416	2.39806	1.58404	0.552595	53.3787	18.6212	12.3003	4.29097
Reddy	X52000	TRUE	32.9027	28.6214	66.0907	6.22389	3.19331	15.5217	7.96378	12.6922	6.512	31.6529	16.2402
Reddy	X52001	TRUE	43.6292	68.1078	9.80386	2.91321	26.8017	1.36414	12.5502	3.76399	34.6289	1.76253	16.2154
Reddy	X52002	TRUE	45.0687	87.1597	41.8625	16.4443	22.8374	2.42257	3.3644	20.0429	27.835	2.95272	4.10065
Reddy	X52003	TRUE	22.1872	65.3579	21.033	3.05002	11.4511	1.61662	6.0695	10.6967	40.1601	5.66965	21.2863
Reddy	X52004	TRUE	29.473	1.7836	68.8391	0.361873	0.163807	19.9271	9.02026	0.865938	0.391978	47.6842	21.5849
Reddy	X52005	TRUE	19.5915	95.683	63.4498	11.8941	6.8516	0.536635	0.309127	48.8166	28.1207	2.20248	1.26874
Reddy	X52006	TRUE	8.79825	34.1836	60.4381	1.81771	1.18985	3.49978	2.29091	18.8422	12.3338	36.2784	23.7473
Reddy	X52007	TRUE	45.5215	49.792	43.1186	9.7733	12.8928	9.85495	13.0005	11.6963	15.4296	11.794	15.5585
Reddy	X52008	TRUE	65.2031	64.0346	59.362	24.7851	16.9674	13.9207	9.52985	13.2271	9.05499	7.42906	5.08579
Reddy	X52009	TRUE	28.2464	0	72.6505	0	0	20.5212	7.72527	0	0	52.1293	19.6243
Reddy	X52010	TRUE	34.2806	13.729	58.7064	2.76294	1.94343	17.3619	12.2122	5.29686	3.72577	33.2847	23.4122
Reddy	X52011	TRUE	67.9246	13.1916	60.6576	5.43512	3.52521	35.7664	23.198	2.56657	1.66467	16.8896	10.9545
Reddy	X52012	TRUE	53.4706	84.2516	73.8624	33.2749	11.775	6.21977	2.20098	28.9554	10.2464	5.41236	1.91527
Reddy	X52013	TRUE	48.3332	49.0013	42.5233	10.0711	13.6127	10.4817	14.1676	10.7658	14.5516	11.2046	15.1448
Reddy	X52014	TRUE	24.7474	57.4956	54.7894	7.79581	6.43287	5.76316	4.75558	23.7057	19.5612	17.5248	14.4609
Reddy	X52015	TRUE	35.1786	76.9095	22.4181	6.06536	20.9903	1.821	6.30191	11.1763	38.6776	3.35545	11.6121
Reddy	X52016	TRUE	81.7485	55.6674	2.95388	1.34423	44.163	1.07052	35.1707	0.300118	9.86001	0.239009	7.85235
Reddy	X52017	TRUE	60.7978	6.20109	58.2862	2.19746	1.57266	33.2393	23.7884	1.41692	1.01405	21.4325	15.3387
Reddy	X52018	TRUE	50.5188	30.8256	50.4656	7.85888	7.71386	17.6357	17.3103	7.69747	7.55543	17.2735	16.9548
Reddy	X52019	TRUE	68.3547	88.3583	3.06568	1.85158	58.5454	0.243957	7.7137	0.857204	27.1041	0.112942	3.57112
Reddy	X52020	TRUE	26.8751	27.7698	41.1618	3.07197	4.39119	7.9903	11.4216	8.35857	11.9481	21.741	31.0773
Reddy	X52042	TRUE	36.2293	66.4827	40.0611	9.64921	14.437	4.86465	7.27842	16.9845	25.412	8.56274	12.8115
Reddy	X52043	TRUE	18.7188	36.5091	46.7957	3.19805	3.63602	5.56155	6.3232	13.8866	15.7884	24.1495	27.4567
Reddy	X52044	TRUE	29.5656	48.731	31.921	4.59904	9.80854	4.83858	10.3194	10.9564	23.367	11.527	24.584
Reddy	X52045	TRUE	45.6254	75.0835	21.5969	7.3985	26.8587	2.45519	8.91305	8.81723	32.0091	2.926	10.6222
Reddy	X52046	TRUE	36.3088	46.3166	34.2062	5.75244	11.0645	6.66739	12.8244	10.0907	19.4089	11.6956	22.496
Reddy	X52047	TRUE	39.1481	55.6809	61.827	13.477	8.32095	10.727	6.62305	20.9488	12.9341	16.6741	10.2949
Reddy	X52048	TRUE	39.4359	76.4231	25.7914	7.77303	22.3651	2.39802	6.89974	11.9375	34.3474	3.68279	10.5964
Reddy	X52049	TRUE	32.5294	0.783839	39.0169	0.0994845	0.155493	12.5925	19.6819	0.206345	0.322516	26.1186	40.8231
Reddy	X52050	TRUE	37.969	61.6655	75.0778	17.5786	5.83523	10.9277	3.62748	28.7186	9.53317	17.8529	5.92631
Reddy	X52051	TRUE	30.0591	70.9861	43.6663	9.31741	12.0204	3.80828	4.91305	21.6796	27.9687	8.86103	11.4316
Reddy	X52052	TRUE	35.2091	51.7781	43.9033	8.00386	10.2268	7.45413	9.52437	14.7285	18.819	13.7169	17.5265
Reddy	X52053	TRUE	27.34	5.62946	47.1652	0.725915	0.813176	12.169	13.6318	1.92923	2.16114	32.341	36.2287
Reddy	X52054	TRUE	43.9776	78.9164	32.0887	11.1366	23.5689	2.97529	6.29678	14.1867	30.0242	3.79018	8.02138
Reddy	X52055	TRUE	69.5448	33.6781	58.775	13.7659	9.65545	27.1091	19.0144	6.02838	4.22833	11.8717	8.32682
Reddy	X52056	TRUE	21.5843	38.8381	67.453	5.65454	2.72839	8.90472	4.29665	20.5429	9.91225	32.3508	15.6097
Reddy	X52057	TRUE	43.8855	0.594513	80.9435	0.211186	0.0497193	35.3113	8.31332	0.270034	0.0635739	45.151	10.6299
Reddy	X52058	TRUE	31.3246	6.57218	62.6605	1.29	0.76871	18.3382	10.9277	2.82816	1.6853	40.2042	23.9577
Reddy	X52059	TRUE	58.0042	76.416	36.2136	16.0515	28.273	4.95392	8.72579	11.6215	20.47	3.5867	6.31758
Reddy	X52060	TRUE	34.3864	54.3207	39.6288	7.40224	11.2767	6.22469	9.48279	14.1244	21.5173	11.8775	18.0944
Reddy	X52061	TRUE	25.4191	6.07968	71.6305	1.10698	0.438422	17.1008	6.77284	3.24793	1.28635	50.1748	19.8719
Reddy	X52062	TRUE	53.1324	5.43958	57.6662	1.66666	1.22352	28.9728	21.2694	1.47014	1.07926	25.5566	18.7616
Reddy	X52084	TRUE	59.8588	15.0326	78.9398	7.10325	1.89507	40.1491	10.7113	4.76344	1.27083	26.924	7.18301
Reddy	X52085	TRUE	41.765	84.9485	77.2591	27.4105	8.06819	4.85671	1.42956	38.2199	11.2499	6.77195	1.9933
Reddy	X52086	TRUE	21.2811	59.2888	40.5834	5.12052	7.49676	3.51606	5.14772	18.9409	27.7306	13.0059	19.0415
Reddy	X52087	TRUE	60.1862	83.8361	42.9822	21.6879	28.77	4.18148	5.54694	14.3467	19.0316	2.76609	3.66935
Reddy	X52088	TRUE	38.4253	10.0613	58.4669	2.26038	1.6057	20.2057	14.3535	3.62215	2.57306	32.3787	23.0008
Reddy	X52089	TRUE	67.3573	5.57921	65.9315	2.47771	1.2803	41.932	21.6673	1.20075	0.620457	20.321	10.5004
Reddy	X52090	TRUE	22.4491	71.0524	56.1556	8.95718	6.99346	3.64927	2.84922	30.9427	24.159	12.6065	9.84269
Reddy	X52091	TRUE	39.8164	73.1391	67.7167	19.72	9.40135	7.24232	3.45272	29.8073	14.2104	10.947	5.21888
Reddy	X52092	TRUE	50.81	81.1392	33.4318	13.7828	27.4439	3.20382	6.37935	13.3434	26.569	3.10168	6.17597
Reddy	X52093	TRUE	54.5414	71.3848	72.9114	28.3875	10.5467	11.3794	4.22776	23.6601	8.79039	9.48438	3.52371
Reddy	X52094	TRUE	38.0876	55.8474	56.0496	11.9223	9.34865	9.42567	7.39099	19.38	15.1965	15.3217	12.0143
Reddy	X52095	TRUE	33.1752	10.7208	66.5034	2.3653	1.19136	19.6974	9.92122	4.76441	2.39975	39.6763	19.9843
Reddy	X52096	TRUE	56.3355	7.70679	40.5334	1.75982	2.58183	21.0749	30.9189	1.364	2.00113	16.3347	23.9647
Reddy	X52097	TRUE	17.5256	65.2872	51.8145	5.92859	5.51336	3.1522	2.93142	27.8996	25.9456	14.8341	13.7951
Reddy	X52098	TRUE	32.2726	24.7624	63.3055	5.05905	2.93243	15.3713	8.90982	10.6169	6.15401	32.2583	18.6982
Reddy	X52099	TRUE	21.939	37.5602	63.8516	5.26159	2.97875	8.74683	4.95185	18.7212	10.5987	31.122	17.6191
Reddy	X52100	TRUE	60.2922	80.1478	74.2135	35.8621	12.4608	8.88285	3.08647	23.6184	8.20654	5.85016	2.03272
Reddy	X52101	TRUE	37.4092	74.3936	36.4405	10.1414	17.6886	3.4907	6.08847	16.968	29.5955	5.84042	10.1869
Reddy	X52102	TRUE	64.4688	72.6623	54.8496	25.6941	21.1505	9.66685	7.95742	14.161	11.6568	5.32776	4.38563
Reddy	X52103	TRUE	36.9278	67.0176	76.6349	18.9657	5.78241	9.33388	2.84578	32.3932	9.87629	15.9422	4.86057
Reddy	X52104	TRUE	15.0737	44.4167	79.1932	5.30218	1.39307	6.63517	1.74329	29.8728	7.84865	37.383	9.82183
Reddy	X52126	TRUE	20.2287	72.9045	46.7979	6.90159	7.84605	2.56502	2.91604	27.2162	30.9407	10.1151	11.4993
Reddy	X52127	TRUE	57.7806	93.8534	27.7677	15.0582	39.1709	0.986186	2.56538	11.0027	28.6215	0.72059	1.87448
Reddy	X52128	TRUE	33.7505	88.0346	31.8854	9.47384	20.2383	1.28766	2.75074	18.5964	39.7261	2.52757	5.39947
Reddy	X52129	TRUE	58.4976	85.5184	67.9995	34.0175	16.0087	5.76049	2.71089	24.1345	11.3577	4.08691	1.9233
Reddy	X52130	TRUE	10.2319	29.7674	63.7841	1.94272	1.10305	4.58361	2.60253	17.0441	9.67748	40.2136	22.8329
Reddy	X52131	TRUE	19.3386	79.4535	75.6036	11.6167	3.74855	3.00405	0.969368	48.4531	15.6352	12.5299	4.04323
Reddy	X52132	TRUE	28.6159	23.84	63.3044	4.31865	2.50339	13.7965	7.99739	10.7731	6.24484	34.4162	19.95
Reddy	X52133	TRUE	66.6841	20.1282	73.1674	9.82075	3.60154	38.9703	14.2915	4.90653	1.79936	19.4699	7.14015
Reddy	X52134	TRUE	54.3298	0	88.3841	0	0	48.0189	6.31089	0	0	40.3652	5.305
Reddy	X52135	TRUE	30.5274	90.8022	74.0992	20.54	7.17959	2.08058	0.727253	46.7438	16.3389	4.73489	1.65504
Reddy	X52136	TRUE	42.1452	66.9726	49.5746	13.9928	14.2329	6.90053	7.01895	19.2086	19.5382	9.47269	9.63526
Reddy	X52137	TRUE	53.7484	72.006	36.2262	14.0203	24.6818	5.45071	9.59563	12.0647	21.2392	4.69046	8.25725
Reddy	X52138	TRUE	38.9694	52.1317	67.5569	13.7245	6.59094	12.602	6.05192	21.4941	10.3222	19.7363	9.47802
Reddy	X52139	TRUE	4.33625	78.6842	32.5087	1.10918	2.30277	0.30048	0.623825	24.4701	50.8022	6.629	13.7625
Reddy	X52140	TRUE	33.6731	100	31.1469	10.4881	23.185	0	0	20.6588	45.6681	0	0
Reddy	X52141	TRUE	46.35	8.22054	38.3088	1.45965	2.35057	16.2965	26.2433	1.68954	2.72078	18.8632	30.3766
Reddy	X52142	TRUE	34.6929	74.1029	77.7005	19.9756	5.73284	6.98097	2.00349	37.6028	10.7917	13.1412	3.77144
Reddy	X52143	TRUE	45.3166	16.5887	78.0092	5.86431	1.65315	29.4868	8.31234	7.07644	1.99485	35.5816	10.0305
Reddy	X52144	TRUE	41.8599	72.0554	68.6269	20.6995	9.46285	8.02769	3.66989	28.7499	13.1431	11.1498	5.09718
Reddy	X52145	TRUE	35.659	83.5058	0	0	29.7773	0	5.88166	0	53.7285	0	10.6125
Reddy	X52146	TRUE	31.8127	28.6517	60.9662	5.55699	3.55787	13.838	8.85981	11.9109	7.62595	29.6604	18.9901
Reddy	X52168	TRUE	65.5977	81.138	71.4085	38.0069	15.2178	8.83539	3.53764	19.9325	7.98086	4.63366	1.85529
Reddy	X52169	TRUE	30.7669	50.6254	57.8625	9.01259	6.5633	8.78992	6.40114	20.2805	14.769	19.7794	14.4041
Reddy	X52170	TRUE	58.0781	50.9032	69.1061	20.4303	9.13334	19.7052	8.80922	14.747	6.59263	14.2236	6.35867
Reddy	X52171	TRUE	42.9528	62.9781	63.0172	17.0467	10.0042	10.021	5.88098	22.6403	13.2869	13.3092	7.81075
Reddy	X52172	TRUE	46.3472	71.7726	33.6782	11.2029	22.0616	4.406	8.67663	12.9688	25.5392	5.10051	10.0443
Reddy	X52173	TRUE	35.5051	3.78799	56.7165	0.762798	0.582133	19.3745	14.7857	1.38562	1.05744	35.1936	26.8582
Reddy	X52174	TRUE	60.1556	88.9516	62.0125	33.1825	20.3269	4.12151	2.52475	21.9786	13.4636	2.7299	1.67228
Reddy	X52175	TRUE	19.957	91.9415	66.7813	12.2535	6.0952	1.074	0.534235	49.1462	24.4465	4.30759	2.1427
Reddy	X52176	TRUE	80.4368	6.94625	57.4562	3.21028	2.37707	43.0057	31.8438	0.780776	0.57813	10.4595	7.74478
Reddy	X52177	TRUE	17.4234	62.7392	63.9897	6.9949	3.93639	4.15427	2.33782	33.1517	18.6562	19.6888	11.0799
Reddy	X52178	TRUE	13.3791	45.5352	45.5503	2.77501	3.31718	3.3192	3.96769	17.9664	21.4766	21.4897	25.6882
Reddy	X52179	TRUE	51.0688	14.1066	70.0639	5.04743	2.15661	30.7333	13.1314	4.83617	2.06634	29.447	12.5818
Reddy	X52180	TRUE	86.8714	50.9622	4.75266	2.10408	42.1675	2.02463	40.5752	0.317983	6.37266	0.305976	6.13202
Reddy	X52181	TRUE	65.8723	69.0907	63.9588	29.1087	16.4029	13.0224	7.33823	15.0809	8.49818	6.74679	3.80186
Reddy	X52182	TRUE	50.7858	67.5014	74.8951	25.6749	8.60626	12.3612	4.14349	24.8803	8.33992	11.9786	4.01526
Reddy	X52183	TRUE	28.1813	95.7392	87.6229	23.6411	3.3394	1.05214	0.148619	60.2483	8.51031	2.68133	0.378748
Reddy	X52184	TRUE	47.3642	0	66.4504	0	0	31.4737	15.8905	0	0	34.9767	17.6591
Reddy	X52185	TRUE	45.266	3.88118	60.029	1.05462	0.702234	26.1181	17.3911	1.27521	0.849114	31.581	21.0286
Reddy	X52186	TRUE	37.3725	43.3459	59.0377	9.56378	6.63567	12.5001	8.67296	16.0267	11.1198	20.9472	14.5338
Reddy	X52187	TRUE	28.993	68.992	68.4686	13.6957	6.30719	6.15543	2.83472	33.5422	15.447	15.0753	6.94254
Reddy	X52188	TRUE	32.0177	7.07157	62.5481	1.41619	0.84797	18.6103	11.1433	3.00695	1.80047	39.5147	23.6602
Reddy	X52210	TRUE	27.589	78.16	34.6832	7.47895	14.0846	2.08982	3.93563	19.6295	36.9669	5.485	10.3296
Reddy	X52211	TRUE	80.3519	8.71019	67.3405	4.71303	2.28578	49.3963	23.9568	1.15246	0.558932	12.0787	5.85805
Reddy	X52212	TRUE	28.3801	72.976	43.2916	8.96599	11.7447	3.32022	4.34921	22.6265	29.6388	8.37889	10.9756
Reddy	X52213	TRUE	13.2139	78.1699	33.0458	3.4134	6.9159	0.95324	1.93136	22.4185	45.4222	6.26068	12.6848
Reddy	X52214	TRUE	10.9794	49.9488	24.9144	1.36632	4.11775	1.36912	4.12619	11.0781	33.3866	11.1008	33.455
Reddy	X52215	TRUE	13.8979	8.90807	84.0394	1.04044	0.197598	10.6393	2.02059	6.44585	1.22418	65.9138	12.5182
Reddy	X52216	TRUE	19.9965	69.8053	56.9296	7.94659	6.01204	3.43734	2.60054	31.7933	24.0534	13.7524	10.4044
Reddy	X52217	TRUE	66.0995	76.5933	51.1838	25.9132	24.7145	7.919	7.55268	13.2902	12.6754	4.06143	3.87356
Reddy	X52218	TRUE	36.6187	79.2257	49.9825	14.5006	14.5108	3.80231	3.80498	25.0983	25.1159	6.58121	6.58582
Reddy	X52219	TRUE	21.1162	13.7077	73.0375	2.1141	0.780443	13.3086	4.91302	7.89766	2.9155	49.7171	18.3536
Reddy	X52220	TRUE	16.9318	95.8006	65.1935	10.5749	5.64587	0.463548	0.247486	51.8809	27.6989	2.27419	1.21418
Reddy	X52221	TRUE	33.6228	87.5746	56.3148	16.5819	12.8631	2.35269	1.82506	32.7356	25.394	4.64462	3.60298
Reddy	X52222	TRUE	8.85878	89.2367	66.2454	5.23689	2.6684	0.631651	0.321851	53.8783	27.4531	6.49857	3.31127
Reddy	X52223	TRUE	22.8956	82.0648	39.5907	7.43878	11.3504	1.62574	2.48063	25.0512	38.2243	5.47494	8.35392
Reddy	X52224	TRUE	31.6011	7.42741	67.9012	1.59374	0.753405	19.8638	9.39017	3.44956	1.6307	42.9941	20.3245
Reddy	X52225	TRUE	42.6753	61.7935	77.8144	20.5201	5.85046	12.6874	3.6173	27.5642	7.85879	17.0427	4.85904
Reddy	X52226	TRUE	47.6753	88.8798	20.4427	8.66234	33.7113	1.08379	4.21782	9.50711	36.999	1.18949	4.62915
Reddy	X52227	TRUE	62.7442	91.1668	91.9264	52.5836	4.61827	5.09486	0.447468	31.2227	2.74221	3.02519	0.265695
Reddy	X52228	TRUE	43.9458	88.561	8.06229	3.13775	35.7811	0.405288	4.62167	4.0023	45.6399	0.516956	5.89507
Reddy	X52229	TRUE	15.599	68.3105	57.799	6.1589	4.49682	2.85714	2.0861	33.3239	24.3309	15.4591	11.2872
Reddy	X52230	TRUE	35.0761	81.5677	63.9244	18.2893	10.3215	4.13292	2.33241	33.8524	19.1045	7.64978	4.31714
Reddy	X52252	TRUE	43.084	84.1421	85.3134	30.9276	5.32414	5.82881	1.00342	40.8569	7.03344	7.70013	1.32556
Reddy	X52253	TRUE	19.0915	67.102	64.5931	8.27488	4.5359	4.05691	2.22381	35.0684	19.2228	17.1929	9.42435
Reddy	X52254	TRUE	34.2559	86.8853	60.3629	17.966	11.7973	2.71183	1.78071	34.4805	22.6415	5.20457	3.41756
Reddy	X52255	TRUE	55.0326	90.8809	62.3199	31.1687	18.8454	3.12752	1.89098	25.4681	15.3987	2.55552	1.54513
Reddy	X52256	TRUE	44.9354	21.9347	64.595	6.36678	3.48968	22.6592	12.4197	7.80196	4.27632	27.767	15.2193
Reddy	X52257	TRUE	15.4809	70.1165	71.555	7.76708	3.08762	3.31031	1.31594	42.4048	16.857	18.0728	7.18442
Reddy	X52258	TRUE	39.9502	77.741	35.1661	10.9218	20.1359	3.12715	5.76537	16.4167	30.2666	4.70049	8.66603
Reddy	X52259	TRUE	46.5756	76.9071	23.6099	8.45708	27.3629	2.5394	8.21625	9.70065	31.3865	2.91281	9.42441
Reddy	X52260	TRUE	27.3874	19.4832	78.007	4.1624	1.17353	17.2017	4.84978	11.0358	3.11141	45.6071	12.8583
Reddy	X52261	TRUE	17.2408	74.8627	67.4364	8.70397	4.20295	2.92261	1.41126	41.7808	20.175	14.0291	6.77434
Reddy	X52262	TRUE	46.5756	75.7215	59.8339	21.1021	14.1657	6.76595	4.54193	24.205	16.2487	7.76085	5.2098
Reddy	X52263	TRUE	22.6535	69.9327	58.875	9.32711	6.51511	4.01015	2.80114	31.8458	22.2447	13.692	9.56401
Reddy	X52264	TRUE	35.7345	57.0025	68.1275	13.8773	6.4923	10.4678	4.8972	24.9571	11.6758	18.8254	8.8072
Reddy	X52265	TRUE	30.5908	66.1142	61.8295	12.5049	7.71993	6.40919	3.95672	28.3732	17.5162	14.5422	8.97764
Reddy	X52266	TRUE	42.5761	69.6396	66.9804	19.8595	9.79025	8.65807	4.26821	26.7853	13.2045	11.6775	5.7567
Reddy	X52267	TRUE	21.248	13.1675	68.071	1.90451	0.893317	12.5592	5.89094	7.05874	3.31093	46.5486	21.8338
Reddy	X52268	TRUE	29.7475	91.6102	48.9738	13.3462	13.9055	1.22227	1.27349	31.5188	32.8396	2.88655	3.00752
Reddy	X52269	TRUE	29.1662	67.2305	67.0939	13.1562	6.45242	6.41259	3.14504	31.9514	15.6705	15.5738	7.63811
Reddy	X52270	TRUE	19.0148	62.1021	33.6391	3.9723	7.83628	2.4241	4.7821	16.9183	33.3753	10.3244	20.3673
Reddy	X52271	TRUE	10.1435	76.5156	16.1726	1.25521	6.50611	0.385253	1.99688	11.1194	57.6349	3.4128	17.6895
Reddy	X52272	TRUE	12.6885	62.0756	31.2777	2.46358	5.41288	1.5051	3.30695	16.9522	37.2469	10.3568	22.7556
Reddy	X52294	TRUE	27.4965	76.4866	62.3779	13.1188	7.91235	4.03295	2.4324	34.592	20.8635	10.6342	6.41383
Reddy	X52295	TRUE	53.4268	85.3577	69.4977	31.6937	13.9102	5.43675	2.38617	27.628	12.1258	4.73932	2.08007
Reddy	X52296	TRUE	20.7008	80.3797	29.9187	4.97824	11.661	1.21516	2.84639	19.0703	44.6702	4.65497	10.9038
Reddy	X52297	TRUE	34.6005	79.2043	14.6108	4.0041	23.401	1.0513	6.1441	7.56826	44.231	1.9871	11.6132
Reddy	X52298	TRUE	2.93262	26.8994	45.2234	0.356748	0.43211	0.969482	1.17428	11.8081	14.3025	32.0891	38.8678
Reddy	X52299	TRUE	16.3747	39.1835	59.1825	3.79725	2.61892	5.89369	4.06481	19.3925	13.3748	30.0991	20.759
Reddy	X52300	TRUE	39.5632	51.6855	12.6179	2.58017	17.8683	2.41189	16.7029	3.94146	27.2956	3.6844	25.5153
Reddy	X52301	TRUE	47.9794	2.54456	33.1286	0.404455	0.816408	15.4905	31.2681	0.438521	0.885172	16.7952	33.9017
Reddy	X52302	TRUE	20.1888	71.6888	50.0454	7.24312	7.22997	2.86044	2.85525	28.6338	28.5819	11.308	11.2875
Reddy	X52303	FALSE	34.7966	78.7974	30.1958	8.27935	19.1395	2.22778	5.15	15.5142	35.8644	4.17451	9.65028
Reddy	X52304	TRUE	26.9142	73.1301	72.0765	14.1864	5.496	5.21243	2.01937	38.5233	14.9245	14.1544	5.48364
Reddy	X52305	TRUE	10.2338	42.5322	55.1591	2.40088	1.95177	3.24398	2.63715	21.0595	17.1201	28.4547	23.1319
Reddy	X52306	TRUE	37.1151	49.0342	65.3942	11.9012	6.29794	12.37	6.54603	20.1644	10.6707	20.9587	11.0911
Reddy	X52307	TRUE	36.4123	86.0282	33.7566	10.5742	20.7507	1.71735	3.3701	18.466	36.2374	2.99904	5.88528
Reddy	X52308	TRUE	17.2998	50.8984	18.0089	1.58575	7.2196	1.52977	6.96473	7.58051	34.5126	7.3129	33.2942
Reddy	X52309	TRUE	81.5967	88.7922	51.4758	37.295	35.1565	4.70754	4.43761	8.41152	7.92921	1.06174	1.00086
Reddy	X52310	TRUE	36.3223	0	36.4387	0	0	13.2354	23.0869	0	0	23.2033	40.4744
Reddy	X52311	TRUE	51.9533	78.0868	42.4109	17.2056	23.3631	4.82833	6.5563	15.9118	21.6063	4.46526	6.0633
Reddy	X52312	TRUE	79.125	93.0939	65.4752	48.2294	25.4311	3.57784	1.88658	12.724	6.70933	0.943916	0.497722
Reddy	X52313	TRUE	37.5548	38.1326	56.5112	8.09276	6.22787	13.1299	10.1043	13.4564	10.3555	21.8321	16.8011
Reddy	X52314	TRUE	26.7371	66.4	24.5243	4.3539	13.3995	2.20318	6.7805	11.9302	36.7163	6.03697	18.5794
Reddy	X52336	TRUE	30.9735	80.5747	41.932	10.4649	14.4919	2.52293	3.49378	23.3217	32.2962	5.6225	7.7861
Reddy	X52337	TRUE	44.7672	83.813	53.5819	20.1043	17.4164	3.8828	3.36367	24.8043	21.488	4.79051	4.15003
Reddy	X52338	TRUE	22.2577	72.5104	54.8422	8.85109	7.2881	3.35555	2.763	30.9152	25.456	11.7203	9.65067
Reddy	X52339	TRUE	14.8275	91.2754	80.2663	10.8632	2.67074	1.03836	0.255285	62.4002	15.3413	5.96457	1.46641
Reddy	X52340	TRUE	31.1651	79.0898	65.0632	16.0371	8.61137	4.23997	2.27672	35.4213	19.0201	9.36488	5.02863
Reddy	X52341	TRUE	36.6498	49.8789	48.2535	8.82101	9.45954	8.86383	9.50547	15.2473	16.351	15.3214	16.4304
Reddy	X52342	TRUE	73.2362	31.0256	63.2808	14.3786	8.34334	31.9658	18.5484	5.2546	3.04903	11.6817	6.77844
Reddy	X52343	TRUE	37.4534	84.5461	70.5238	22.3317	9.33378	4.08192	1.70609	37.2935	15.5872	6.81673	2.84913
Reddy	X52344	TRUE	50.0169	73.4317	50.3842	18.5052	18.223	6.69537	6.59327	18.4927	18.2107	6.69085	6.58881
Reddy	X52345	TRUE	58.4265	82.9916	58.262	28.2507	20.2383	5.78975	4.14768	20.1019	14.4006	4.11971	2.95129
Reddy	X52346	TRUE	11.3689	53.7	43.5431	2.65835	3.44675	2.29203	2.97178	20.7243	26.8706	17.8684	23.1678
Reddy	X52347	TRUE	4.61727	59.2163	25.9587	0.709758	2.02442	0.488828	1.39427	14.662	41.82	10.0981	28.8025
Reddy	X52348	TRUE	18.3252	13.6341	15.5316	0.388053	2.11043	2.45814	13.3686	1.72954	9.4061	10.9558	59.5833
Reddy	X52349	TRUE	23.4141	0	63.528	0	0	14.8745	8.5396	0	0	48.6535	27.9324
Reddy	X52350	TRUE	29.0584	7.81339	36.938	0.838657	1.43179	9.89493	16.893	2.04745	3.49549	24.157	41.2417
Reddy	X52351	TRUE	72.6846	84.891	27.5791	17.017	44.6856	3.02871	7.9532	6.39514	16.7932	1.13821	2.98887
Reddy	X52352	TRUE	18.8411	68.1698	67.704	8.69585	4.14807	4.0603	1.93683	37.4579	17.868	17.49	8.34302
Reddy	X52353	TRUE	39.5674	58.9646	61.8222	14.4236	8.90718	10.0379	6.1988	22.0296	13.6042	15.3311	9.46762
Reddy	X52354	TRUE	45.6441	66.0614	11.2629	3.39612	26.757	1.74473	13.7463	4.0443	31.8639	2.07774	16.3699
Reddy	X52355	TRUE	38.5207	85.2278	50.7716	16.6685	16.1618	2.88908	2.80126	26.6031	25.7944	4.61099	4.47084
Reddy	X52356	TRUE	64.7832	69.1564	12.198	5.46489	39.3368	2.43733	17.5442	2.97077	21.3839	1.32496	9.53719
Reddy	X52378	TRUE	3.40817	2.73617	24.8425	0.0231664	0.0700869	0.823506	2.49141	0.656567	1.98635	23.3392	70.6097
Reddy	X52379	TRUE	35.8871	29.5194	80.3372	8.51064	2.083	20.3201	4.97339	15.2044	3.72132	36.3021	8.88505
Reddy	X52380	TRUE	20.4779	29.8655	68.1374	4.16716	1.94866	9.78592	4.57612	16.1824	7.56728	38.0019	17.7706
Reddy	X52381	TRUE	13.9733	23.2428	26.1701	0.849948	2.39783	2.80688	7.91862	5.23272	14.7623	17.2806	48.7511
Reddy	X52382	TRUE	29.079	48.2913	74.1493	10.4125	3.63011	11.1494	3.887	25.3952	8.85351	27.1923	9.48004
Reddy	X52383	TRUE	21.3769	33.8786	62.6512	4.53732	2.70487	8.85556	5.27914	16.688	9.94838	32.5703	19.4164
Reddy	X52384	TRUE	48.8518	86.3635	24.86	10.4884	31.7016	1.65609	5.00558	10.9815	33.1919	1.73394	5.24089
Reddy	X52385	TRUE	43.3416	86.917	40.9307	15.4191	22.2522	2.32092	3.34944	20.1566	29.0891	3.03402	4.37856
Reddy	X52386	TRUE	27.6033	4.84322	28.7114	0.38384	0.953049	7.54145	18.7249	1.00672	2.49962	19.7794	49.111
Reddy	X52387	TRUE	25.4649	10.0152	52.7681	1.34578	1.20459	12.0916	10.823	3.93907	3.5258	35.3917	31.6785
Reddy	X52388	TRUE	89.6692	86.1336	8.23989	6.3641	70.8712	1.02454	11.4094	0.733207	8.16505	0.118037	1.31447
Reddy	X52389	TRUE	42.3783	17.7502	67.6802	5.09106	2.43117	23.5906	11.2654	6.9223	3.30566	32.0762	15.3176
Reddy	X52390	TRUE	7.42367	84.1491	74.5479	4.65698	1.58998	0.877217	0.299498	58.0745	19.8277	10.9393	3.73487
Reddy	X52391	TRUE	33.9344	55.3732	69.2865	13.0193	5.77125	10.4926	4.6512	25.3468	11.2358	20.4277	9.05525
Reddy	X52392	TRUE	47.3803	43.3333	70.9757	14.5723	5.95909	19.0562	7.79269	16.1838	6.61807	21.1635	8.65442
Reddy	X52393	TRUE	43.6883	88.0762	65.8686	25.3456	13.1335	3.43129	1.77801	32.6689	16.9282	4.42273	2.29175
Reddy	X52394	TRUE	46.2371	63.4081	69.3655	20.3366	8.98145	11.736	5.18307	23.6467	10.4433	13.6462	6.0267
Reddy	X52395	TRUE	20.1125	84.7567	70.8164	12.0719	4.97485	2.1711	0.894716	47.9498	19.7602	8.62366	3.55384
Reddy	X52396	TRUE	71.2591	84.1207	1.30253	0.780785	59.1629	0.147387	11.168	0.314914	23.8622	0.0594456	4.50441
Reddy	X52397	TRUE	8.89319	59.6687	49.5234	2.62794	2.67852	1.77627	1.81046	26.922	27.4402	18.1972	18.5474
Reddy	X52398	TRUE	16.4312	63.9814	53.546	5.62923	4.88366	3.169	2.74927	28.6303	24.8383	16.1175	13.9828
Reddy	X52400	TRUE	9.41861	5.47448	74.0545	0.38184	0.13378	6.59306	2.30993	3.67226	1.2866	63.4073	22.2152
Reddy	X52401	TRUE	83.1642	30.0672	58.9432	14.7388	10.2663	34.2808	23.8783	2.98373	2.07831	6.9398	4.83391
Reddy	X52402	TRUE	37.0174	0	56.5702	0	0	20.9408	16.0766	0	0	35.6294	27.3532
Reddy	X52403	TRUE	55.9817	77.1353	56.0385	24.1983	18.9833	7.17297	5.6271	19.0271	14.9265	5.64009	4.42458
Reddy	X52404	TRUE	39.2308	5.03053	51.537	1.01709	0.956427	19.2013	18.056	1.57549	1.48152	29.7431	27.9691
Reddy	X52405	TRUE	34.3224	50.7064	72.2092	12.567	4.83661	12.2169	4.70185	24.0477	9.25509	23.3776	8.99722
Reddy	X52406	TRUE	29.5496	6.12616	68.8357	1.2461	0.564153	19.0945	8.64476	2.97088	1.34502	45.5242	20.6104
Reddy	X52407	TRUE	33.1871	54.5384	46.0376	8.33267	9.76702	6.94587	8.1415	16.7755	19.6632	13.9836	16.3907
Reddy	X52408	FALSE	17.2317	79.3284	62.3607	8.52447	5.14516	2.22133	1.34074	40.9452	24.7135	10.6696	6.43993
Reddy	X52409	TRUE	32.7954	82.0276	44.0821	11.8587	15.0426	2.59826	3.29587	24.3008	30.8254	5.32436	6.75392
Reddy	X52410	TRUE	10.0075	73.0517	60.7963	4.44459	2.86604	1.63958	1.05726	39.9681	25.7729	14.744	9.50748
Reddy	X52411	TRUE	32.6578	80.9157	73.2023	19.3439	7.08138	4.56235	1.67017	39.8882	14.6022	9.4078	3.44399
Reddy	X52412	TRUE	40.2065	86.8122	83.4245	29.1186	5.78553	4.42346	0.878891	43.3041	8.60403	6.5784	1.30705
Reddy	X52413	TRUE	52.2865	81.3186	22.8869	9.73119	32.7874	2.23556	7.53229	8.88011	29.9199	2.04004	6.87352
Reddy	X52414	TRUE	51.8048	95.7779	64.5511	32.0287	17.5889	1.41191	0.775363	29.797	16.3633	1.31353	0.721337
Reddy	X52415	TRUE	26.8761	82.5508	51.8775	11.5097	10.6767	2.43287	2.25678	31.3155	29.0489	6.61933	6.14022
Reddy	X52416	TRUE	46.2189	64.689	33.6435	10.0589	19.8396	5.49074	10.8296	11.7048	23.0857	6.38912	12.6015
Reddy	X52417	TRUE	65.452	54.2862	44.279	15.733	19.7985	13.2486	16.672	8.30444	10.4503	6.99307	8.80012
Reddy	X52418	TRUE	34.362	82.2364	60.3406	17.0511	11.207	3.68315	2.42078	32.5709	21.4075	7.03553	4.62416
Reddy	X52419	TRUE	40.9229	92.7112	64.5459	24.4888	13.4513	1.92526	1.05752	35.3525	19.4186	2.77935	1.52665
Reddy	X52420	TRUE	62.3329	0	69.1589	0	0	43.1087	19.2242	0	0	26.0501	11.617
Reddy	X52421	TRUE	45.4008	91.3029	80.2862	33.2804	8.1718	3.17015	0.77841	40.0232	9.82746	3.81244	0.936121
Reddy	X52422	TRUE	23.6367	82.3813	5.64066	1.09836	18.3739	0.234905	3.92959	3.54848	59.3605	0.758908	12.6953
Reddy	X52423	TRUE	47.8386	0	100	0	0	47.8386	0	0	0	52.1614	0
Reddy	X52424	TRUE	60.6302	70.7441	54.1821	23.2399	19.6524	9.61079	8.12716	15.0907	12.7611	6.24069	5.27731
Reddy	X52425	TRUE	55.6198	64.721	53.4143	19.2279	16.7698	10.481	9.1411	15.3423	13.381	8.36302	7.29389
Reddy	X52426	TRUE	24.4311	95.7352	65.0024	15.2035	8.18564	0.677283	0.364652	47.0267	25.3194	2.09494	1.12792
Reddy	X52427	TRUE	36.9321	53.9017	61.9287	12.3282	7.57888	10.5434	6.48168	21.0524	12.9422	18.0046	11.0686
Reddy	X52428	TRUE	44.969	88.2612	54.7493	21.7301	17.9601	2.89011	2.3887	26.5923	21.9787	3.53679	2.92318
Reddy	X52429	TRUE	15.2393	59.2865	57.6417	5.20783	3.827	3.57635	2.6281	28.9659	21.2857	19.8916	14.6175
Reddy	X52430	TRUE	62.8094	95.8168	80.2526	48.2976	11.8844	2.10858	0.51885	28.5979	7.03695	1.24853	0.30722
Reddy	X52431	TRUE	10.3042	22.6289	57.3473	1.33718	0.994542	4.57198	3.40046	11.6399	8.65731	39.7982	29.6004
Reddy	X52432	TRUE	38.6407	67.3441	71.238	18.5377	7.48452	8.98916	3.62933	29.4368	11.885	14.2743	5.76316
Reddy	X52433	TRUE	66.9914	77.35	53.9818	27.9722	23.8457	8.19094	6.98259	13.7827	11.7495	4.03592	3.44053
Reddy	X52434	TRUE	47.9766	69.241	62.757	20.8476	12.3719	9.26113	5.49599	22.606	13.4155	10.0423	5.95957
Reddy	X52435	TRUE	42.311	64.9182	49.1779	13.5079	13.9596	7.29968	7.54375	18.4175	19.0333	9.95278	10.2856
[truncated: 2,187 more rows]

## Sheet: Supp table 11
Supplementary table 11. Correlation of M+2+6- metric with gene expression in GEP cohorts.
ENSG	Gene symbol	GEP hit	Spearman rho pooled	95% confidence interval (lower) pooled	95% confidence interval (upper) pooled	p-value pooled	FDR	Spearman rho Dubois et al.	95% confidence interval (lower) Dubois et al.	95% confidence interval (upper) Dubois et al.	p-value Dubois et al.	number of cases Dubois et al.	Spearman rho Lenz et al.	95% confidence interval (lower) Lenz et al.	95% confidence interval (upper) Lenz et al.	p-value Lenz et al.	number of cases Lenz et al.	Spearman rho McCord et al.	95% confidence interval (lower) McCord et al.	95% confidence interval (upper) McCord et al.	p-value McCord et al.	number of cases McCord et al.	Spearman rho Reddy et al.	95% confidence interval (lower) Reddy et al.	95% confidence interval (upper) Reddy et al.	p-value Reddy et al.	number of cases Reddy et al.	Spearman rho Schmitz et al.	95% confidence interval (lower) Schmitz et al.	95% confidence interval (upper) Schmitz et al.	p-value Schmitz et al.	number of cases Schmitz et al.	Spearman rho Sha et al.	95% confidence interval (lower) Sha et al.	95% confidence interval (upper) Sha et al.	p-value Sha et al.	number of cases Sha et al.	Spearman rho Visco et al.	95% confidence interval (lower) Visco et al.	95% confidence interval (upper) Visco et al.	p-value Visco et al.	number of cases Visco et al.
ENSG00000136997	MYC	1	0.403891	0.220512	0.58727	1.58e-05	0.000470739	0.625539	0.537979	0.699744	2.11e-25	221	0.618185	0.555349	0.674003	1.24e-45	420	0.5746	0.51594	0.627897	6.67e-50	553	0.0129231	-0.0576444	0.0833621	0.719795	773	0.185159	0.09727	0.270182	4.48e-05	480	0.256927	0.19581	0.316055	1.86e-15	928	0.550503	0.486152	0.608916	8.41e-41	498
ENSG00000171791	BCL2	1	0.367395	0.19412	0.54067	3.24e-05	0.000758139	0.508976	0.404152	0.600604	5.76e-16	221	0.366606	0.280769	0.446625	8.31e-15	420	0.654234	0.603791	0.699458	7.46e-69	553	0.0217494	-0.0488405	0.0921231	0.545984	773	0.0940492	0.00458731	0.182017	0.0394264	480	0.376978	0.320397	0.430879	1.04e-32	928	0.543775	0.478784	0.602838	1.15e-39	498
ENSG00000131370	SH3BP5	1	0.311736	0.207416	0.416056	4.72e-09	2.26e-06	0.414774	0.29918	0.518371	1.34e-10	221	0.28328	0.19282	0.368965	3.43e-09	420	0.469825	0.402201	0.53235	1.04e-31	553	0.037688	-0.0329145	0.107916	0.295326	773	0.268286	0.183184	0.349397	2.34e-09	480	0.34866	0.290832	0.403951	6.47e-28	928	0.364552	0.285841	0.438376	4.25e-17	498
ENSG00000150593	PDCD4	1	0.302743	0.182836	0.422651	7.48e-07	6.43e-05	0.513986	0.409812	0.604924	2.67e-16	221	0.314475	0.225577	0.39818	4.29e-11	420	0.461101	0.392825	0.524322	1.84e-30	553	0.0429068	-0.027692	0.11308	0.233438	773	0.181958	0.093988	0.267108	6.08e-05	480	0.253095	0.191866	0.312361	4.98e-15	928	0.358397	0.279327	0.43264	1.54e-16	498
ENSG00000102445	RUBCNL	1	0.302205	0.19086	0.41355	1.04e-07	1.99e-05	0.479156	0.370621	0.574781	4.37e-14	221	0.250628	0.158749	0.338204	1.95e-07	420	0.454469	0.385705	0.518211	1.55e-29	553	0.0461215	-0.0244731	0.116258	0.200223	773	0.207219	0.119943	0.291317	4.7e-06	480	0.359484	0.302119	0.414255	1.08e-29	928	0.32266	0.241644	0.399209	1.57e-13	498
ENSG00000240505	TNFRSF13B	1	0.29958	0.195098	0.404062	1.91e-08	6.1e-06	0.345958	0.224224	0.457061	1.31e-07	221	0.347472	0.260445	0.428898	2.31e-13	420	0.489941	0.423878	0.550819	9.91e-35	553	0.045233	-0.0253629	0.11538	0.209038	773	0.20273	0.115322	0.287023	7.58e-06	480	0.3325	0.274009	0.388541	2.16e-25	928	0.333694	0.253252	0.409552	2.04e-14	498
ENSG00000170854	RIOX2	1	0.298543	0.170761	0.426324	4.67e-06	0.000206628	0.405846	0.289373	0.510476	3.59e-10	221	0.360463	0.274235	0.44094	2.48e-14	420	0.454116	0.385326	0.517886	1.73e-29	553	0.0222883	-0.0483026	0.0926576	0.53608	773	0.157681	0.069157	0.243742	0.000525645	480	0.479547	0.428414	0.527619	1.55e-54	928	0.207596	0.121954	0.290169	2.98e-06	498
ENSG00000144791	LIMD1	1	0.291141	0.16289	0.419392	8.62e-06	0.000310436	0.506178	0.400993	0.598189	8.81e-16	221	0.231198	0.138577	0.319809	1.68e-06	420	0.502475	0.437423	0.562297	1.02e-36	553	0.0118915	-0.0586726	0.0823375	0.741328	773	0.309828	0.226612	0.388554	3.87e-12	480	0.213015	0.150727	0.273618	5.54e-11	928	0.26911	0.185633	0.34873	1.04e-09	498
ENSG00000114861	FOXP1	1	0.287842	0.166639	0.409045	3.25e-06	0.000162404	0.463433	0.353055	0.561088	3.63e-13	221	0.31545	0.226604	0.39909	3.71e-11	420	0.501422	0.436283	0.561332	1.52e-36	553	0.0372313	-0.0333713	0.107464	0.30122	773	0.185595	0.0977181	0.270601	4.29e-05	480	0.196978	0.134327	0.258061	1.43e-09	928	0.321768	0.240707	0.398371	1.85e-13	498
ENSG00000186265	BTLA	1	0.279504	0.150657	0.408351	2.12e-05	0.000568982	0.443974	0.331421	0.544067	4.32e-12	221	0.314027	0.225104	0.397761	4.59e-11	420	0.439097	0.369237	0.504023	1.81e-27	553	0.0041871	-0.0663475	0.07468	0.907474	773	0.0783924	-0.0111865	0.166723	0.0862251	480	0.385569	0.329388	0.439029	2.93e-34	928	0.293316	0.210884	0.371605	2.45e-11	498
ENSG00000198586	TLK1	1	0.279422	0.193103	0.36574	2.23e-10	2.85e-07	0.397545	0.280279	0.50312	8.73e-10	221	0.295608	0.205741	0.380531	6.46e-10	420	0.31952	0.242604	0.392444	1.37e-14	553	0.0517053	-0.0188785	0.121776	0.150948	773	0.224271	0.137531	0.307597	6.9e-07	480	0.304218	0.244654	0.361495	2.53e-21	928	0.377897	0.299991	0.450795	2.37e-18	498
ENSG00000162894	FCMR	1	0.276216	0.164419	0.388013	1.28e-06	8.81e-05	0.416522	0.301102	0.519914	1.1e-10	221	0.16964	0.0751737	0.261088	0.000480216	420	0.450057	0.380974	0.514143	6.22e-29	553	0.0212379	-0.049351	0.0916157	0.555469	773	0.218617	0.131693	0.302204	1.33e-06	480	0.345571	0.287613	0.401007	2.02e-27	928	0.314613	0.233193	0.391653	6.65e-13	498
ENSG00000138639	ARHGAP24	1	0.275681	0.165036	0.386325	1.04e-06	7.68e-05	0.434086	0.320473	0.535386	1.43e-11	221	0.360009	0.273752	0.44052	2.68e-14	420	0.456254	0.387621	0.519857	8.76e-30	553	0.0469866	-0.0236066	0.117114	0.191903	773	0.166774	0.0784448	0.252506	0.000242502	480	0.265057	0.204186	0.323887	2.2e-16	928	0.208041	0.122412	0.290596	2.84e-06	498
ENSG00000179981	TSHZ1	1	0.272566	0.156677	0.388454	4.03e-06	0.000187642	0.448401	0.336333	0.547947	2.5e-12	221	0.313288	0.224327	0.397071	5.12e-11	420	0.425476	0.354679	0.491421	1.01e-25	553	0.0426342	-0.0279649	0.11281	0.236424	773	0.165421	0.0770617	0.251203	0.000272792	480	0.372225	0.315426	0.426365	7.18e-32	928	0.143894	0.0567443	0.228867	0.00128272	498
ENSG00000107438	PDLIM1	1	0.271614	0.173512	0.369716	5.75e-08	1.35e-05	0.446648	0.334387	0.546411	3.11e-12	221	0.324404	0.236045	0.407443	9.52e-12	420	0.346418	0.270863	0.417732	4.9e-17	553	0.0353092	-0.0352936	0.105561	0.326881	773	0.172623	0.0844274	0.258136	0.000144289	480	0.288385	0.228268	0.346312	3.12e-19	928	0.301609	0.219561	0.379421	6.22e-12	498
ENSG00000198286	CARD11	1	0.269349	0.144392	0.394307	2.39e-05	0.000616684	0.481979	0.373783	0.577234	2.95e-14	221	0.227976	0.13524	0.316752	2.35e-06	420	0.430157	0.359678	0.495755	2.59e-26	553	0.0525318	-0.01805	0.122593	0.144515	773	0.241902	0.155774	0.324379	8.06e-08	480	0.379092	0.322608	0.432885	4.37e-33	928	0.0729544	-0.0150085	0.159797	0.103924	498
ENSG00000184293	CLECL1	1	0.26914	0.156725	0.381556	2.7e-06	0.000143992	0.413538	0.29782	0.517279	1.54e-10	221	0.273205	0.182284	0.359493	1.26e-08	420	0.385325	0.311969	0.454114	5.13e-21	553	0.0163885	-0.0541891	0.0868032	0.649152	773	0.118764	0.0295776	0.206074	0.00920298	480	0.284381	0.224129	0.342468	1.01e-18	928	0.399249	0.322703	0.470606	1.76e-20	498
ENSG00000172349	IL16	1	0.262988	0.172564	0.353412	1.2e-08	4.33e-06	0.323316	0.199873	0.436656	9.03e-07	221	0.327819	0.23965	0.410624	5.6e-12	420	0.405282	0.333161	0.472688	2.82e-23	553	0.025057	-0.0455384	0.0954034	0.486655	773	0.215635	0.128617	0.299358	1.86e-06	480	0.278919	0.218487	0.337221	4.81e-18	928	0.273711	0.190424	0.353086	5.24e-10	498
ENSG00000102221	JADE3	1	0.262321	0.183557	0.341084	6.68e-11	1.46e-07	0.313463	0.189323	0.427739	2e-06	221	0.321435	0.232913	0.404675	1.5e-11	420	0.364411	0.289838	0.434585	8.26e-19	553	0.0545384	-0.0160383	0.124574	0.129773	773	0.199799	0.112307	0.284217	1.03e-05	480	0.295124	0.235238	0.352778	4.17e-20	928	0.297295	0.215046	0.375357	1.28e-11	498
ENSG00000180370	PAK2	1	0.25606	0.137888	0.374232	2.17e-05	0.00057521	0.44517	0.332748	0.545116	3.73e-12	221	0.18434	0.0902454	0.275172	0.00014517	420	0.390099	0.317032	0.458563	1.53e-21	553	0.00838107	-0.0621707	0.0788494	0.816037	773	0.142429	0.0536124	0.229011	0.00175821	480	0.392298	0.336437	0.445407	1.66e-35	928	0.232322	0.147466	0.313784	1.58e-07	498
ENSG00000137265	IRF4	1	0.254341	0.161301	0.347381	8.42e-08	1.72e-05	0.334143	0.211498	0.446428	3.65e-07	221	0.240498	0.148223	0.328622	6.12e-07	420	0.411618	0.339905	0.478573	5.02e-24	553	0.00775236	-0.0627969	0.0782246	0.829617	773	0.272775	0.187861	0.353642	1.23e-09	480	0.262282	0.201326	0.321214	4.6e-16	928	0.261175	0.177379	0.341211	3.28e-09	498
ENSG00000181751	MACIR	1	0.253929	0.150241	0.357617	1.59e-06	0.000100047	0.40504	0.288489	0.509762	3.91e-10	221	0.318874	0.230212	0.402285	2.22e-11	420	0.398784	0.326253	0.466647	1.6e-22	553	0.0314038	-0.039198	0.101694	0.383253	773	0.19973	0.112236	0.284151	1.04e-05	480	0.300329	0.240626	0.357769	8.49e-21	928	0.132265	0.0449204	0.217603	0.00310447	498
ENSG00000152492	CCDC50	1	0.251833	0.134742	0.368923	2.49e-05	0.000633588	0.457506	0.346453	0.555913	7.86e-13	221	0.357115	0.270678	0.43784	4.45e-14	420	0.406193	0.33413	0.473534	2.21e-23	553	0.0153632	-0.0552116	0.0857852	0.669762	773	0.164479	0.0760987	0.250295	0.000295935	480	0.16359	0.100292	0.22557	5.43e-07	928	0.210635	0.125083	0.293077	2.12e-06	498
ENSG00000173200	PARP15	1	0.25125	0.139295	0.363206	1.09e-05	0.000364394	0.281373	0.155163	0.398545	2.18e-05	221	0.102534	0.00691572	0.196294	0.0356761	420	0.436693	0.366664	0.501801	3.73e-27	553	0.0174545	-0.0531259	0.0878613	0.628005	773	0.211975	0.124843	0.295862	2.79e-06	480	0.326489	0.267761	0.3828	1.72e-24	928	0.376364	0.298364	0.44937	3.33e-18	498
ENSG00000154832	CXXC1	0	0.249524	0.119608	0.379439	0.000166933	0.00232612	0.405056	0.288507	0.509777	3.91e-10	221	0.0580288	-0.0378676	0.152866	0.235349	420	0.32364	0.246924	0.396324	5.97e-15	553	-0.0118252	-0.0822716	0.0587388	0.74272	773	0.21335	0.12626	0.297176	2.4e-06	480	0.463062	0.410954	0.512154	1.67e-50	928	0.293658	0.211242	0.371928	2.31e-11	498
ENSG00000118971	CCND2	1	0.247778	0.128518	0.367038	4.66e-05	0.000952655	0.424168	0.309524	0.526658	4.6e-11	221	0.255817	0.164149	0.343104	1.06e-07	420	0.407272	0.335279	0.474537	1.65e-23	553	0.00716408	-0.0633829	0.0776398	0.842371	773	0.148013	0.059298	0.234408	0.00114484	480	0.127596	0.063765	0.190386	9.71e-05	928	0.375418	0.297361	0.448491	4.09e-18	498
ENSG00000105726	ATP13A1	1	0.243818	0.138982	0.348655	5.16e-06	0.000221818	0.403085	0.286346	0.508031	4.83e-10	221	0.118785	0.0233646	0.212061	0.014861	420	0.330391	0.25401	0.402678	1.5e-15	553	0.0241769	-0.0464172	0.0945307	0.502094	773	0.254773	0.169129	0.336598	1.51e-08	480	0.386312	0.330166	0.439734	2.14e-34	928	0.192778	0.106719	0.27597	1.48e-05	498
ENSG00000104894	CD37	1	0.242897	0.12751	0.358284	3.69e-05	0.000817448	0.410615	0.294609	0.514695	2.13e-10	221	0.209427	0.116067	0.299119	1.51e-05	420	0.438056	0.368122	0.503061	2.48e-27	553	-0.0161875	-0.0866036	0.0543896	0.653173	773	0.147356	0.0586285	0.233773	0.00120507	480	0.277896	0.21743	0.336237	6.43e-18	928	0.239806	0.15521	0.320911	6.05e-08	498
ENSG00000156127	BATF	1	0.242026	0.136841	0.347211	6.49e-06	0.000256794	0.249954	0.122008	0.369729	0.000173664	221	0.369939	0.284318	0.449707	4.55e-15	420	0.383814	0.310367	0.452705	7.5e-21	553	0.00969994	-0.0608567	0.0801601	0.787733	773	0.115969	0.0267461	0.203359	0.0109996	480	0.215269	0.153035	0.275803	3.43e-11	928	0.351032	0.27154	0.425766	6.9e-16	498
ENSG00000136840	ST6GALNAC4	1	0.242004	0.145151	0.338856	9.71e-07	7.4e-05	0.368469	0.248586	0.477234	1.64e-08	221	0.355762	0.269241	0.436586	5.62e-14	420	0.375966	0.302056	0.445384	5.22e-20	553	0.0357979	-0.034805	0.106045	0.320227	773	0.209296	0.122083	0.293303	3.75e-06	480	0.227535	0.165606	0.287677	2.31e-12	928	0.134441	0.0471315	0.219713	0.00264445	498
ENSG00000155926	SLA	1	0.240754	0.144397	0.337111	9.73e-07	7.4e-05	0.343644	0.221729	0.454982	1.6e-07	221	0.178489	0.084242	0.269572	0.000236356	420	0.443713	0.374177	0.508287	4.44e-28	553	0.0531498	-0.0174305	0.123203	0.139844	773	0.150826	0.0621649	0.237126	0.000917078	480	0.268193	0.207418	0.326905	9.43e-17	928	0.250805	0.16661	0.331369	1.4e-08	498
ENSG00000100823	APEX1	1	0.240217	0.124926	0.355508	4.43e-05	0.000918406	0.331584	0.208747	0.444121	4.54e-07	221	0.401737	0.318285	0.479009	1.01e-17	420	0.350884	0.275567	0.42192	1.82e-17	553	0.0280995	-0.0424997	0.0984195	0.43531	773	0.0675485	-0.0220855	0.156105	0.139477	480	0.148289	0.0847438	0.210633	5.72e-06	928	0.361295	0.282393	0.435341	8.42e-17	498
ENSG00000171490	RSL1D1	0	0.239839	0.0949946	0.384683	0.00117292	0.00954413	0.1787	0.0478569	0.303513	0.00774557	221	0.399275	0.315648	0.476747	1.67e-17	420	0.403292	0.331044	0.470838	4.82e-23	553	0.0312515	-0.0393502	0.101543	0.385565	773	0.0440857	-0.0455947	0.133061	0.335137	480	0.504577	0.454997	0.551038	4.28e-61	928	0.103461	0.0157379	0.189604	0.0209305	498
ENSG00000144218	AFF3	1	0.239702	0.135023	0.344382	7.19e-06	0.000271774	0.359498	0.238859	0.469209	3.82e-08	221	0.250673	0.158796	0.338246	1.94e-07	420	0.381523	0.30794	0.450569	1.33e-20	553	0.0137775	-0.0567927	0.0842106	0.702127	773	0.0778675	-0.0117146	0.16621	0.0883566	480	0.302356	0.242725	0.359711	4.53e-21	928	0.298493	0.2163	0.376486	1.05e-11	498
ENSG00000196628	TCF4	1	0.239697	0.13403	0.345365	8.75e-06	0.000313022	0.319486	0.195769	0.433192	1.23e-06	221	0.301322	0.211741	0.385882	2.9e-10	420	0.432143	0.3618	0.497593	1.44e-26	553	0.000149674	-0.070366	0.0706639	0.996685	773	0.211437	0.124288	0.295348	2.97e-06	480	0.13246	0.0686913	0.195151	5.18e-05	928	0.292083	0.209595	0.370442	2.99e-11	498
ENSG00000197705	KLHL14	1	0.239013	0.137565	0.340461	3.88e-06	0.000184538	0.431103	0.317177	0.532764	2.04e-11	221	0.25166	0.159822	0.339178	1.73e-07	420	0.388746	0.315597	0.457303	2.16e-21	553	0.0759153	0.00542943	0.145651	0.034833	773	0.0968582	0.0074221	0.184757	0.0338785	480	0.276129	0.215606	0.334538	1.06e-17	928	0.161134	0.0743198	0.245525	0.000305678	498
ENSG00000095585	BLNK	1	0.237883	0.150778	0.324989	8.67e-08	1.72e-05	0.382669	0.264031	0.489899	4.06e-09	221	0.242638	0.150445	0.330648	4.82e-07	420	0.398912	0.326389	0.466766	1.54e-22	553	0.0796057	0.00914202	0.149283	0.026884	773	0.216857	0.129877	0.300524	1.62e-06	480	0.137778	0.074081	0.200356	2.54e-05	928	0.226786	0.141744	0.308505	3.14e-07	498
ENSG00000072858	SIDT1	1	0.237593	0.133697	0.34149	7.39e-06	0.000278092	0.476831	0.368019	0.57276	6.02e-14	221	0.30608	0.216742	0.390334	1.47e-10	420	0.266198	0.186968	0.341986	2.01e-10	553	0.0189597	-0.0516243	0.0893552	0.59866	773	0.201334	0.113885	0.285686	8.79e-06	480	0.257485	0.196385	0.316593	1.61e-15	928	0.151342	0.0643307	0.236069	0.000703061	498
ENSG00000145779	TNFAIP8	1	0.236403	0.127609	0.345198	2.05e-05	0.000554905	0.391485	0.273652	0.497741	1.65e-09	221	0.255992	0.164331	0.34327	1.04e-07	420	0.390195	0.317133	0.458652	1.49e-21	553	-0.00875449	-0.0792206	0.0617986	0.807997	773	0.106368	0.0170293	0.194021	0.0197566	480	0.229727	0.167854	0.289797	1.4e-12	928	0.300642	0.218549	0.37851	7.31e-12	498
ENSG00000104081	BMF	1	0.236096	0.144932	0.327261	3.86e-07	4.69e-05	0.185714	0.0550927	0.310085	0.00561754	221	0.316176	0.227369	0.399768	3.33e-11	420	0.375771	0.301849	0.445201	5.47e-20	553	0.00440822	-0.0661273	0.0748999	0.902611	773	0.214932	0.127891	0.298686	2.01e-06	480	0.310778	0.251453	0.367777	3.15e-22	928	0.237245	0.152558	0.318473	8.43e-08	498
ENSG00000126353	CCR7	1	0.235507	0.131108	0.339906	9.81e-06	0.000336087	0.267248	0.140222	0.385619	5.73e-05	221	0.27293	0.181997	0.359235	1.31e-08	420	0.421577	0.350519	0.487809	3.09e-25	553	0.00574999	-0.0647913	0.0762341	0.873189	773	0.172135	0.0839279	0.257666	0.000150776	480	0.153164	0.0896936	0.215395	2.77e-06	928	0.360779	0.281847	0.43486	9.37e-17	498
ENSG00000166197	NOLC1	1	0.235352	0.14227	0.328434	7.21e-07	6.37e-05	0.387348	0.269135	0.494063	2.52e-09	221	0.261628	0.170202	0.348587	5.3e-08	420	0.379689	0.305997	0.448858	2.09e-20	553	0.0187015	-0.0518819	0.089099	0.603649	773	0.215584	0.128564	0.299309	1.87e-06	480	0.189299	0.126486	0.2506	6.19e-09	928	0.213793	0.128337	0.296098	1.47e-06	498
ENSG00000113356	POLR3G	1	0.234589	0.138124	0.331055	1.88e-06	0.000110494	0.280767	0.154521	0.397991	2.28e-05	221	0.336274	0.248586	0.418494	1.46e-12	420	0.369483	0.295198	0.439328	2.49e-19	553	0.0320254	-0.0385766	0.102309	0.373903	773	0.0874796	-0.00203677	0.175605	0.0554595	480	0.224437	0.162429	0.28468	4.64e-12	928	0.317237	0.235947	0.394118	4.18e-13	498
ENSG00000114503	NCBP2	1	0.23437	0.121511	0.347229	4.7e-05	0.000957877	0.45524	0.343931	0.553931	1.05e-12	221	0.125389	0.0300632	0.218454	0.0101053	420	0.369217	0.294917	0.439079	2.65e-19	553	0.0253801	-0.0452158	0.0957238	0.481052	773	0.115574	0.0263456	0.202974	0.0112774	480	0.287239	0.227083	0.345212	4.37e-19	928	0.268573	0.185074	0.348222	1.12e-09	498
ENSG00000102096	PIM2	1	0.232253	0.147171	0.317335	8.79e-08	1.72e-05	0.29039	0.164732	0.406773	1.15e-05	221	0.226503	0.133714	0.315354	2.74e-06	420	0.4061	0.334032	0.473448	2.27e-23	553	0.0264598	-0.0441375	0.0967942	0.462585	773	0.223524	0.136759	0.306885	7.53e-07	480	0.218576	0.156423	0.279006	1.68e-11	928	0.243503	0.159039	0.324428	3.73e-08	498
ENSG00000151576	QTRT2	0	0.231321	0.0945882	0.368054	0.000913772	0.00792384	0.5105	0.405873	0.601919	4.57e-16	221	0.273973	0.183087	0.360216	1.15e-08	420	0.434598	0.364424	0.499864	6.97e-27	553	-0.00117214	-0.0716812	0.0693486	0.974045	773	0.17445	0.0862967	0.259892	0.000122268	480	0.131838	0.0680616	0.194542	5.62e-05	928	0.102158	0.0144205	0.188334	0.0226088	498
ENSG00000178252	WDR6	1	0.230655	0.120753	0.340558	3.9e-05	0.000851598	0.410452	0.294429	0.514551	2.16e-10	221	0.0456913	-0.0502145	0.140762	0.350258	420	0.398818	0.326289	0.466679	1.58e-22	553	0.0375143	-0.0330882	0.107744	0.297558	773	0.251574	0.165807	0.333564	2.3e-08	480	0.220736	0.158636	0.281098	1.05e-11	928	0.256405	0.172423	0.336686	6.44e-09	498
ENSG00000151835	SACS	1	0.230473	0.129492	0.331454	7.7e-06	0.000286266	0.301071	0.176097	0.416494	5.2e-06	221	0.280257	0.189657	0.366125	5.1e-09	420	0.358565	0.283666	0.429115	3.2e-18	553	-0.0481786	-0.118292	0.0224126	0.18086	773	0.229828	0.143275	0.312892	3.57e-07	480	0.194954	0.13226	0.256096	2.12e-09	928	0.309996	0.22835	0.387313	1.49e-12	498
ENSG00000177732	SOX12	1	0.230463	0.12243	0.338495	2.9e-05	0.000700618	0.451499	0.339774	0.55066	1.69e-12	221	0.195653	0.101874	0.285985	5.42e-05	420	0.389908	0.316829	0.458385	1.6e-21	553	0.0380463	-0.032556	0.108271	0.290755	773	0.232134	0.14566	0.315089	2.7e-07	480	0.106005	0.0419373	0.169205	0.00122063	928	0.215552	0.13015	0.297779	1.2e-06	498
ENSG00000163714	U2SURP	1	0.227666	0.143503	0.311829	1.15e-07	2.12e-05	0.301742	0.176812	0.417104	4.94e-06	221	0.299022	0.209325	0.383729	4.01e-10	420	0.290633	0.212401	0.365163	3.17e-12	553	-0.011315	-0.0817647	0.0592473	0.753453	773	0.208279	0.121035	0.29233	4.19e-06	480	0.285013	0.224782	0.343075	8.37e-19	928	0.234992	0.150228	0.316327	1.12e-07	498
ENSG00000068831	RASGRP2	1	0.226202	0.135131	0.317272	1.13e-06	8.1e-05	0.363342	0.243023	0.472649	2.67e-08	221	0.129167	0.0338996	0.222108	0.00804076	420	0.291479	0.213283	0.365964	2.72e-12	553	0.0248865	-0.0457087	0.0952344	0.489626	773	0.164852	0.0764803	0.250655	0.000286553	480	0.315854	0.256718	0.372634	6.05e-23	928	0.302556	0.220553	0.380312	5.31e-12	498
ENSG00000173145	NOC3L	1	0.224997	0.141136	0.308858	1.45e-07	2.5e-05	0.223318	0.094121	0.345118	0.000827698	221	0.350082	0.263213	0.43132	1.49e-13	420	0.355608	0.280547	0.426346	6.29e-18	553	0.028823	-0.0417768	0.0991365	0.423576	773	0.17077	0.0825307	0.256352	0.000170408	480	0.237845	0.176188	0.297644	2.11e-13	928	0.210734	0.125186	0.293173	2.09e-06	498
ENSG00000183508	TENT5C	1	0.22486	0.138488	0.311232	3.35e-07	4.35e-05	0.360781	0.240249	0.470357	3.39e-08	221	0.193544	0.0997042	0.283971	6.54e-05	420	0.345889	0.270305	0.417235	5.5e-17	553	0.0400693	-0.0305319	0.110273	0.265843	773	0.198729	0.111206	0.283192	1.15e-05	480	0.149077	0.0855431	0.211403	5.1e-06	928	0.306694	0.224888	0.384207	2.63e-12	498
ENSG00000182158	CREB3L2	0	0.224833	0.0953549	0.354312	0.000665562	0.00638622	0.42893	0.314778	0.530852	2.64e-11	221	0.30794	0.218698	0.392073	1.12e-10	420	0.383055	0.309563	0.451997	9.07e-21	553	0.0359759	-0.0346269	0.106221	0.317825	773	0.252114	0.166368	0.334077	2.15e-08	480	-0.0445257	-0.108569	0.0198854	0.175342	928	0.225954	0.140885	0.307712	3.47e-07	498
ENSG00000204519	ZNF551	1	0.224465	0.124102	0.324827	1.17e-05	0.000379664	0.440472	0.32754	0.540995	6.64e-12	221	0.199791	0.106134	0.289935	3.72e-05	420	0.323566	0.246846	0.396255	6.06e-15	553	0.0517788	-0.0188048	0.121849	0.150367	773	0.104568	0.0152095	0.192269	0.0219476	480	0.302198	0.242562	0.35956	4.75e-21	928	0.158299	0.0714253	0.242788	0.000391007	498
ENSG00000101361	NOP56	1	0.224123	0.132296	0.31595	1.72e-06	0.000105359	0.268573	0.141621	0.386833	5.24e-05	221	0.267751	0.176589	0.354359	2.5e-08	420	0.300416	0.222614	0.374417	5.36e-13	553	-0.0156827	-0.0861024	0.054893	0.663313	773	0.196152	0.108558	0.280725	1.5e-05	480	0.364023	0.306857	0.418571	1.86e-30	928	0.190383	0.104261	0.273672	1.89e-05	498
ENSG00000150625	GPM6A	1	0.223918	0.134974	0.312862	8.05e-07	6.63e-05	0.421408	0.306482	0.524225	6.31e-11	221	0.140707	0.0456355	0.233253	0.00385935	420	0.354529	0.279409	0.425335	8.03e-18	553	0.0889288	0.01853	0.15845	0.0133843	773	0.146965	0.0582306	0.233396	0.00124225	480	0.240273	0.178682	0.299988	1.18e-13	928	0.187061	0.100852	0.270482	2.66e-05	498
ENSG00000164163	ABCE1	0	0.222479	0.099499	0.34546	0.000391571	0.00433588	0.0910208	-0.0414484	0.220345	0.177579	221	0.373362	0.287963	0.452869	2.43e-15	420	0.309083	0.231674	0.382602	1.05e-13	553	-0.0158909	-0.0863092	0.0546853	0.659122	773	0.0996608	0.0102518	0.187489	0.0290209	480	0.430344	0.376415	0.481367	3.98e-43	928	0.251812	0.167655	0.332326	1.22e-08	498
ENSG00000176624	MEX3C	0	0.222128	0.110558	0.333699	9.54e-05	0.0015941	0.402762	0.285992	0.507745	5.01e-10	221	0.185867	0.0918132	0.276633	0.000127513	420	0.450967	0.381949	0.514982	4.68e-29	553	0.0430782	-0.0275203	0.113249	0.231573	773	0.153786	0.0651823	0.239983	0.000723228	480	0.111115	0.0470976	0.174223	0.000696764	928	0.21777	0.132437	0.299898	9.27e-07	498
ENSG00000171604	CXXC5	1	0.222034	0.133727	0.310342	8.31e-07	6.73e-05	0.408503	0.292289	0.512827	2.68e-10	221	0.219916	0.126901	0.309098	5.38e-06	420	0.359169	0.284304	0.42968	2.79e-18	553	0.0821993	0.0117525	0.151834	0.0222807	773	0.156578	0.0680312	0.242678	0.000575784	480	0.126653	0.0628108	0.189463	0.000109448	928	0.223157	0.137996	0.305043	4.88e-07	498
ENSG00000174004	NRROS	0	0.222033	0.0946585	0.349408	0.00063429	0.0061595	0.351438	0.23014	0.461982	8e-08	221	0.379588	0.294602	0.458616	7.65e-16	420	0.422604	0.351615	0.488761	2.3e-25	553	-0.0285998	-0.0989153	0.0419999	0.427177	773	0.225174	0.138464	0.308458	6.21e-07	480	0.0576325	-0.00674667	0.121536	0.0793009	928	0.157472	0.0705815	0.24199	0.000419786	498
ENSG00000165732	DDX21	1	0.221525	0.117472	0.325578	3.01e-05	0.00072026	0.239396	0.110929	0.359993	0.00032935	221	0.364337	0.278355	0.444526	1.25e-14	420	0.284242	0.205739	0.35911	9.76e-12	553	-0.0112467	-0.0816969	0.0593153	0.754892	773	0.140667	0.0518184	0.227305	0.00200705	480	0.379468	0.323002	0.433242	3.74e-33	928	0.151092	0.0640765	0.235828	0.000717685	498
ENSG00000063587	ZNF275	1	0.22108	0.132044	0.310117	1.14e-06	8.12e-05	0.374912	0.255586	0.482986	8.76e-09	221	0.137551	0.0424234	0.230207	0.00474292	420	0.293662	0.215561	0.36803	1.84e-12	553	0.0621391	-0.0084127	0.132075	0.0842539	773	0.230408	0.143874	0.313444	3.33e-07	480	0.121195	0.0572872	0.184113	0.000215061	928	0.34776	0.268085	0.42271	1.33e-15	498
ENSG00000163938	GNL3	0	0.220974	0.109786	0.332162	9.81e-05	0.00161904	0.228338	0.0993609	0.349769	0.000624974	221	0.361588	0.275432	0.441983	2.03e-14	420	0.389297	0.316181	0.457815	1.87e-21	553	0.00737644	-0.0631714	0.0778509	0.837762	773	0.19123	0.103501	0.276006	2.47e-05	480	0.0546541	-0.00973431	0.118591	0.096126	928	0.320759	0.239646	0.397424	2.22e-13	498
ENSG00000109458	GAB1	1	0.219956	0.141822	0.29809	3.44e-08	9.57e-06	0.406234	0.289799	0.510819	3.44e-10	221	0.238063	0.145695	0.326316	8e-07	420	0.300552	0.222755	0.374545	5.22e-13	553	0.0724905	0.00198566	0.142278	0.0439221	773	0.165581	0.0772253	0.251357	0.000269032	480	0.165283	0.102014	0.22722	4.12e-07	928	0.220829	0.135593	0.30282	6.45e-07	498
ENSG00000120280	TASL	1	0.219621	0.115544	0.323698	3.54e-05	0.00079747	0.287175	0.161318	0.403841	1.45e-05	221	0.144937	0.0499439	0.237332	0.00290878	420	0.352758	0.277542	0.423675	1.2e-17	553	0.0204313	-0.0501559	0.0908155	0.570585	773	0.0883647	-0.00114478	0.17647	0.0530256	480	0.393476	0.337673	0.446524	9.95e-36	928	0.245854	0.161475	0.326664	2.73e-08	498
ENSG00000184588	PDE4B	1	0.218619	0.122879	0.314358	7.62e-06	0.000284729	0.336183	0.213693	0.448266	3.07e-07	221	0.187721	0.093718	0.278406	0.000108779	420	0.410791	0.339024	0.477805	6.31e-24	553	0.0053283	-0.0652112	0.0758148	0.882419	773	0.192695	0.105006	0.277411	2.13e-05	480	0.189804	0.127001	0.251091	5.63e-09	928	0.219799	0.13453	0.301836	7.29e-07	498
ENSG00000145220	LYAR	1	0.218084	0.115914	0.320255	2.87e-05	0.000698665	0.162839	0.0315457	0.288608	0.0153826	221	0.380833	0.29593	0.459765	6.05e-16	420	0.300472	0.222671	0.374469	5.3e-13	553	0.0161126	-0.0544643	0.0865292	0.654673	773	0.146531	0.0577882	0.232976	0.00128481	480	0.369092	0.312152	0.42339	2.52e-31	928	0.138358	0.0511127	0.223507	0.00196997	498
ENSG00000135905	DOCK10	0	0.217532	0.086298	0.348766	0.00115887	0.009463	0.340099	0.217908	0.451792	2.19e-07	221	0.315617	0.22678	0.399246	3.62e-11	420	0.429045	0.358491	0.494726	3.58e-26	553	-0.0343398	-0.104602	0.0362629	0.340346	773	0.232271	0.145802	0.315219	2.66e-07	480	-0.00878053	-0.0730934	0.055605	0.789372	928	0.26111	0.177312	0.34115	3.31e-09	498
ENSG00000140350	ANP32A	1	0.21665	0.125359	0.307942	3.3e-06	0.000164529	0.242042	0.113703	0.362436	0.000281277	221	0.317233	0.228482	0.400754	2.84e-11	420	0.265907	0.186667	0.34171	2.1e-10	553	-0.0165002	-0.086914	0.0540777	0.646923	773	0.235075	0.148703	0.317887	1.89e-07	480	0.335995	0.277644	0.391875	6.33e-26	928	0.139623	0.0523994	0.224733	0.00178835	498
ENSG00000103037	SETD6	1	0.216623	0.124763	0.308483	3.8e-06	0.000181358	0.418066	0.302801	0.521277	9.24e-11	221	0.256601	0.164965	0.343844	9.68e-08	420	0.273531	0.19459	0.348952	6.03e-11	553	9.09e-05	-0.0704246	0.0706054	0.997988	773	0.191928	0.104218	0.276676	2.3e-05	480	0.211937	0.149623	0.272573	6.95e-11	928	0.187045	0.100835	0.270466	2.66e-05	498
ENSG00000113758	DBN1	1	0.215857	0.127335	0.304379	1.76e-06	0.000106902	0.275861	0.149326	0.393506	3.2e-05	221	0.222768	0.129849	0.311808	4.03e-06	420	0.328924	0.252469	0.401297	2.03e-15	553	0.0318159	-0.0387861	0.102102	0.377039	773	0.199485	0.111984	0.283917	1.07e-05	480	0.352853	0.295202	0.407944	1.35e-28	928	0.0994336	0.0116689	0.185678	0.026495	498
ENSG00000177272	KCNA3	1	0.215712	0.118992	0.312431	1.24e-05	0.000392446	0.274537	0.147925	0.392295	3.5e-05	221	0.311399	0.222338	0.395306	6.77e-11	420	0.37247	0.298357	0.442119	1.22e-19	553	-0.0226361	-0.0930026	0.0479555	0.529736	773	0.154024	0.0654251	0.240213	0.000709412	480	0.183335	0.120401	0.244801	1.85e-08	928	0.247975	0.163674	0.32868	2.05e-08	498
ENSG00000169857	AVEN	1	0.215285	0.126378	0.304192	2.08e-06	0.000117702	0.118221	-0.0139678	0.246349	0.0794861	221	0.337657	0.25005	0.41978	1.17e-12	420	0.300854	0.22307	0.37483	4.94e-13	553	0.0719748	0.00146728	0.14177	0.0454503	773	0.145776	0.0570199	0.232247	0.00136194	480	0.365611	0.308516	0.420082	9.99e-31	928	0.143344	0.0561855	0.228335	0.00133939	498
ENSG00000020256	ZFP64	1	0.214414	0.133672	0.295157	1.94e-07	3.05e-05	0.371317	0.251679	0.479778	1.24e-08	221	0.18305	0.0889216	0.273938	0.000161844	420	0.319941	0.243045	0.39284	1.26e-14	553	0.0413663	-0.0292339	0.111556	0.250666	773	0.260229	0.1748	0.34177	7.19e-09	480	0.163005	0.0996963	0.224999	5.96e-07	928	0.187587	0.101392	0.270987	2.52e-05	498
ENSG00000167992	VWCE	1	0.214388	0.131305	0.29747	4.25e-07	4.99e-05	0.357287	0.236465	0.467228	4.69e-08	221	0.218627	0.125567	0.307872	6.13e-06	420	0.335291	0.259157	0.407284	5.38e-16	553	0.0372365	-0.0333661	0.107469	0.301153	773	0.223691	0.136932	0.307044	7.39e-07	480	0.122154	0.0582576	0.185053	0.00019137	928	0.233036	0.148204	0.314464	1.44e-07	498
ENSG00000103550	KNOP1	1	0.214134	0.140716	0.287553	1.09e-08	4.06e-06	0.119334	-0.0128392	0.247409	0.0766768	221	0.26353	0.172186	0.350381	4.21e-08	420	0.230343	0.149842	0.307811	4.29e-08	553	0.0477023	-0.0228897	0.117821	0.185214	773	0.247321	0.161393	0.329527	4.02e-08	480	0.342299	0.284205	0.397888	6.64e-27	928	0.224779	0.139671	0.30659	4.01e-07	498
ENSG00000143179	UCK2	1	0.213339	0.113405	0.313273	2.86e-05	0.000698003	0.22664	0.0975879	0.348197	0.000687738	221	0.383672	0.298961	0.462383	3.53e-16	420	0.360902	0.286133	0.431303	1.87e-18	553	0.0245107	-0.0460839	0.0948617	0.496209	773	0.0761363	-0.0134559	0.164516	0.0956871	480	0.181346	0.118373	0.242866	2.65e-08	928	0.242415	0.157912	0.323393	4.3e-08	498
ENSG00000185811	IKZF1	1	0.213251	0.13358	0.292921	1.55e-07	2.58e-05	0.311898	0.18765	0.426321	2.26e-06	221	0.123582	0.0282299	0.216706	0.0112493	420	0.347215	0.271701	0.418478	4.11e-17	553	0.0371008	-0.0335018	0.107335	0.302918	773	0.210163	0.122976	0.294131	3.41e-06	480	0.217619	0.155442	0.278079	2.07e-11	928	0.258181	0.174268	0.338371	5.02e-09	498
ENSG00000138698	RAP1GDS1	1	0.213191	0.126912	0.29947	1.28e-06	8.81e-05	0.278719	0.152351	0.396119	2.63e-05	221	0.237978	0.145608	0.326236	8.07e-07	420	0.32126	0.244428	0.394083	9.64e-15	553	0.0217177	-0.0488721	0.0920916	0.54657	773	0.0797424	-0.00982815	0.168044	0.0809336	480	0.285443	0.225226	0.343487	7.39e-19	928	0.273454	0.190156	0.352843	5.44e-10	498
ENSG00000214706	IFRD2	0	0.212933	0.0935234	0.332343	0.000474	0.00496649	0.294356	0.168948	0.410385	8.58e-06	221	0.380201	0.295256	0.459182	6.82e-16	420	0.373793	0.299756	0.443354	8.85e-20	553	-0.0329081	-0.103184	0.0376944	0.360871	773	0.171509	0.0832874	0.257064	0.000159495	480	0.26566	0.204807	0.324467	1.87e-16	928	0.04201	-0.0460265	0.129399	0.349505	498
ENSG00000123600	METTL8	0	0.211929	0.0986934	0.325166	0.000244251	0.00311705	0.280637	0.154384	0.397873	2.3e-05	221	0.364056	0.278056	0.444266	1.31e-14	420	0.361663	0.286936	0.432014	1.57e-18	553	0.0378123	-0.0327901	0.108039	0.293734	773	0.134943	0.0459977	0.221765	0.00305353	480	0.00711436	-0.057266	0.0714358	0.828648	928	0.309118	0.227429	0.386488	1.73e-12	498
ENSG00000177565	TBL1XR1	1	0.211907	0.127101	0.296714	9.71e-07	7.4e-05	0.314145	0.190053	0.428358	1.89e-06	221	0.270452	0.179409	0.356902	1.79e-08	420	0.360808	0.286034	0.431214	1.91e-18	553	0.0282308	-0.0423686	0.0985495	0.433168	773	0.126849	0.037777	0.21392	0.00538394	480	0.210767	0.148426	0.27144	8.88e-11	928	0.187079	0.10087	0.270499	2.65e-05	498
ENSG00000173898	SPTBN2	0	0.211266	0.106576	0.315957	7.65e-05	0.00134918	0.43298	0.319251	0.534414	1.64e-11	221	0.117728	0.0222933	0.211037	0.0157818	420	0.352102	0.276851	0.423061	1.39e-17	553	0.0474589	-0.0231335	0.11758	0.187469	773	0.24484	0.15882	0.327171	5.54e-08	480	0.209679	0.147312	0.270384	1.11e-10	928	0.0847759	-0.00311397	0.171366	0.0586909	498
ENSG00000105821	DNAJC2	1	0.211074	0.125909	0.296238	1.19e-06	8.42e-05	0.125796	-0.00627947	0.253558	0.0619141	221	0.235667	0.14321	0.324046	1.04e-06	420	0.268852	0.189726	0.344508	1.3e-10	553	0.0476124	-0.0229797	0.117732	0.186045	773	0.177161	0.0890729	0.262499	9.53e-05	480	0.401476	0.346062	0.454097	2.95e-37	928	0.196126	0.110157	0.279181	1.04e-05	498
ENSG00000168811	IL12A	0	0.210357	0.100161	0.320553	0.000182966	0.00248178	0.452222	0.340577	0.551292	1.54e-12	221	0.246665	0.154629	0.334457	3.07e-07	420	0.303036	0.225351	0.376892	3.29e-13	553	0.0275391	-0.0430594	0.0978641	0.444526	773	0.171762	0.083546	0.257307	0.00015592	480	0.246383	0.184961	0.305887	2.68e-14	928	0.0364134	-0.0516184	0.123884	0.417466	498
ENSG00000213339	QTRT1	0	0.210068	0.0735404	0.346596	0.00256393	0.0166939	0.333502	0.210809	0.44585	3.86e-07	221	0.108646	0.0130962	0.20223	0.0259778	420	0.33067	0.254303	0.40294	1.42e-15	553	0.0336722	-0.0369305	0.10394	0.349822	773	0.242842	0.156749	0.325273	7.15e-08	480	0.463151	0.411049	0.512238	1.59e-50	928	-0.0461901	-0.133515	0.0418464	0.303605	498
ENSG00000011590	ZBTB32	1	0.209755	0.136174	0.283337	2.31e-08	7.07e-06	0.261465	0.134122	0.380314	8.37e-05	221	0.212972	0.119726	0.302494	1.07e-05	420	0.360312	0.285511	0.430751	2.14e-18	553	0.0336191	-0.0369836	0.103888	0.350583	773	0.207431	0.120161	0.291519	4.59e-06	480	0.207843	0.145434	0.268605	1.63e-10	928	0.196889	0.110941	0.279913	9.59e-06	498
ENSG00000164610	RP9	1	0.208601	0.125914	0.291289	7.63e-07	6.45e-05	0.30152	0.176575	0.416902	5.03e-06	221	0.240136	0.147847	0.328279	6.37e-07	420	0.365025	0.290487	0.43516	7.15e-19	553	0.0292954	-0.0413049	0.0996046	0.416015	773	0.129522	0.0404912	0.216513	0.00447931	480	0.224499	0.162492	0.284739	4.57e-12	928	0.182957	0.0966437	0.266539	4e-05	498
ENSG00000184220	CMSS1	0	0.208399	0.0818127	0.334986	0.00125233	0.00999991	0.187428	0.0568634	0.31169	0.00518462	221	0.333523	0.245677	0.415935	2.27e-12	420	0.394271	0.32146	0.462448	5.21e-22	553	-0.0138069	-0.0842398	0.0567634	0.701522	773	-0.000804914	-0.0902989	0.0887019	0.985967	480	0.37507	0.318401	0.429068	2.27e-32	928	0.174429	0.0879097	0.258336	9.12e-05	498
ENSG00000082516	GEMIN5	1	0.208225	0.120906	0.295544	2.96e-06	0.000153488	0.21331	0.083695	0.335828	0.00142325	221	0.248371	0.156401	0.33607	2.52e-07	420	0.395871	0.323158	0.463937	3.43e-22	553	0.00717287	-0.0633742	0.0776486	0.84218	773	0.199816	0.112324	0.284233	1.03e-05	480	0.231288	0.169456	0.291306	9.81e-13	928	0.161871	0.0750722	0.246236	0.000286541	498
ENSG00000137161	CNPY3	1	0.208067	0.125983	0.290151	6.76e-07	6.2e-05	0.284703	0.158694	0.401585	1.73e-05	221	0.134132	0.0389457	0.226906	0.00590251	420	0.292929	0.214796	0.367337	2.1e-12	553	0.00135728	-0.0691643	0.0718654	0.969947	773	0.215329	0.128301	0.299066	1.92e-06	480	0.230629	0.16878	0.290669	1.14e-12	928	0.309455	0.227782	0.386804	1.64e-12	498
ENSG00000263961	RHEX	1	0.207786	0.118172	0.297401	5.51e-06	0.000229774	0.328486	0.20542	0.441326	5.89e-07	221	0.156768	0.0620121	0.248723	0.00126782	420	0.355528	0.280462	0.42627	6.41e-18	553	0.04958	-0.0210085	0.119677	0.168487	773	0.106816	0.0174829	0.194458	0.0192412	480	0.15841	0.0950243	0.220516	1.24e-06	928	0.312133	0.230591	0.389322	1.03e-12	498
ENSG00000041880	PARP3	1	0.207773	0.117436	0.29811	6.55e-06	0.000258064	0.344295	0.22243	0.455566	1.52e-07	221	0.100253	0.00461143	0.194078	0.0400109	420	0.34005	0.26416	0.411754	1.95e-16	553	0.0411347	-0.0294658	0.111327	0.253331	773	0.287012	0.202719	0.367083	1.48e-10	480	0.231289	0.169457	0.291308	9.8e-13	928	0.120875	0.0333629	0.206548	0.00692205	498
ENSG00000100304	TTLL12	1	0.207357	0.113103	0.301611	1.62e-05	0.000477643	0.319617	0.195909	0.433311	1.22e-06	221	0.332087	0.24416	0.414599	2.86e-12	420	0.329094	0.252647	0.401457	1.96e-15	553	0.0156188	-0.0549567	0.086039	0.6646	773	0.217784	0.130834	0.30141	1.46e-06	480	0.0842809	0.0200354	0.147833	0.010212	928	0.174553	0.0880366	0.258456	9.02e-05	498
ENSG00000153922	CHD1	1	0.207206	0.121561	0.292851	2.12e-06	0.000119666	0.318868	0.195108	0.432634	1.3e-06	221	0.162844	0.0682213	0.254564	0.000808821	420	0.347481	0.271982	0.418729	3.88e-17	553	-0.000677559	-0.0711891	0.0698408	0.984995	773	0.230617	0.144091	0.313644	3.25e-07	480	0.178265	0.115233	0.239867	4.58e-08	928	0.231156	0.14626	0.312672	1.83e-07	498
ENSG00000078043	PIAS2	1	0.207063	0.118565	0.295561	4.52e-06	0.000201889	0.27709	0.150627	0.394631	2.94e-05	221	0.287214	0.19694	0.372659	2.03e-09	420	0.329612	0.253191	0.401944	1.76e-15	553	0.009933	-0.0606244	0.0803917	0.782759	773	0.0966741	0.00723629	0.184578	0.0342205	480	0.28125	0.220894	0.33946	2.48e-18	928	0.174835	0.0883255	0.258727	8.78e-05	498
ENSG00000116017	ARID3A	1	0.20701	0.12208	0.291939	1.78e-06	0.000107565	0.284878	0.15888	0.401746	1.7e-05	221	0.227645	0.134897	0.316438	2.44e-06	420	0.343454	0.267742	0.41495	9.37e-17	553	-0.00519726	-0.0756845	0.0653417	0.885291	773	0.244936	0.15892	0.327262	5.47e-08	480	0.228941	0.167048	0.289037	1.68e-12	928	0.137717	0.0504613	0.222887	0.00206824	498
ENSG00000017483	SLC38A5	0	0.206433	0.0765523	0.336315	0.00183838	0.0132173	0.414357	0.298721	0.518003	1.4e-10	221	0.171511	0.0770896	0.262883	0.000414549	420	0.379617	0.305921	0.448791	2.13e-20	553	0.00502535	-0.0655128	0.0755136	0.88906	773	0.248684	0.162807	0.330821	3.37e-08	480	0.276823	0.216323	0.335206	8.7e-18	928	-0.04586	-0.13319	0.0421766	0.307077	498
ENSG00000143494	VASH2	1	0.205813	0.11671	0.294917	5.98e-06	0.000244773	0.263601	0.136374	0.382274	7.28e-05	221	0.233103	0.140552	0.321616	1.37e-06	420	0.364141	0.289554	0.434333	8.8e-19	553	-0.00572801	-0.0762122	0.0648131	0.87367	773	0.17991	0.0918892	0.265141	7.38e-05	480	0.274596	0.214024	0.333064	1.62e-17	928	0.136525	0.0492487	0.221731	0.00226323	498
ENSG00000074695	LMAN1	0	0.205526	0.106105	0.304948	5.08e-05	0.00101261	0.29092	0.165295	0.407255	1.1e-05	221	0.33814	0.250561	0.420229	1.08e-12	420	0.278762	0.200032	0.353915	2.5e-11	553	-0.0380228	-0.108248	0.0325795	0.291053	773	0.114407	0.0251643	0.201841	0.0121335	480	0.291197	0.231175	0.349011	1.36e-19	928	0.172633	0.0860717	0.256607	0.000107997	498
ENSG00000100029	PES1	1	0.205513	0.11463	0.296397	9.33e-06	0.000325608	0.161434	0.0301038	0.287285	0.0163034	221	0.265208	0.173935	0.351962	3.43e-08	420	0.312646	0.235404	0.385964	5.27e-14	553	0.000264003	-0.0702523	0.0707777	0.994153	773	0.150931	0.0622717	0.237227	0.000909471	480	0.35947	0.302104	0.414241	1.09e-29	928	0.176465	0.0899934	0.260295	7.52e-05	498
ENSG00000109534	GAR1	1	0.20512	0.118898	0.291342	3.12e-06	0.000159301	0.255899	0.128259	0.375199	0.000119629	221	0.226843	0.134066	0.315677	2.65e-06	420	0.315016	0.237885	0.388199	3.32e-14	553	-0.0262174	-0.0965539	0.0443796	0.466696	773	0.153298	0.0646846	0.239512	0.00075233	480	0.285091	0.224862	0.343149	8.18e-19	928	0.233424	0.148605	0.314834	1.37e-07	498
ENSG00000004478	FKBP4	1	0.205061	0.111573	0.298549	1.72e-05	0.000495571	0.197456	0.0672371	0.321061	0.00320013	221	0.174245	0.079891	0.265505	0.000333474	420	0.275944	0.1971	0.351242	4.03e-11	553	0.0143292	-0.0562426	0.0847585	0.690801	773	0.173228	0.0850459	0.258717	0.00013662	480	0.418603	0.364056	0.470288	1.14e-40	928	0.168951	0.082306	0.253061	0.000151814	498
ENSG00000095370	SH2D3C	0	0.205044	0.0881865	0.321902	0.000583765	0.00577878	0.423763	0.309077	0.526301	4.82e-11	221	0.183828	0.0897198	0.274682	0.000151587	420	0.402688	0.330402	0.470277	5.67e-23	553	0.03885	-0.031752	0.109066	0.280677	773	0.240773	0.154604	0.323306	9.29e-08	480	0.0500004	-0.0144001	0.113988	0.127993	928	0.108999	0.0213372	0.194999	0.0149509	498
ENSG00000174032	SLC25A30	1	0.20464	0.113914	0.295367	9.83e-06	0.000336087	0.302597	0.177723	0.41788	4.63e-06	221	0.224622	0.131768	0.313569	3.33e-06	420	0.331451	0.255122	0.403674	1.2e-15	553	0.00379872	-0.0667341	0.0742938	0.916023	773	0.216449	0.129456	0.300135	1.7e-06	480	0.283939	0.223672	0.342044	1.14e-18	928	0.0788122	-0.00911762	0.165533	0.0789042	498
ENSG00000179041	RRS1	1	0.204537	0.114007	0.295067	9.5e-06	0.00032996	0.278788	0.152425	0.396183	2.61e-05	221	0.170787	0.0763485	0.262188	0.000438889	420	0.236227	0.155918	0.313432	1.88e-08	553	-0.0189934	-0.0893886	0.0515907	0.59801	773	0.167655	0.0793446	0.253353	0.000224522	480	0.366596	0.309544	0.421017	6.78e-31	928	0.234265	0.149475	0.315635	1.23e-07	498
ENSG00000213762	ZNF134	1	0.204396	0.121443	0.287348	1.37e-06	9.16e-05	0.309729	0.185333	0.424354	2.68e-06	221	0.255255	0.163563	0.342574	1.13e-07	420	0.35637	0.281351	0.427059	5.29e-18	553	0.0292773	-0.041323	0.0995867	0.416304	773	0.141805	0.0529768	0.228407	0.00184294	480	0.203234	0.14072	0.264133	4.15e-10	928	0.151002	0.0639839	0.23574	0.000723079	498
ENSG00000198546	ZNF511	1	0.204338	0.111309	0.297367	1.67e-05	0.000486945	0.185823	0.0552052	0.310187	0.00558909	221	0.328958	0.240853	0.411686	4.68e-12	420	0.356618	0.281612	0.427291	5e-18	553	0.0317388	-0.0388631	0.102026	0.378196	773	0.0560076	-0.0336616	0.144782	0.22064	480	0.246778	0.185368	0.306268	2.43e-14	928	0.219405	0.134124	0.30146	7.64e-07	498
ENSG00000203668	CHML	0	0.204274	0.098104	0.310445	0.000162583	0.00228422	0.336606	0.214147	0.448647	2.96e-07	221	0.327459	0.239269	0.410289	5.92e-12	420	0.361986	0.287277	0.432316	1.45e-18	553	-0.0165235	-0.0869372	0.0540544	0.646458	773	0.206656	0.119363	0.290778	4.99e-06	480	0.109559	0.0455262	0.172696	0.000828514	928	0.120546	0.0330288	0.206228	0.00707799	498
ENSG00000166394	CYB5R2	1	0.203856	0.107085	0.300626	3.65e-05	0.000814378	0.239039	0.110555	0.359664	0.000336389	221	0.352454	0.265729	0.433519	9.94e-14	420	0.37135	0.297172	0.441072	1.59e-19	553	0.0442985	-0.0262986	0.114456	0.218608	773	0.112615	0.0233498	0.200099	0.0135607	480	0.0852176	0.0209785	0.148756	0.00939824	928	0.230906	0.146001	0.312433	1.88e-07	498
ENSG00000214013	GANC	0	0.203589	0.105174	0.302004	5.02e-05	0.00100429	0.284416	0.15839	0.401323	1.76e-05	221	0.0293587	-0.0665143	0.124695	0.548498	420	0.303722	0.226068	0.37754	2.89e-13	553	0.0395758	-0.0310257	0.109784	0.27178	773	0.146634	0.0578935	0.233076	0.00127456	480	0.360232	0.302899	0.414966	8.13e-30	928	0.257099	0.173144	0.337345	5.85e-09	498
ENSG00000154743	TSEN2	0	0.203403	0.0831106	0.323696	0.00091936	0.00795878	0.400941	0.283996	0.506131	6.09e-10	221	0.267938	0.176784	0.354534	2.45e-08	420	0.398526	0.325978	0.466407	1.71e-22	553	0.0116804	-0.058883	0.0821278	0.74576	773	0.171314	0.0830878	0.256876	0.000162309	480	0.00823287	-0.056151	0.0725486	0.802228	928	0.180929	0.0945661	0.26459	4.89e-05	498
ENSG00000166477	LEO1	0	0.203381	0.093017	0.313744	0.000303998	0.00362572	0.0811527	-0.0513687	0.210866	0.229533	221	0.208795	0.115415	0.298517	1.6e-05	420	0.19544	0.113917	0.274348	3.65e-06	553	0.0199914	-0.0505949	0.0903789	0.578913	773	0.173227	0.0850449	0.258716	0.000136631	480	0.482812	0.431877	0.530678	2.32e-55	928	0.237647	0.152975	0.318856	8e-08	498
ENSG00000115306	SPTBN1	1	0.202931	0.122262	0.283601	8.2e-07	6.72e-05	0.347869	0.226286	0.458778	1.1e-07	221	0.231486	0.138876	0.320082	1.63e-06	420	0.258143	0.178608	0.334326	7.21e-10	553	0.0345168	-0.036086	0.104777	0.337861	773	0.111746	0.0224701	0.199254	0.0143046	480	0.292966	0.233005	0.350708	7.99e-20	928	0.159952	0.0731134	0.244384	0.000338873	498
ENSG00000138134	STAMBPL1	1	0.202897	0.112831	0.292963	1.01e-05	0.000342479	0.240159	0.111729	0.360699	0.000314744	221	0.199958	0.106306	0.290094	3.67e-05	420	0.360093	0.285279	0.430545	2.25e-18	553	0.038979	-0.0316229	0.109194	0.279081	773	0.240973	0.154811	0.323496	9.06e-08	480	0.0546994	-0.00968885	0.118636	0.09585	928	0.298441	0.216245	0.376436	1.06e-11	498
ENSG00000165819	METTL3	0	0.202676	0.0890392	0.316312	0.000472855	0.0049598	0.470031	0.360417	0.566841	1.51e-13	221	0.0508386	-0.0450668	0.145816	0.298596	420	0.319115	0.24218	0.392062	1.48e-14	553	0.0285025	-0.0420971	0.0988189	0.428751	773	0.2405	0.154322	0.323047	9.62e-08	480	0.166865	0.103623	0.228762	3.18e-07	928	0.153108	0.0661312	0.237776	0.000607155	498
ENSG00000103021	CCDC113	1	0.202609	0.134035	0.271182	7e-09	2.9e-06	0.246171	0.118034	0.366244	0.00021913	221	0.27918	0.188531	0.365113	5.86e-09	420	0.315822	0.23873	0.388959	2.84e-14	553	0.0472301	-0.0233627	0.117354	0.189608	773	0.14211	0.0532868	0.228701	0.00180115	480	0.178253	0.115221	0.239856	4.59e-08	928	0.226945	0.141908	0.308657	3.08e-07	498
ENSG00000125630	POLR1B	0	0.202509	0.0671749	0.337842	0.00335898	0.0201723	0.331194	0.208328	0.443769	4.69e-07	221	0.435224	0.354292	0.509684	7.7e-21	420	0.360426	0.285631	0.430857	2.09e-18	553	0.0235902	-0.047003	0.0939489	0.512529	773	0.162159	0.0737288	0.248059	0.000360949	480	-0.0589782	-0.122866	0.0053964	0.0725261	928	0.175222	0.0887216	0.2591	8.46e-05	498
ENSG00000107815	TWNK	0	0.202499	0.0745219	0.330476	0.00192697	0.0136682	0.388055	0.269906	0.494692	2.35e-09	221	0.30553	0.216163	0.389819	1.59e-10	420	0.387248	0.314008	0.455906	3.16e-21	553	0.00699555	-0.0635508	0.0774723	0.846032	773	0.169373	0.081102	0.255008	0.000192951	480	-0.0411899	-0.105265	0.0232258	0.209983	928	0.217043	0.131688	0.299204	1.01e-06	498
ENSG00000117481	NSUN4	1	0.202423	0.122575	0.282272	6.74e-07	6.2e-05	0.323787	0.200378	0.437081	8.69e-07	221	0.196763	0.103016	0.287045	4.9e-05	420	0.302541	0.224833	0.376424	3.61e-13	553	0.0452138	-0.0253821	0.115361	0.209231	773	0.0778487	-0.0117335	0.166191	0.0884336	480	0.272418	0.211777	0.33097	2.97e-17	928	0.211034	0.125494	0.293459	2.02e-06	498
ENSG00000105552	BCAT2	0	0.20235	0.100865	0.303835	9.31e-05	0.00156134	0.306186	0.181551	0.42114	3.52e-06	221	0.203975	0.110445	0.293925	2.53e-05	420	0.381858	0.308295	0.450881	1.22e-20	553	0.0017689	-0.0687546	0.0722749	0.960839	773	0.17803	0.0899635	0.263335	8.79e-05	480	0.287772	0.227633	0.345723	3.74e-19	928	0.0615797	-0.02643	0.148642	0.170046	498
ENSG00000166598	HSP90B1	1	0.202336	0.12178	0.282893	8.53e-07	6.85e-05	0.223429	0.0942369	0.345221	0.000822618	221	0.230386	0.137737	0.319039	1.83e-06	420	0.262268	0.182888	0.33825	3.76e-10	553	0.0227829	-0.0478089	0.0931482	0.527069	773	0.22989	0.143339	0.312952	3.55e-07	480	0.111169	0.047152	0.174276	0.000692575	928	0.350696	0.271186	0.425453	7.39e-16	498
ENSG00000197961	ZNF121	0	0.201943	0.0996352	0.30425	0.000109401	0.00172906	0.364511	0.244292	0.473696	2.39e-08	221	0.278705	0.188034	0.364667	6.24e-09	420	0.265615	0.186363	0.341432	2.2e-10	553	-0.00294419	-0.0734439	0.0675848	0.934866	773	0.114632	0.0253923	0.20206	0.0119639	480	0.321169	0.262235	0.377717	1.04e-23	928	0.0820894	-0.00581918	0.168739	0.067192	498
ENSG00000079263	SP140	0	0.20187	0.0995925	0.304148	0.00010952	0.00172906	0.327436	0.204292	0.440377	6.42e-07	221	0.167873	0.0733652	0.259393	0.000550975	420	0.400031	0.327578	0.467807	1.15e-22	553	0.00381942	-0.0667135	0.0743144	0.915567	773	0.186316	0.0984575	0.271293	4e-05	480	0.0840007	0.0197533	0.147557	0.0104673	928	0.25817	0.174257	0.338361	5.03e-09	498
ENSG00000066827	ZFAT	1	0.201823	0.121119	0.282527	9.51e-07	7.36e-05	0.241737	0.113383	0.362155	0.000286462	221	0.239638	0.14733	0.327807	6.73e-07	420	0.301737	0.223993	0.375665	4.19e-13	553	0.0459239	-0.024671	0.116063	0.20216	773	0.158735	0.0702322	0.244758	0.000481585	480	0.331884	0.273369	0.387952	2.68e-25	928	0.0912429	0.00340355	0.177685	0.0418208	498
ENSG00000141644	MBD1	0	0.201814	0.0939318	0.309695	0.000245905	0.00312774	0.46321	0.352806	0.560893	3.74e-13	221	0.137617	0.0424908	0.230271	0.00472263	420	0.268361	0.189216	0.344042	1.41e-10	553	-0.0202962	-0.0906814	0.0502908	0.573137	773	0.224453	0.137719	0.307771	6.76e-07	480	0.152608	0.0891291	0.214852	3.01e-06	928	0.203876	0.118126	0.286609	4.51e-06	498
ENSG00000165138	ANKS6	1	0.201752	0.112762	0.290742	8.85e-06	0.000315924	0.268527	0.141572	0.386791	5.26e-05	221	0.130231	0.0349806	0.223136	0.00753167	420	0.306452	0.228922	0.380118	1.73e-13	553	0.0974455	0.0271168	0.166814	0.0067013	773	0.183403	0.0954694	0.268496	5.3e-05	480	0.371295	0.314454	0.425482	1.04e-31	928	0.0477301	-0.0403056	0.13503	0.28775	498
ENSG00000089248	ERP29	0	0.201347	0.0758118	0.326882	0.00166881	0.012334	0.33721	0.214798	0.449192	2.81e-07	221	0.235567	0.143107	0.323951	1.05e-06	420	0.324249	0.247563	0.396898	5.28e-15	553	0.041118	-0.0294824	0.11131	0.253524	773	0.223037	0.136256	0.30642	7.97e-07	480	-0.0910772	-0.154526	-0.0268806	0.00549431	928	0.355395	0.276151	0.429839	2.85e-16	498
ENSG00000181666	ZNF875	0	0.200467	0.0988153	0.302118	0.000110977	0.00174308	0.331279	0.20842	0.443846	4.66e-07	221	-0.0198593	-0.115326	0.0759713	0.684874	420	0.31197	0.234696	0.385326	6.01e-14	553	0.0493125	-0.0212764	0.119412	0.170798	773	0.213942	0.12687	0.297741	2.25e-06	480	0.313411	0.254184	0.370297	1.34e-22	928	0.204604	0.118874	0.287306	4.16e-06	498
ENSG00000168264	IRF2BP2	1	0.20036	0.130239	0.270481	2.14e-08	6.69e-06	0.290795	0.165162	0.407142	1.11e-05	221	0.149961	0.0550653	0.242173	0.00205907	420	0.258123	0.178587	0.334307	7.23e-10	553	0.0307253	-0.0398761	0.101021	0.39362	773	0.278164	0.193481	0.358734	5.6e-10	480	0.250183	0.188869	0.309553	1.04e-14	928	0.161531	0.0747245	0.245907	0.000295241	498
ENSG00000187595	ZNF385C	1	0.200252	0.111175	0.289329	1.05e-05	0.000352603	0.295147	0.169789	0.411105	8.1e-06	221	0.189195	0.0952324	0.279815	9.58e-05	420	0.403543	0.331311	0.471072	4.51e-23	553	0.0331804	-0.0374221	0.103453	0.356909	773	0.204177	0.116811	0.288407	6.51e-06	480	0.148878	0.0853412	0.211208	5.25e-06	928	0.139604	0.0523797	0.224714	0.00179101	498
ENSG00000160447	PKN3	1	0.200002	0.116165	0.283838	2.93e-06	0.000152579	0.248899	0.120899	0.368758	0.000185366	221	0.130793	0.0355522	0.22368	0.00727431	420	0.338278	0.262297	0.41009	2.86e-16	553	0.0167913	-0.0537874	0.087203	0.641127	773	0.201917	0.114486	0.286245	8.26e-06	480	0.309234	0.249852	0.366298	5.17e-22	928	0.15312	0.0661429	0.237787	0.000606573	498
ENSG00000141646	SMAD4	0	0.199839	0.0994197	0.300257	9.6e-05	0.0015984	0.341135	0.219024	0.452724	2e-07	221	0.334407	0.246612	0.416758	1.97e-12	420	0.328207	0.251716	0.400623	2.35e-15	553	-0.00318281	-0.0736812	0.0673473	0.9296	773	0.10064	0.0112412	0.188444	0.02747	480	0.135381	0.0716514	0.19801	3.51e-05	928	0.179851	0.0934612	0.263553	5.43e-05	498
ENSG00000087269	NOP14	0	0.199048	0.107914	0.290182	1.86e-05	0.000521361	0.293755	0.168308	0.409838	8.97e-06	221	0.128789	0.0335156	0.221742	0.00822887	420	0.348046	0.272577	0.419258	3.42e-17	553	-0.00047973	-0.0709923	0.0700376	0.989375	773	0.159054	0.0705575	0.245065	0.000468945	480	0.300855	0.24117	0.358273	7.21e-21	928	0.167781	0.0811102	0.251934	0.000168914	498
ENSG00000151413	NUBPL	0	0.198252	0.104608	0.291897	3.33e-05	0.000766428	0.285405	0.159439	0.402226	1.64e-05	221	0.25016	0.158262	0.337762	2.05e-07	420	0.354521	0.279401	0.425328	8.05e-18	553	0.0464579	-0.0241362	0.116591	0.196957	773	0.10559	0.0162426	0.193264	0.0206791	480	0.291064	0.231037	0.348883	1.41e-19	928	0.057642	-0.0303785	0.144775	0.199082	498
ENSG00000127463	EMC1	0	0.19822	0.112848	0.283593	5.35e-06	0.000224024	0.251908	0.124061	0.371528	0.000153797	221	0.268512	0.177383	0.355075	2.28e-08	420	0.149876	0.067338	0.230376	0.000405486	553	-0.0109808	-0.0814327	0.0595803	0.760509	773	0.208287	0.121043	0.292338	4.18e-06	480	0.345671	0.287717	0.401102	1.94e-27	928	0.180192	0.0938106	0.263881	5.25e-05	498
ENSG00000160606	TLCD1	0	0.19817	0.112942	0.283398	5.18e-06	0.000221818	0.360996	0.240481	0.470549	3.32e-08	221	0.267187	0.176001	0.353828	2.69e-08	420	0.323702	0.246989	0.396383	5.9e-15	553	0.0698499	-0.000668373	0.139677	0.0522271	773	0.157923	0.0694035	0.243975	0.000515225	480	0.0835517	0.0193013	0.147115	0.0108882	928	0.151018	0.0640009	0.235757	0.000722084	498
ENSG00000170989	S1PR1	0	0.197872	0.0565619	0.339182	0.00606076	0.0311563	0.358311	0.237574	0.468145	4.27e-08	221	0.257684	0.166093	0.344867	8.51e-08	420	0.427033	0.356342	0.492863	6.43e-26	553	-0.0188267	-0.0892232	0.051757	0.601228	773	0.105027	0.0156739	0.192716	0.0213693	480	0.317108	0.258019	0.373833	4.01e-23	928	-0.059578	-0.146677	0.0284375	0.184384	498
ENSG00000164691	TAGAP	0	0.197466	0.0969485	0.297983	0.000117951	0.00182271	0.271171	0.144366	0.389214	4.4e-05	221	0.13768	0.0425546	0.230332	0.00470352	420	0.315226	0.238105	0.388397	3.19e-14	553	0.029859	-0.0407418	0.100163	0.4071	773	0.0868233	-0.00269811	0.174964	0.0573237	480	0.398192	0.342617	0.450989	1.27e-36	928	0.137956	0.0507041	0.223118	0.00203109	498
ENSG00000166501	PRKCB	0	0.197217	0.0674327	0.327001	0.00289838	0.0181984	0.389586	0.271578	0.496053	2e-09	221	0.240115	0.147825	0.328259	6.38e-07	420	0.375053	0.30109	0.444531	6.52e-20	553	0.014972	-0.0556017	0.0853968	0.677692	773	0.194696	0.107061	0.279329	1.74e-05	480	-0.0773692	-0.141021	-0.0130801	0.0184103	928	0.259721	0.175868	0.339832	4.04e-09	498
ENSG00000144802	NFKBIZ	0	0.197144	0.112522	0.281766	4.97e-06	0.000214912	0.345094	0.223292	0.456285	1.41e-07	221	0.231667	0.139063	0.320254	1.59e-06	420	0.268839	0.189713	0.344497	1.31e-10	553	-0.0193792	-0.0897715	0.0512057	0.590593	773	0.203203	0.115809	0.287476	7.21e-06	480	0.150435	0.0869226	0.21273	4.17e-06	928	0.228872	0.143899	0.310495	2.43e-07	498
ENSG00000065357	DGKA	0	0.196816	0.108468	0.285164	1.26e-05	0.000395761	0.347165	0.225527	0.458146	1.17e-07	221	0.0211528	-0.0746846	0.116603	0.665553	420	0.260051	0.180588	0.336142	5.34e-10	553	0.0486353	-0.021955	0.118743	0.176755	773	0.203237	0.115844	0.287508	7.19e-06	480	0.227091	0.16515	0.287247	2.56e-12	928	0.281884	0.198945	0.360814	1.5e-10	498
ENSG00000159692	CTBP1	0	0.19668	0.0981255	0.295234	9.18e-05	0.00154085	0.335276	0.212716	0.447449	3.32e-07	221	0.080106	-0.0157005	0.174455	0.101124	420	0.203242	0.121929	0.281845	1.44e-06	553	-0.0246536	-0.0950034	0.0459412	0.4937	773	0.210538	0.123362	0.29449	3.27e-06	480	0.34326	0.285206	0.398804	4.69e-27	928	0.236326	0.151608	0.317598	9.48e-08	498
ENSG00000129480	DTD2	0	0.196658	0.0705789	0.322736	0.0022345	0.0151345	0.173673	0.0426802	0.298796	0.00968477	221	0.267417	0.176241	0.354044	2.61e-08	420	0.365959	0.291474	0.436033	5.74e-19	553	-0.0031713	-0.0736698	0.0673587	0.929854	773	-0.0216288	-0.110915	0.0680033	0.636439	480	0.415824	0.361133	0.467663	4.21e-40	928	0.167691	0.0810178	0.251847	0.000170308	498
ENSG00000168268	NT5DC2	0	0.196653	0.115679	0.277626	1.94e-06	0.000111894	0.233063	0.1043	0.354142	0.000477068	221	0.230897	0.138266	0.319524	1.73e-06	420	0.310125	0.232765	0.383586	8.58e-14	553	0.0365722	-0.0340306	0.106812	0.309865	773	0.244778	0.158756	0.327113	5.58e-08	480	0.271129	0.210447	0.32973	4.23e-17	928	0.0527054	-0.0353248	0.139924	0.240383	498
ENSG00000152454	ZNF256	0	0.196175	0.131965	0.260385	2.12e-09	1.2e-06	0.318861	0.195099	0.432627	1.3e-06	221	0.149036	0.0541216	0.241281	0.00219609	420	0.307802	0.230334	0.381393	1.34e-13	553	0.0706356	0.000121205	0.140451	0.0496291	773	0.17435	0.0861944	0.259796	0.000123386	480	0.182492	0.119542	0.243981	2.16e-08	928	0.197448	0.111516	0.280449	9.04e-06	498
ENSG00000151806	GUF1	0	0.195981	0.117616	0.274346	9.5e-07	7.36e-05	0.249526	0.121558	0.369335	0.000178325	221	0.128938	0.033667	0.221887	0.00815422	420	0.256947	0.177368	0.333188	8.68e-10	553	-0.00856218	-0.0790294	0.0619902	0.812135	773	0.234026	0.147618	0.31689	2.15e-07	480	0.291602	0.231594	0.3494	1.2e-19	928	0.225695	0.140617	0.307464	3.59e-07	498
ENSG00000001084	GCLC	0	0.195914	0.112623	0.279204	4.02e-06	0.000187642	0.321384	0.197803	0.43491	1.06e-06	221	0.153353	0.0585256	0.245438	0.00162101	420	0.265092	0.18582	0.340936	2.4e-10	553	0.00321175	-0.0673185	0.07371	0.928961	773	0.226946	0.140295	0.310147	5.04e-07	480	0.292856	0.232891	0.350602	8.26e-20	928	0.121791	0.0342914	0.207438	0.00650481	498
ENSG00000112137	PHACTR1	0	0.195618	0.106029	0.285207	1.87e-05	0.000521979	0.32281	0.19933	0.436198	9.41e-07	221	0.259894	0.168396	0.346952	6.54e-08	420	0.329177	0.252734	0.401535	1.93e-15	553	0.0217	-0.0488898	0.0920741	0.546896	773	0.0852743	-0.0042587	0.173451	0.0619301	480	0.126622	0.0627795	0.189433	0.000109876	928	0.244092	0.159649	0.324988	3.45e-08	498
ENSG00000164024	METAP1	0	0.195481	0.107423	0.283539	1.36e-05	0.00041511	0.346921	0.225263	0.457926	1.2e-07	221	0.288186	0.197958	0.37357	1.78e-09	420	0.24918	0.169319	0.32579	2.84e-09	553	0.0172671	-0.0533128	0.0876753	0.631702	773	0.100361	0.0109593	0.188172	0.0279045	480	0.123762	0.0598849	0.18663	0.00015706	928	0.26849	0.184988	0.348144	1.14e-09	498
ENSG00000063177	RPL18	0	0.195077	0.0415691	0.348584	0.0127487	0.0527232	0.353551	0.232425	0.463879	6.61e-08	221	0.22555	0.132728	0.31445	3.03e-06	420	0.435641	0.365539	0.500828	5.11e-27	553	-0.00840446	-0.0788727	0.0621473	0.815533	773	-0.156744	-0.242838	-0.0682005	0.00056797	480	0.244108	0.182622	0.303691	4.68e-14	928	0.274396	0.191137	0.353734	4.73e-10	498
ENSG00000003402	CFLAR	0	0.194923	0.110667	0.279179	5.78e-06	0.000239193	0.112193	-0.0200751	0.240602	0.0961779	221	0.250389	0.1585	0.337977	2e-07	420	0.283381	0.204842	0.358295	1.13e-11	553	0.00224211	-0.0682837	0.0727456	0.950375	773	0.134183	0.0452256	0.221029	0.00322469	480	0.31003	0.250677	0.36706	4e-22	928	0.255204	0.171175	0.335546	7.62e-09	498
ENSG00000126457	PRMT1	0	0.194726	0.0876816	0.30177	0.000363301	0.00412118	0.15387	0.022353	0.280153	0.0221306	221	0.347168	0.260123	0.428616	2.43e-13	420	0.35854	0.28364	0.429092	3.22e-18	553	0.0184214	-0.0521613	0.088821	0.609083	773	0.0798405	-0.00972944	0.16814	0.0805596	480	0.313797	0.254584	0.370666	1.19e-22	928	0.0804017	-0.00751809	0.167088	0.073032	498
ENSG00000165449	SLC16A9	0	0.194686	0.111498	0.277873	4.5e-06	0.000201889	0.306753	0.182156	0.421655	3.37e-06	221	0.366516	0.280673	0.446542	8.45e-15	420	0.258353	0.178826	0.334526	6.97e-10	553	0.0689305	-0.00159224	0.138771	0.0554106	773	0.139982	0.0511221	0.226643	0.00211205	480	0.136294	0.0725761	0.198903	3.1e-05	928	0.106825	0.0191376	0.192881	0.0170919	498
ENSG00000183207	RUVBL2	0	0.194115	0.102691	0.28554	3.16e-05	0.000747346	0.200106	0.0699825	0.323533	0.00280629	221	0.26603	0.174793	0.352737	3.1e-08	420	0.30421	0.226578	0.378001	2.64e-13	553	0.0275431	-0.0430555	0.097868	0.444459	773	0.0744509	-0.0151505	0.162866	0.103282	480	0.350403	0.292648	0.40561	3.38e-28	928	0.128218	0.0408116	0.213678	0.00415748	498
ENSG00000075884	ARHGAP15	0	0.194082	0.090159	0.298005	0.000251877	0.00318517	0.308844	0.184388	0.423552	2.87e-06	221	0.180312	0.0861112	0.271317	0.000203389	420	0.315657	0.238556	0.388803	2.93e-14	553	-0.0257192	-0.0960599	0.0448772	0.47521	773	0.0307502	-0.0589124	0.119921	0.501517	480	0.279162	0.218738	0.337454	4.49e-18	928	0.276597	0.193431	0.355816	3.39e-10	498
ENSG00000134758	RNF138	0	0.193399	0.103965	0.282832	2.25e-05	0.000591326	0.356734	0.235867	0.466732	4.93e-08	221	0.239994	0.147699	0.328144	6.47e-07	420	0.250889	0.171089	0.327419	2.2e-09	553	0.0563855	-0.0141858	0.126398	0.117257	773	0.00614819	-0.0833982	0.095596	0.893126	480	0.251752	0.190483	0.311066	7e-15	928	0.206713	0.121045	0.289325	3.29e-06	498
ENSG00000089048	ESF1	0	0.193398	0.0932763	0.29352	0.000153141	0.00218768	0.0496984	-0.082816	0.180486	0.462288	221	0.19823	0.104527	0.288445	4.29e-05	420	0.264333	0.185032	0.340214	2.71e-10	553	0.0229081	-0.0476839	0.0932724	0.524801	773	0.161378	0.0729309	0.247306	0.000385686	480	0.419501	0.365001	0.471136	7.46e-41	928	0.208683	0.123073	0.29121	2.64e-06	498
ENSG00000133316	WDR74	0	0.193355	0.0948082	0.291901	0.00012027	0.00184453	0.272147	0.145398	0.390108	4.12e-05	221	0.185148	0.0910754	0.275946	0.000135555	420	0.321797	0.244992	0.394589	8.66e-15	553	0.0187747	-0.0518088	0.0891717	0.602232	773	0.161384	0.0729367	0.247312	0.000385502	480	0.353803	0.296192	0.408848	9.46e-29	928	0.0397631	-0.0482722	0.127185	0.375903	498
ENSG00000154174	TOMM70	0	0.19325	0.103712	0.282787	2.33e-05	0.000605375	0.307422	0.18287	0.422261	3.2e-06	221	0.196986	0.103246	0.287258	4.81e-05	420	0.326587	0.250016	0.399098	3.28e-15	553	-0.0136164	-0.0840506	0.0569533	0.705446	773	0.0906975	0.00120684	0.178747	0.0470337	480	0.222953	0.160907	0.283243	6.45e-12	928	0.235796	0.151059	0.317093	1.01e-07	498
ENSG00000168502	MTCL1	0	0.192686	0.104223	0.281148	1.96e-05	0.000539768	0.253945	0.126204	0.373403	0.00013535	221	0.328964	0.240859	0.411691	4.68e-12	420	0.29007	0.211814	0.36463	3.5e-12	553	0.00541306	-0.0651268	0.0758991	0.880562	773	0.180762	0.0927618	0.265959	6.81e-05	480	0.232081	0.17027	0.292073	8.17e-13	928	0.0673722	-0.0206165	0.154325	0.133252	498
ENSG00000136231	IGF2BP3	0	0.192487	0.120863	0.264111	1.38e-07	2.47e-05	0.333187	0.21047	0.445566	3.96e-07	221	0.171983	0.0775736	0.263336	0.000399343	420	0.303239	0.225563	0.377084	3.17e-13	553	0.0646736	-0.00586815	0.134575	0.0723223	773	0.0999264	0.01052	0.187748	0.0285931	480	0.190294	0.127501	0.251567	5.14e-09	928	0.207648	0.122008	0.29022	2.96e-06	498
ENSG00000189007	ADAT2	0	0.192405	0.0745784	0.310231	0.00137177	0.0106962	0.379471	0.260548	0.487051	5.58e-09	221	-0.0439932	-0.139094	0.0519116	0.368471	420	0.34175	0.265949	0.413351	1.35e-16	553	0.00166788	-0.0688552	0.0721744	0.963074	773	0.214613	0.127563	0.298382	2.08e-06	480	0.21187	0.149555	0.272508	7.05e-11	928	0.247898	0.163594	0.328607	2.07e-08	498
ENSG00000183049	CAMK1D	0	0.192356	0.112001	0.27271	2.71e-06	0.000143992	0.310624	0.18629	0.425166	2.49e-06	221	0.221355	0.128388	0.310465	4.65e-06	420	0.167816	0.0856352	0.247729	7.32e-05	553	-0.0189266	-0.0893224	0.0516573	0.599298	773	0.173254	0.0850726	0.258742	0.000136297	480	0.278216	0.217761	0.336545	5.88e-18	928	0.23414	0.149346	0.315515	1.25e-07	498
ENSG00000116649	SRM	0	0.192164	0.0931181	0.29121	0.000143171	0.00207714	0.351135	0.229814	0.461711	8.23e-08	221	0.230422	0.137773	0.319073	1.82e-06	420	0.347409	0.271906	0.418661	3.94e-17	553	-0.0305341	-0.100832	0.0400671	0.396571	773	0.125286	0.0361914	0.212405	0.00598577	480	0.192097	0.129341	0.253319	3.66e-09	928	0.145744	0.0586286	0.230657	0.00110754	498
ENSG00000120008	WDR11	0	0.192136	0.100535	0.283736	3.94e-05	0.000857394	0.36301	0.242664	0.472353	2.75e-08	221	0.0314835	-0.0643967	0.126788	0.519928	420	0.323223	0.246487	0.395932	6.5e-15	553	0.0457329	-0.0248623	0.115874	0.204045	773	0.190015	0.102253	0.274841	2.78e-05	480	0.193314	0.130584	0.254502	2.9e-09	928	0.210838	0.125292	0.293272	2.07e-06	498
ENSG00000175354	PTPN2	0	0.191743	0.108961	0.274526	5.63e-06	0.000233774	0.211892	0.0822194	0.334509	0.00153395	221	0.187532	0.0935243	0.278226	0.000110559	420	0.322958	0.246208	0.395682	6.86e-15	553	0.00836385	-0.0621878	0.0788323	0.816408	773	0.0875973	-0.00191824	0.17572	0.0551308	480	0.249139	0.187796	0.308546	1.35e-14	928	0.274955	0.19172	0.354263	4.34e-10	498
ENSG00000033170	FUT8	0	0.191666	0.10415	0.279182	1.77e-05	0.000504708	0.249456	0.121484	0.369271	0.000179099	221	0.28757	0.197313	0.372993	1.94e-09	420	0.350541	0.275205	0.421597	1.97e-17	553	0.0290507	-0.0415494	0.0993621	0.419922	773	0.103766	0.0143995	0.191488	0.022989	480	0.102077	0.0379727	0.165345	0.00184858	928	0.233492	0.148676	0.314898	1.36e-07	498
ENSG00000117280	RAB29	0	0.19123	0.0943137	0.288146	0.000110048	0.00173516	0.262009	0.134695	0.380813	8.08e-05	221	0.318081	0.229376	0.401546	2.5e-11	420	0.328362	0.251879	0.400768	2.28e-15	553	-0.0467942	-0.116923	0.0237993	0.193731	773	0.133355	0.0443839	0.220227	0.00342118	480	0.19151	0.128743	0.252749	4.09e-09	928	0.164492	0.0777492	0.248763	0.000227173	498
ENSG00000113282	CLINT1	0	0.19103	0.0969402	0.285119	6.91e-05	0.00126456	0.233501	0.104758	0.354547	0.000465144	221	0.271328	0.180324	0.357727	1.6e-08	420	0.326457	0.24988	0.398976	3.37e-15	553	0.0243438	-0.0462506	0.0946962	0.499147	773	0.167162	0.0788406	0.252879	0.000234433	480	0.294628	0.234725	0.352303	4.84e-20	928	0.0200456	-0.0679407	0.107723	0.655412	498
ENSG00000141956	PRDM15	0	0.190967	0.0963286	0.285606	7.66e-05	0.00134918	0.333772	0.211099	0.446093	3.77e-07	221	0.0368201	-0.0590742	0.132041	0.451694	420	0.30196	0.224226	0.375876	4.02e-13	553	0.0387717	-0.0318303	0.108989	0.281648	773	0.170492	0.0822465	0.256085	0.000174686	480	0.316829	0.25773	0.373567	4.39e-23	928	0.141642	0.0544534	0.226688	0.00153004	498
ENSG00000113790	EHHADH	0	0.190849	0.124373	0.257324	1.83e-08	5.98e-06	0.240693	0.112289	0.361191	0.000304899	221	0.239073	0.146743	0.327272	7.16e-07	420	0.298543	0.220657	0.372646	7.57e-13	553	0.0263775	-0.0442198	0.0967126	0.463979	773	0.144526	0.055747	0.231038	0.00149918	480	0.189289	0.126475	0.25059	6.2e-09	928	0.21635	0.130973	0.298541	1.09e-06	498
ENSG00000140853	NLRC5	0	0.190215	0.0559516	0.324479	0.00549075	0.028975	0.287528	0.161692	0.404163	1.41e-05	221	-0.103686	-0.197414	-0.00808012	0.0336426	420	0.296306	0.21832	0.370531	1.14e-12	553	-0.0227188	-0.0930846	0.0478729	0.528233	773	0.244949	0.158933	0.327275	5.46e-08	480	0.387082	0.330972	0.440464	1.54e-34	928	0.239135	0.154515	0.320272	6.6e-08	498
ENSG00000010165	EEF1AKNMT	0	0.190087	0.118304	0.261869	2.1e-07	3.22e-05	0.216713	0.087237	0.338989	0.00118686	221	0.276233	0.185449	0.362342	8.58e-09	420	0.31845	0.241483	0.391436	1.69e-14	553	0.0374759	-0.0331266	0.107706	0.298053	773	0.211173	0.124017	0.295096	3.05e-06	480	0.165603	0.102339	0.227532	3.92e-07	928	0.117729	0.0301746	0.203491	0.00854398	498
ENSG00000196396	PTPN1	0	0.189944	0.0727582	0.307129	0.00148875	0.0113483	0.301397	0.176444	0.41679	5.07e-06	221	0.298138	0.208397	0.382901	4.54e-10	420	0.339731	0.263825	0.411455	2.09e-16	553	-0.011257	-0.0817072	0.059305	0.754675	773	0.241803	0.155671	0.324285	8.16e-08	480	-0.0484677	-0.112471	0.0159362	0.140118	928	0.226262	0.141202	0.308005	3.35e-07	498
ENSG00000197312	DDI2	0	0.189491	0.0848097	0.294172	0.000388358	0.00431904	0.333168	0.21045	0.445549	3.97e-07	221	0.0684472	-0.0274185	0.163065	0.16145	420	0.339876	0.263978	0.411592	2.03e-16	553	-0.00930825	-0.0797709	0.0612469	0.796111	773	0.212372	0.125253	0.296242	2.67e-06	480	0.0942315	0.0300596	0.15763	0.00406454	928	0.301497	0.219444	0.379315	6.34e-12	498
ENSG00000101546	RBFA	0	0.189479	0.0755909	0.303367	0.00111078	0.00919484	0.395225	0.27774	0.501062	1.12e-09	221	0.0894927	-0.006247	0.183607	0.0669117	420	0.400975	0.328581	0.468684	8.95e-23	553	-0.0114477	-0.0818965	0.059115	0.750657	773	0.14094	0.0520966	0.22757	0.00196646	480	0.138792	0.0751088	0.201348	2.21e-05	928	0.182865	0.0965502	0.266451	4.04e-05	498
ENSG00000121406	ZNF549	0	0.189339	0.115254	0.263424	5.47e-07	5.62e-05	0.233793	0.105063	0.354817	0.000457351	221	0.0945581	-0.00113837	0.188538	0.052815	420	0.310754	0.233423	0.384179	7.6e-14	553	0.0615327	-0.00902144	0.131477	0.087333	773	0.207563	0.120297	0.291645	4.53e-06	480	0.292162	0.232173	0.349936	1.02e-19	928	0.120205	0.0326833	0.205897	0.00724252	498
ENSG00000188227	ZNF793	0	0.189132	0.106709	0.271556	6.88e-06	0.000263997	0.270783	0.143956	0.388858	4.52e-05	221	0.016431	-0.07938	0.111941	0.737056	420	0.34375	0.268054	0.415228	8.78e-17	553	0.0795694	0.00910552	0.149247	0.0269538	773	0.173731	0.085561	0.259201	0.000130527	480	0.225126	0.163136	0.285346	3.98e-12	928	0.215703	0.130306	0.297923	1.18e-06	498
ENSG00000139083	ETV6	0	0.189098	0.108458	0.269738	4.31e-06	0.00019683	0.309855	0.185468	0.424469	2.65e-06	221	0.150319	0.0554301	0.242517	0.00200823	420	0.320526	0.243659	0.393392	1.12e-14	553	0.0165705	-0.0540075	0.0869839	0.64552	773	0.211831	0.124695	0.295725	2.84e-06	480	0.115064	0.0510878	0.178099	0.00044451	928	0.224035	0.138903	0.305881	4.39e-07	498
ENSG00000146192	FGD2	0	0.188981	0.0626946	0.315268	0.00335724	0.0201698	0.368291	0.248393	0.477075	1.67e-08	221	0.154748	0.0599498	0.24678	0.00146702	420	0.331314	0.254978	0.403545	1.24e-15	553	-0.0548763	-0.124908	0.0156994	0.127409	773	0.265744	0.180537	0.346991	3.35e-09	480	-0.0196454	-0.0838935	0.0447653	0.550032	928	0.29362	0.211202	0.371892	2.33e-11	498
ENSG00000134452	FBH1	0	0.188689	0.064539	0.312839	0.00289337	0.0181743	0.32586	0.202602	0.438955	7.32e-07	221	0.13454	0.0393606	0.2273	0.0057519	420	0.270469	0.191407	0.346045	1e-10	553	-0.0163595	-0.0867744	0.054218	0.649731	773	0.166301	0.0779611	0.25205	0.000252717	480	0.435407	0.381749	0.486139	3.24e-44	928	0.00363961	-0.084254	0.091477	0.935428	498
ENSG00000142864	SERBP1	0	0.188436	0.107657	0.269215	4.83e-06	0.000211293	0.305246	0.180548	0.420287	3.78e-06	221	0.263201	0.171843	0.350071	4.38e-08	420	0.276545	0.197725	0.351812	3.64e-11	553	0.00476152	-0.0657755	0.0752512	0.894849	773	0.187873	0.100055	0.272787	3.44e-05	480	0.213355	0.151075	0.273948	5.15e-11	928	0.0891494	0.00129288	0.17564	0.0467662	498
ENSG00000254772	EEF1G	0	0.188234	0.0631887	0.313279	0.00317379	0.019418	0.34741	0.225791	0.458366	1.15e-07	221	0.12833	0.03305	0.221299	0.00846225	420	0.350363	0.275018	0.421431	2.05e-17	553	0.0161463	-0.0544306	0.0865627	0.653997	773	-0.0589043	-0.147626	0.0307583	0.197648	480	0.190821	0.128039	0.252079	4.65e-09	928	0.348478	0.268843	0.423381	1.15e-15	498
ENSG00000140157	NIPA2	0	0.18805	0.0705836	0.305517	0.00170297	0.0124839	0.280452	0.154188	0.397704	2.33e-05	221	0.323708	0.23531	0.406794	1.06e-11	420	0.325671	0.249054	0.398236	3.96e-15	553	-0.0458173	-0.115958	0.0247777	0.20321	773	0.200502	0.11303	0.28489	9.58e-06	480	-0.0166126	-0.0808802	0.0477927	0.613262	928	0.264926	0.18128	0.344768	1.92e-09	498
ENSG00000105607	GCDH	0	0.187776	0.0830535	0.292498	0.000440785	0.00472371	0.155201	0.0237156	0.281409	0.0209908	221	0.213421	0.120189	0.302921	1.03e-05	420	0.330699	0.254333	0.402967	1.41e-15	553	0.00488524	-0.0656524	0.0753742	0.892134	773	0.192572	0.10488	0.277294	2.16e-05	480	0.37604	0.319416	0.429989	1.53e-32	928	0.0288958	-0.0591209	0.116467	0.519996	498
ENSG00000095951	HIVEP1	0	0.187599	0.1125	0.262698	9.78e-07	7.4e-05	0.312596	0.188397	0.426954	2.14e-06	221	0.118619	0.0231959	0.2119	0.0150028	420	0.307529	0.230048	0.381135	1.41e-13	553	0.0464681	-0.024126	0.116601	0.196859	773	0.235627	0.149275	0.318413	1.76e-07	480	0.117604	0.0536558	0.180591	0.000330406	928	0.200634	0.114791	0.283502	6.42e-06	498
ENSG00000065923	SLC9A7	0	0.187407	0.0905637	0.28425	0.000148936	0.00213959	0.277913	0.151498	0.395383	2.78e-05	221	0.117134	0.0216914	0.210462	0.0163209	420	0.262486	0.183114	0.338458	3.64e-10	553	-0.00633271	-0.0768134	0.0642109	0.860463	773	0.179515	0.091484	0.264761	7.66e-05	480	0.377366	0.320803	0.431248	8.88e-33	928	0.103585	0.0158632	0.189725	0.0207767	498
ENSG00000118894	EEF2KMT	0	0.187103	0.118492	0.255714	9.05e-08	1.75e-05	0.268256	0.141287	0.386543	5.35e-05	221	0.208984	0.11561	0.298698	1.58e-05	420	0.297419	0.219483	0.371584	9.3e-13	553	0.0468919	-0.0237015	0.11702	0.192802	773	0.190897	0.103159	0.275687	2.55e-05	480	0.0939042	0.0297297	0.157308	0.00419538	928	0.234423	0.149639	0.315785	1.21e-07	498
ENSG00000167112	TRUB2	0	0.186766	0.0836634	0.28987	0.000384667	0.00428241	0.145777	0.0140763	0.272505	0.0302789	221	0.254617	0.162899	0.341971	1.22e-07	420	0.303586	0.225926	0.377412	2.97e-13	553	-0.0105376	-0.0809924	0.060022	0.769897	773	0.0578095	-0.0318558	0.146552	0.206123	480	0.378109	0.32158	0.431953	6.55e-33	928	0.165159	0.078431	0.249407	0.000214012	498
ENSG00000105136	ZNF419	0	0.186713	0.0616627	0.311764	0.00342882	0.0204967	0.403856	0.287191	0.508714	4.45e-10	221	-0.0400319	-0.1352	0.0558683	0.41319	420	0.301558	0.223806	0.375496	4.33e-13	553	-0.00933341	-0.0797959	0.0612219	0.795572	773	0.233534	0.147108	0.316421	2.28e-07	480	0.30826	0.248842	0.365366	7.05e-22	928	0.112758	0.0251402	0.198656	0.0118022	498
ENSG00000181896	ZNF101	0	0.186661	0.073147	0.300175	0.00126881	0.0100886	0.27406	0.14742	0.391858	3.62e-05	221	0.0304923	-0.0653847	0.125811	0.533161	420	0.365609	0.291104	0.435706	6.24e-19	553	0.0444877	-0.0261092	0.114643	0.216646	773	0.0283159	-0.06134	0.117518	0.535998	480	0.359437	0.30207	0.41421	1.1e-29	928	0.197929	0.112011	0.280911	8.59e-06	498
ENSG00000255717	SNHG1	0	0.186446	0.0839011	0.288991	0.000365824	0.00414041	0.30382	0.179027	0.418991	4.22e-06	221	0.0225346	-0.0733097	0.117966	0.645155	420	0.161937	0.0796328	0.242048	0.000130904	553	0.0306102	-0.0399911	0.100907	0.395395	773	0.126084	0.0370016	0.213179	0.00567107	480	0.37187	0.315055	0.426028	8.28e-32	928	0.28717	0.204462	0.365806	6.56e-11	498
ENSG00000167522	ANKRD11	0	0.18601	0.10726	0.26476	3.67e-06	0.000178197	0.374476	0.255112	0.482597	9.15e-09	221	0.101913	0.00628782	0.195691	0.0368156	420	0.15079	0.0682688	0.231261	0.00037326	553	0.0382888	-0.0323134	0.108511	0.287688	773	0.239607	0.153397	0.322198	1.08e-07	480	0.188831	0.126008	0.250145	6.76e-09	928	0.234694	0.149919	0.316044	1.17e-07	498
ENSG00000163597	SNHG16	0	0.185988	0.0679137	0.304063	0.00201993	0.0141428	0.0426943	-0.0897828	0.173687	0.527789	221	0.315159	0.226297	0.398819	3.88e-11	420	0.225257	0.144594	0.302946	8.6e-08	553	0.0202539	-0.0503329	0.0906395	0.573936	773	0.0341733	-0.0554969	0.123297	0.455084	480	0.432368	0.378547	0.483275	1.47e-43	928	0.209208	0.123614	0.291713	2.49e-06	498
ENSG00000168066	SF1	0	0.185956	0.0855402	0.286373	0.000283892	0.00345316	0.21512	0.0855784	0.33751	0.00129264	221	0.00646829	-0.0892732	0.102091	0.894852	420	0.200576	0.11919	0.279285	1.99e-06	553	0.0213359	-0.0492531	0.0917129	0.553644	773	0.230687	0.144163	0.31371	3.22e-07	480	0.393864	0.338079	0.446891	8.41e-36	928	0.223748	0.138607	0.305607	4.54e-07	498
ENSG00000266094	RASSF5	0	0.185874	0.106288	0.26546	4.71e-06	0.000207649	0.240458	0.112043	0.360975	0.000309191	221	0.186582	0.0925476	0.277317	0.000119956	420	0.320067	0.243178	0.392959	1.22e-14	553	-0.0141745	-0.0846049	0.0563969	0.69397	773	0.196315	0.108724	0.28088	1.48e-05	480	0.242061	0.180519	0.301715	7.69e-14	928	0.139003	0.0517691	0.224133	0.00187531	498
ENSG00000128266	GNAZ	0	0.185768	0.12616	0.245376	1.01e-09	8.12e-07	0.277277	0.150825	0.394801	2.9e-05	221	0.164049	0.0694532	0.255721	0.000738481	420	0.258952	0.179447	0.335096	6.35e-10	553	0.0361737	-0.0344291	0.106417	0.315169	773	0.173892	0.0857253	0.259356	0.000128638	480	0.221685	0.159608	0.282016	8.54e-12	928	0.194029	0.108003	0.27717	1.3e-05	498
ENSG00000137193	PIM1	0	0.185661	0.111198	0.260124	1.02e-06	7.62e-05	0.22664	0.0975879	0.348197	0.000687738	221	0.10756	0.0119974	0.201176	0.0275134	420	0.318663	0.241706	0.391636	1.62e-14	553	0.0113443	-0.0592181	0.0817938	0.752835	773	0.212947	0.125845	0.296791	2.51e-06	480	0.203669	0.141165	0.264556	3.81e-10	928	0.225895	0.140823	0.307655	3.5e-07	498
ENSG00000083828	ZNF586	0	0.185453	0.0952537	0.275652	5.58e-05	0.00108371	0.238951	0.110463	0.359583	0.000338142	221	0.147748	0.0528079	0.24004	0.00240077	420	0.291343	0.213142	0.365835	2.79e-12	553	0.00542758	-0.0651123	0.0759135	0.880244	773	0.115916	0.0266923	0.203307	0.0110366	480	0.358725	0.301327	0.413533	1.45e-29	928	0.136364	0.0490851	0.221575	0.00229078	498
ENSG00000197892	KIF13B	0	0.185395	0.0995141	0.271275	2.33e-05	0.000605375	0.356653	0.23578	0.46666	4.97e-08	221	0.142837	0.0478039	0.235307	0.0033504	420	0.278464	0.199722	0.353633	2.63e-11	553	-0.0160637	-0.0864807	0.054513	0.655653	773	0.217213	0.130244	0.300864	1.56e-06	480	0.167784	0.104559	0.229658	2.74e-07	928	0.17574	0.0892514	0.259598	8.06e-05	498
ENSG00000129187	DCTD	0	0.185321	0.0431522	0.32749	0.0106228	0.0464926	0.299959	0.174912	0.415483	5.66e-06	221	0.172984	0.078599	0.264296	0.000368827	420	0.389795	0.316709	0.45828	1.65e-21	553	-0.0295665	-0.0998732	0.041034	0.411713	773	0.289859	0.205695	0.369767	9.58e-11	480	-0.117923	-0.180904	-0.0539784	0.000318191	928	0.303756	0.221809	0.381442	4.33e-12	498
ENSG00000157693	TMEM268	0	0.185259	0.0784339	0.292083	0.000676251	0.00646282	0.362004	0.241573	0.471452	3.02e-08	221	0.194411	0.100596	0.284799	6.05e-05	420	0.337309	0.261278	0.40918	3.51e-16	553	-0.0256795	-0.0960206	0.0449168	0.475892	773	0.221432	0.134599	0.30489	9.6e-07	480	0.0302246	-0.0341961	0.0943951	0.357728	928	0.198507	0.112604	0.281464	8.07e-06	498
ENSG00000138439	FAM117B	0	0.185087	0.0960831	0.274092	4.59e-05	0.000938798	0.338651	0.216349	0.450489	2.48e-07	221	0.117511	0.022073	0.210827	0.0159773	420	0.282409	0.203829	0.357373	1.34e-11	553	0.0224597	-0.0481315	0.0928276	0.532948	773	0.0914308	0.00194632	0.179463	0.0452716	480	0.299285	0.239545	0.356768	1.17e-20	928	0.152912	0.0659316	0.237587	0.000617156	498
ENSG00000145332	KLHL8	0	0.184412	0.0765944	0.292229	0.00080131	0.00725252	0.204532	0.0745732	0.327659	0.00224531	221	0.30644	0.217121	0.390671	1.39e-10	420	0.256381	0.176781	0.332649	9.48e-10	553	-0.0457705	-0.115911	0.0248246	0.203672	773	0.048923	-0.0407559	0.13782	0.284756	480	0.361535	0.30426	0.416206	4.91e-30	928	0.156177	0.0692612	0.24074	0.000468812	498
ENSG00000152234	ATP5F1A	0	0.184363	0.0672799	0.301446	0.00202715	0.0141672	0.372374	0.252827	0.480721	1.12e-08	221	0.237948	0.145576	0.326207	8.1e-07	420	0.363137	0.288493	0.433394	1.11e-18	553	-0.0471877	-0.117312	0.0234051	0.190006	773	0.03626	-0.0534138	0.125354	0.428007	480	0.12596	0.062109	0.188784	0.000119435	928	0.215846	0.130453	0.29806	1.16e-06	498
ENSG00000105373	NOP53	0	0.184165	0.063596	0.304734	0.00275545	0.0175652	0.365005	0.244827	0.474137	2.28e-08	221	0.128027	0.0327419	0.221006	0.00861995	420	0.413893	0.342328	0.480684	2.68e-24	553	0.0021858	-0.0683397	0.0726896	0.951619	773	0.00316139	-0.0863635	0.0926356	0.944924	480	0.145067	0.0814739	0.207485	9.13e-06	928	0.239055	0.154432	0.320196	6.67e-08	498
ENSG00000169714	CNBP	0	0.184071	0.0669459	0.301196	0.00206839	0.0143587	0.276284	0.149774	0.393894	3.11e-05	221	0.263213	0.171855	0.350082	4.37e-08	420	0.363717	0.289105	0.433936	9.72e-19	553	-0.0394531	-0.109663	0.0311486	0.273271	773	-0.0214467	-0.110735	0.0681846	0.639282	480	0.171308	0.108146	0.233092	1.52e-07	928	0.282019	0.199086	0.360942	1.47e-10	498
ENSG00000148840	PPRC1	0	0.183591	0.087252	0.27993	0.000187672	0.00252994	0.331343	0.208488	0.443903	4.63e-07	221	0.226385	0.133592	0.315242	2.78e-06	420	0.33724	0.261205	0.409115	3.56e-16	553	0.0277154	-0.0428834	0.0980388	0.441615	773	0.229173	0.142598	0.312269	3.86e-07	480	0.124754	0.060889	0.187602	0.000138869	928	0.0260944	-0.0619142	0.1137	0.56127	498
ENSG00000089220	PEBP1	0	0.183458	0.110581	0.256334	8.06e-07	6.63e-05	0.294003	0.168572	0.410063	8.81e-06	221	0.147802	0.0528632	0.240092	0.00239182	420	0.309692	0.232312	0.383177	9.32e-14	553	0.0356183	-0.0349846	0.105867	0.322662	773	0.110822	0.0215353	0.198355	0.0151344	480	0.185507	0.122616	0.246913	1.25e-08	928	0.220204	0.134949	0.302223	6.95e-07	498
ENSG00000125485	DDX31	0	0.183354	0.0822215	0.284487	0.000380252	0.00425724	0.382683	0.264047	0.489912	4.05e-09	221	0.17955	0.0853299	0.270587	0.000216606	420	0.351566	0.276286	0.422558	1.56e-17	553	0.0194086	-0.0511764	0.0898007	0.590029	773	0.186886	0.0990424	0.27184	3.79e-05	480	0.0721089	0.0077909	0.135833	0.0280519	928	0.111068	0.0234296	0.197012	0.0131374	498
ENSG00000165526	RPUSD4	0	0.183353	0.108907	0.257799	1.38e-06	9.18e-05	0.158435	0.0270292	0.284459	0.0184302	221	0.123328	0.0279723	0.21646	0.0114189	420	0.239655	0.159462	0.316705	1.15e-08	553	0.0375435	-0.033059	0.107773	0.297182	773	0.162416	0.0739908	0.248307	0.000353155	480	0.346855	0.288951	0.402231	1.26e-27	928	0.19622	0.110254	0.279271	1.03e-05	498
ENSG00000247626	MARS2	0	0.183273	0.0948444	0.271702	4.86e-05	0.000982459	0.199084	0.0689235	0.32258	0.00295265	221	0.259505	0.16799	0.346585	6.85e-08	420	0.299576	0.221736	0.373623	6.26e-13	553	-0.0222467	-0.0926164	0.0483441	0.536841	773	0.0948828	0.00542841	0.182831	0.037705	480	0.29324	0.233288	0.350971	7.36e-20	928	0.158565	0.0716976	0.243046	0.000382119	498
ENSG00000165271	NOL6	0	0.183254	0.0919445	0.274564	8.37e-05	0.00143474	0.233835	0.105107	0.354855	0.00045625	221	0.0807112	-0.0150916	0.175046	0.0985644	420	0.348608	0.273169	0.419785	3.02e-17	553	0.00532756	-0.0652119	0.075814	0.882435	773	0.225408	0.138706	0.308681	6.04e-07	480	0.279267	0.218846	0.337554	4.36e-18	928	0.107681	0.0200039	0.193715	0.0162185	498
ENSG00000167258	CDK12	0	0.183226	0.118148	0.248305	3.42e-08	9.57e-06	0.15142	0.0198453	0.277839	0.0243696	221	0.107857	0.0122976	0.201464	0.0270863	420	0.269516	0.190416	0.34514	1.17e-10	553	0.0584556	-0.0121093	0.128441	0.104378	773	0.262313	0.176967	0.343743	5.4e-09	480	0.155528	0.092096	0.217704	1.93e-06	928	0.273187	0.189878	0.35259	5.67e-10	498
ENSG00000090447	TFAP4	0	0.182974	0.0646721	0.301276	0.00243411	0.0160811	0.121504	-0.0106373	0.249475	0.0714297	221	0.138118	0.043	0.230754	0.00457195	420	0.409048	0.337169	0.476187	1.02e-23	553	0.0285181	-0.0420815	0.0988343	0.428498	773	0.210886	0.12372	0.294821	3.15e-06	480	0.362567	0.305337	0.417187	3.29e-30	928	-0.00689726	-0.0947065	0.0810185	0.877977	498
ENSG00000179456	ZBTB18	0	0.18297	0.0814038	0.284537	0.000414239	0.00453119	0.341707	0.21964	0.453239	1.9e-07	221	0.167477	0.0729598	0.259012	0.000568117	420	0.369315	0.29502	0.43917	2.59e-19	553	-0.00437339	-0.0748653	0.066162	0.903377	773	0.145936	0.0571829	0.232401	0.00134523	480	0.0633387	-0.00101961	0.127174	0.0537521	928	0.215759	0.130364	0.297977	1.17e-06	498
ENSG00000172766	NAA16	0	0.182932	0.0686708	0.297193	0.00170161	0.0124809	0.379705	0.260802	0.487259	5.46e-09	221	-0.00383353	-0.0994832	0.0918864	0.937565	420	0.181336	0.099461	0.260773	1.78e-05	553	0.0491324	-0.0214569	0.119234	0.172367	773	0.217839	0.130891	0.301462	1.45e-06	480	0.381307	0.324926	0.434987	1.75e-33	928	0.075952	-0.0119947	0.162733	0.0904317	498
ENSG00000134444	RELCH	0	0.182632	0.101193	0.264071	1.11e-05	0.00036817	0.27624	0.149727	0.393853	3.12e-05	221	0.0486185	-0.0472876	0.143637	0.320222	420	0.277536	0.198756	0.352752	3.08e-11	553	0.0226153	-0.0479762	0.092982	0.530113	773	0.210919	0.123755	0.294854	3.14e-06	480	0.171196	0.108032	0.232983	1.55e-07	928	0.284213	0.201375	0.363014	1.05e-10	498
ENSG00000151500	THYN1	0	0.18254	0.0752332	0.289846	0.000855747	0.00756649	0.236613	0.108014	0.357423	0.000388063	221	0.169998	0.075541	0.261432	0.000466918	420	0.288878	0.210571	0.363501	4.33e-12	553	0.0304972	-0.040104	0.100795	0.397143	773	0.00967232	-0.0798973	0.099087	0.832605	480	0.40953	0.35452	0.461716	7.76e-39	928	0.125147	0.037695	0.210697	0.00516183	498
ENSG00000202503	SNORD34	0	0.182524	0.0752335	0.289814	0.000855085	0.00756649	0.326363	0.203141	0.439409	7.02e-07	221	0.235878	0.143429	0.324246	1.01e-06	420	0.0423526	-0.0411719	0.125289	0.320147	553	-6.09e-05	-0.0705756	0.0704544	0.998651	773	NA	NA	NA	NA	480	0.211861	0.149546	0.2725	7.06e-11	928	0.296151	0.213849	0.374279	1.54e-11	498
ENSG00000163565	IFI16	0	0.181908	0.0956811	0.268136	3.55e-05	0.000800032	0.271349	0.144555	0.389377	4.35e-05	221	0.158255	0.0635309	0.250153	0.00113741	420	0.219955	0.139127	0.297871	1.74e-07	553	-0.00974861	-0.0802084	0.0608082	0.786693	773	0.11764	0.0284386	0.204982	0.00989156	480	0.346606	0.288691	0.401993	1.38e-27	928	0.173777	0.0872429	0.257709	9.7e-05	498
ENSG00000124191	TOX2	0	0.181893	0.109938	0.253849	7.25e-07	6.37e-05	0.256485	0.128876	0.375738	0.000115258	221	0.221265	0.128295	0.31038	4.7e-06	420	0.286053	0.207626	0.360826	7.11e-12	553	-0.00458127	-0.075072	0.065955	0.898808	773	0.197307	0.109744	0.28183	1.33e-05	480	0.196371	0.133707	0.257472	1.61e-09	928	0.141682	0.0544938	0.226726	0.00152532	498
ENSG00000070814	TCOF1	0	0.180937	0.110164	0.25171	5.42e-07	5.62e-05	0.1829	0.0521883	0.30745	0.00639865	221	0.0994372	0.00378706	0.193284	0.0416667	420	0.265131	0.18586	0.340972	2.38e-10	553	0.0436572	-0.0269407	0.113822	0.225356	773	0.218907	0.131992	0.302481	1.28e-06	480	0.305485	0.245967	0.362709	1.7e-21	928	0.138583	0.0513418	0.223726	0.00193644	498
ENSG00000158850	B4GALT3	0	0.180768	0.09103	0.270506	7.88e-05	0.0013742	0.323482	0.200051	0.436806	8.9e-07	221	0.111974	0.0164638	0.205458	0.021724	420	0.316995	0.239958	0.390064	2.25e-14	553	0.0676825	-0.00284606	0.137541	0.0599882	773	0.197185	0.109619	0.281713	1.35e-05	480	0.244308	0.182828	0.303884	4.45e-14	928	0.0122323	-0.0757157	0.0999915	0.785391	498
ENSG00000176055	MBLAC2	0	0.180513	0.0945097	0.266515	3.89e-05	0.000851478	0.312146	0.187916	0.426546	2.21e-06	221	0.242658	0.150466	0.330667	4.81e-07	420	0.245695	0.16571	0.322468	4.78e-09	553	-0.00428279	-0.0747752	0.0662522	0.905369	773	0.0762854	-0.0133059	0.164662	0.095037	480	0.271763	0.211101	0.33034	3.56e-17	928	0.134578	0.0472702	0.219845	0.00261779	498
ENSG00000170667	RASA4B	0	0.180399	0.109185	0.251612	6.87e-07	6.21e-05	0.341485	0.219402	0.45304	1.94e-07	221	0.0694791	-0.0263825	0.164074	0.155209	420	0.201138	0.119768	0.279824	1.86e-06	553	0.0654107	-0.00512795	0.135302	0.069124	773	0.147405	0.0586791	0.233821	0.00120042	480	0.24865	0.187293	0.308074	1.52e-14	928	0.207717	0.122078	0.290286	2.94e-06	498
ENSG00000083845	RPS5	0	0.180036	0.0387655	0.321307	0.012497	0.0520053	0.225237	0.0961233	0.346897	0.000743946	221	0.189134	0.0951705	0.279758	9.63e-05	420	0.386612	0.313334	0.455314	3.71e-21	553	0.00523346	-0.0653056	0.0757205	0.884497	773	-0.154	-0.24019	-0.0654012	0.000710758	480	0.299117	0.23937	0.356606	1.23e-20	928	0.306079	0.224244	0.383629	2.92e-12	498
ENSG00000107185	RGP1	0	0.180006	0.0803059	0.279705	0.000402147	0.00442102	0.320259	0.196597	0.433892	1.16e-06	221	0.0282652	-0.0676038	0.123617	0.563498	420	0.17674	0.0947574	0.256342	2.92e-05	553	-0.00689824	-0.0773756	0.0636477	0.848147	773	0.221071	0.134226	0.304546	1e-06	480	0.348845	0.291025	0.404127	6.04e-28	928	0.176199	0.0897212	0.26004	7.71e-05	498
ENSG00000135899	SP110	0	0.179751	0.0678886	0.291614	0.00163579	0.0121604	0.223129	0.0939238	0.344943	0.0008364	221	0.208886	0.115509	0.298604	1.59e-05	420	0.3474	0.271897	0.418653	3.95e-17	553	-0.0104153	-0.0808709	0.0601438	0.772493	773	0.179563	0.0915336	0.264808	7.62e-05	480	-0.0210305	-0.0852693	0.0433823	0.522262	928	0.341497	0.261476	0.416855	4.56e-15	498
ENSG00000115368	WDR75	0	0.179658	0.0908718	0.268445	7.31e-05	0.00131165	0.0916662	-0.0407986	0.220964	0.174512	221	0.293078	0.203087	0.378159	9.16e-10	420	0.322956	0.246206	0.39568	6.86e-15	553	-0.0137375	-0.0841709	0.0568326	0.70295	773	0.166619	0.0782858	0.252356	0.000245817	480	0.141891	0.0782514	0.204379	1.43e-05	928	0.248228	0.163937	0.32892	1.98e-08	498
ENSG00000058335	RASGRF1	0	0.179478	0.0875642	0.271392	0.000129619	0.00194416	0.298253	0.173095	0.413931	6.43e-06	221	0.122873	0.0275099	0.216019	0.0117291	420	0.356041	0.281004	0.426751	5.7e-18	553	0.0830253	0.012584	0.152647	0.0209662	773	0.198784	0.111263	0.283245	1.15e-05	480	0.207786	0.145375	0.268549	1.65e-10	928	-0.00412238	-0.0919557	0.0837746	0.926886	498
ENSG00000162377	COA7	0	0.17941	0.0877224	0.271098	0.00012548	0.00190282	0.154471	0.0229677	0.280719	0.0216099	221	0.332943	0.245064	0.415395	2.49e-12	420	0.302691	0.22499	0.376566	3.51e-13	553	0.00142418	-0.0690977	0.0719319	0.968466	773	0.0876204	-0.00189495	0.175743	0.0550664	480	0.1179	0.0539553	0.180882	0.000319051	928	0.261164	0.177368	0.341201	3.29e-09	498
ENSG00000155463	OXA1L	0	0.179333	0.0945111	0.264156	3.42e-05	0.000774974	0.294871	0.169496	0.410855	8.26e-06	221	0.299236	0.209549	0.383929	3.89e-10	420	0.271136	0.192099	0.346678	8.97e-11	553	0.00920347	-0.0613513	0.0796667	0.798357	773	0.0988938	0.0094772	0.186741	0.0302869	480	0.101201	0.0370886	0.164484	0.0020241	928	0.206196	0.120513	0.288829	3.49e-06	498
ENSG00000068097	HEATR6	0	0.179246	0.0673413	0.29115	0.00169281	0.0124573	0.231481	0.102645	0.352678	0.00052253	221	0.259715	0.168209	0.346784	6.68e-08	420	0.39609	0.323391	0.464141	3.24e-22	553	-0.0372259	-0.107459	0.0333767	0.30129	773	0.219526	0.132631	0.303072	1.2e-06	480	0.00960174	-0.0547863	0.0739102	0.770202	928	0.186966	0.100755	0.270391	2.68e-05	498
ENSG00000104852	SNRNP70	0	0.179217	0.0601487	0.298285	0.00317711	0.0194306	0.374376	0.255004	0.482508	9.24e-09	221	-0.0609157	-0.155694	0.0349743	0.212824	420	0.259517	0.180034	0.335634	5.81e-10	553	-0.0283883	-0.0987057	0.0422112	0.430604	773	0.224728	0.138003	0.308033	6.54e-07	480	0.228924	0.167031	0.28902	1.69e-12	928	0.264072	0.180391	0.343958	2.17e-09	498
ENSG00000125458	NT5C	0	0.179075	0.0351739	0.322975	0.0147262	0.0584849	0.328836	0.205795	0.441641	5.72e-07	221	0.270141	0.179083	0.356609	1.86e-08	420	0.324116	0.247423	0.396772	5.43e-15	553	-0.00998282	-0.0804412	0.0605748	0.781696	773	0.191752	0.104037	0.276507	2.34e-05	480	0.318971	0.259953	0.375615	2.16e-23	928	-0.166006	-0.250223	-0.0792959	0.000198346	498
ENSG00000078589	P2RY10	0	0.179028	0.0954358	0.26262	2.7e-05	0.000668384	0.262251	0.134951	0.381035	7.95e-05	221	0.116758	0.0213102	0.210097	0.0166705	420	0.275574	0.196714	0.35089	4.29e-11	553	0.0104949	-0.0600645	0.08095	0.770803	773	0.102949	0.013574	0.190693	0.0240942	480	0.318823	0.259799	0.375473	2.27e-23	928	0.168394	0.0817369	0.252524	0.000159738	498
ENSG00000213015	ZNF580	0	0.178754	0.0988884	0.258619	1.15e-05	0.000375663	0.322819	0.19934	0.436206	9.4e-07	221	0.0600204	-0.0358718	0.154817	0.219637	420	0.218106	0.137222	0.2961	2.22e-07	553	0.0155593	-0.055016	0.0859799	0.6658	773	0.192386	0.104688	0.277114	2.2e-05	480	0.265899	0.205053	0.324697	1.75e-16	928	0.190949	0.104842	0.274215	1.79e-05	498
ENSG00000114491	UMPS	0	0.178406	0.0764426	0.28037	0.000605013	0.00594302	0.175428	0.0444863	0.300443	0.00896388	221	0.365664	0.279766	0.445754	9.84e-15	420	0.312019	0.234747	0.385372	5.95e-14	553	-0.0162353	-0.0866511	0.0543419	0.652215	773	0.109509	0.0202063	0.197078	0.0163869	480	0.234953	0.173218	0.294849	4.18e-13	928	0.0655078	-0.0224883	0.152497	0.144356	498
ENSG00000125648	SLC25A23	0	0.178102	0.10962	0.246584	3.45e-07	4.43e-05	0.291696	0.166119	0.407962	1.04e-05	221	0.209629	0.116275	0.299312	1.48e-05	420	0.245049	0.165042	0.321852	5.26e-09	553	0.0323386	-0.0382636	0.10262	0.369247	773	0.153122	0.0645056	0.239342	0.00076306	480	0.242401	0.180869	0.302044	7.09e-14	928	0.0939502	0.00613415	0.180328	0.0360864	498
ENSG00000128059	PPAT	0	0.178083	0.0897305	0.266435	7.8e-05	0.00136726	0.179279	0.0484539	0.304056	0.00754595	221	0.332642	0.244746	0.415115	2.61e-12	420	0.280947	0.202307	0.355987	1.72e-11	553	-0.0107332	-0.0811868	0.059827	0.765749	773	0.0675294	-0.0221046	0.156086	0.139589	480	0.207942	0.145535	0.2687	1.59e-10	928	0.191378	0.105282	0.274626	1.71e-05	498
ENSG00000175567	UCP2	0	0.178049	0.0927643	0.263334	4.28e-05	0.000906591	0.353846	0.232743	0.464143	6.43e-08	221	0.0864358	-0.00932758	0.180628	0.0768205	420	0.247641	0.167725	0.324324	3.58e-09	553	0.0175202	-0.0530603	0.0879266	0.626711	773	0.118242	0.0290489	0.205567	0.00951709	480	0.266398	0.205568	0.325177	1.53e-16	928	0.170562	0.083954	0.254613	0.000130903	498
ENSG00000168924	LETM1	0	0.178027	0.0867412	0.269313	0.000132185	0.00197095	0.210755	0.081038	0.333452	0.00162824	221	0.0840637	-0.0117168	0.178316	0.0853043	420	0.259238	0.179744	0.335368	6.07e-10	553	-0.0251917	-0.0955369	0.0454039	0.484315	773	0.238168	0.151905	0.320829	1.29e-07	480	0.335218	0.276836	0.391134	8.33e-26	928	0.140209	0.0529948	0.2253	0.00170962	498
ENSG00000198182	ZNF607	0	0.177523	0.09269	0.262356	4.11e-05	0.000882954	0.335794	0.213274	0.447916	3.17e-07	221	0.110637	0.0151111	0.204162	0.0233536	420	0.253482	0.173776	0.329889	1.48e-09	553	0.0383245	-0.0322777	0.108546	0.287239	773	0.0989741	0.00955828	0.18682	0.0301522	480	0.298856	0.2391	0.356357	1.34e-20	928	0.116222	0.0286479	0.202026	0.00943474	498
ENSG00000169252	ADRB2	0	0.177379	0.0901129	0.264644	6.78e-05	0.00124646	0.36128	0.24079	0.470804	3.24e-08	221	0.166599	0.0720619	0.25817	0.000607859	420	0.310253	0.232899	0.383706	8.37e-14	553	0.0330998	-0.0375028	0.103373	0.358079	773	0.0815354	-0.00802362	0.169797	0.0743156	480	0.189738	0.126933	0.251027	5.7e-09	928	0.117567	0.0300106	0.203333	0.00863592	498
ENSG00000130725	UBE2M	0	0.177335	0.0509673	0.303702	0.005951	0.0307492	0.103441	-0.0289254	0.232242	0.125239	221	0.309248	0.220074	0.393296	9.28e-11	420	0.263999	0.184685	0.339897	2.86e-10	553	-0.0309226	-0.101217	0.0396789	0.390589	773	0.0627033	-0.0269483	0.151354	0.17021	480	0.44666	0.39362	0.496736	1.05e-46	928	0.0712839	-0.0166873	0.15816	0.112108	498
ENSG00000162413	KLHL21	0	0.1773	0.0751195	0.279481	0.000671757	0.00642955	0.322533	0.199034	0.435949	9.62e-07	221	0.21697	0.123855	0.306297	7.23e-06	420	0.264422	0.185125	0.340299	2.67e-10	553	-0.00516191	-0.0756494	0.0653769	0.886065	773	0.258083	0.172569	0.339736	9.63e-09	480	-0.0224642	-0.086693	0.0419506	0.494295	928	0.232335	0.147479	0.313796	1.57e-07	498
ENSG00000171777	RASGRP4	0	0.177142	0.108484	0.2458	4.26e-07	4.99e-05	0.246703	0.118593	0.366735	0.000212119	221	0.170893	0.0764567	0.26229	0.000435254	420	0.3057	0.228136	0.379409	1.99e-13	553	0.0234234	-0.0471695	0.0937835	0.515516	773	0.164202	0.0758153	0.250028	0.000303089	480	0.218108	0.155943	0.278553	1.86e-11	928	0.124329	0.0368651	0.209903	0.0054639	498
ENSG00000150977	RILPL2	0	0.177024	0.0779981	0.276051	0.000458792	0.00485719	0.270372	0.143522	0.388482	4.65e-05	221	0.165399	0.0708338	0.257018	0.000666416	420	0.388395	0.315224	0.456975	2.36e-21	553	-0.00742112	-0.0778953	0.0631269	0.836793	773	0.20019	0.112709	0.284591	9.9e-06	480	0.0495658	-0.0148357	0.113558	0.131345	928	0.187291	0.101088	0.270703	2.6e-05	498
ENSG00000167700	MFSD3	0	0.177004	0.101249	0.252759	4.66e-06	0.000206628	0.160673	0.029324	0.286568	0.0168213	221	0.273637	0.182735	0.3599	1.2e-08	420	0.198399	0.116955	0.277193	2.58e-06	553	0.0407522	-0.0298486	0.110948	0.257776	773	0.20894	0.121716	0.292962	3.9e-06	480	0.298118	0.238336	0.355649	1.68e-20	928	0.0506552	-0.0373779	0.137908	0.259193	498
[truncated: 15,062 more rows]

## Sheet: Supp table 12
Supplementary table 12. Differential gene expression analysis of primary germinal center (GC) B-cells with M+2+ and M+2+6+ overexpression.
[truncated: 18,253 more rows]

## Sheet: Supp table 13
Supplementary table 13. Differentially expressed genes between M+2+6- and all other malignant cells in scRNA-seq samples of DLBCL. Dichotomized non-parametric comparison, Wilcoxon rank sum test.
[truncated: 26,915 more rows]

[truncated: 1 more sheets: Supp table 14]
